# Supplementary material for: Mid-arm muscle circumference as a significant predictor of all-cause mortality in male individuals
Source: PLoS One. 2017 Feb 14;12(2):e0171707. doi: 10.1371/journal.pone.0171707 (PMC5308605; doi:10.1371/journal.pone.0171707)
Supplement: S1 File — (XLS) [file pone.0171707.s001.xls]

## Sheet: 20161007_dataset
SEQN	DMARETHN	DMARACER	DMAETHNR	HSSEX	HSAGEIR	Height	Old	FEP	FEPSI	TIP	TIPSI	PXP	FRP	FRPSI	FOP	FOPSI	RBP	RBPSI	VBP	VBPSI	VCP	VCPSI	ICPSI	CAPSI	SEP	SEPSI	VAP	VAPSI	VEP	VEPSI	ACP	ACPSI	BCP	BCPSI	BXP	BXPSI	LUP	LUPSI	LYP	LYPSI	REP	REPSI	COP	TCP	TCPSI	TGP	VAR00001	TGPSI	LCP
35498	2	2	3	1	40	174	0	98	17.55	335	60	29.3	287	287	3.1	7	112	253.8	606	447.11	0.68	38.61	1.2	2.32	127	1.61	67	2.34	950	22.06	1	0.02	7	0.13	11	0.2	17	0.3	26	0.48	5	0.17		222	5.74	87	0	0.98	160
20395	3	1	1	1	40	177.1	0	66	11.82	321	57.49	20.6	203	203	2.4	5.4	134	303.6			0.3	17.03	1.24	2.32	115	1.46	49	1.71	874	20.29	5	0.09	15	0.28	17	0.31	28	0.49	27	0.5	4	0.14		172	4.45	209	1	2.36
730	2	2	3	1	40	182.8	0	81	14.51	295	52.83	27.5	175	175	3.7	8.4	96	217.5			0.21	11.92	1.29	2.42	120	1.52	70	2.44	754	17.51	1	0.02	16	0.3	4	0.07	18	0.32	12	0.22	3	0.1		187	4.84	119	0	1.34
10937	3	1	1	1	40	161.7	0	73	13.07	353	63.22	20.7	108	108	2.7	6.1	212	480.4			0.4	22.71	1.28	2.38	119	1.51	62	2.16	1085	25.19	6	0.11	16	0.3	14	0.25	32	0.56	18	0.34	2	0.07		214	5.53	103	0	1.16	143
41005	3	1	1	1	40	169.9	0	140	25.07	418	74.86	33.5	84	84	13.1	29.7	243	550.6	376	277.41	1.07	60.75	1.26	2.33	128	1.63	92	3.21	1504	34.92	1	0.02	5	0.09	7	0.13	14	0.25	31	0.58	5	0.17		298	7.71	143	0	1.61	205
41107	3	1	1	1	40	163.6	0	87	15.58	320	57.31	27.2	128	128	13.1	29.7	250	566.5	623	459.65	0.5	28.39	1.21	2.23	105	1.33	64	2.23	1234	28.65	9	0.17	14	0.26	6	0.11	24	0.42	22	0.41	7	0.24		236	6.1	244	1	2.75
47532	2	2	3	1	40	177.5	0	115	20.6	385	68.95	29.9	271	271	3	6.8	66	149.6	552	407.27	1.04	59.05	8888	2.29	137	1.74	51	1.78	911	21.15	3	0.06	13	0.24	6	0.11	17	0.3	24	0.45	6	0.21		200	5.17	296	1	3.34
7480	3	1	1	1	40	170.6	0	90	16.12	267	47.82	33.7	86	86	3.1	7	149	337.6			0.33	18.74	1.23	2.3	117	1.49	45	1.57	1312	30.46	3	0.06	6	0.11	11	0.2	39	0.69	11	0.2	1	0.03		220	5.69	214	1	2.42
44407	3	1	1	1	40	164.8	0	76	13.61	349	62.51	21.8	272	272	3.6	8.2	163	369.4	599	441.94	0.35	19.87	1.2	2.34	119	1.51	36	1.26	1438	33.39	3	0.06	6	0.11	11	0.2	33	0.58	24	0.45	4	0.14		206	5.33	202	1	2.28
50009	3	1	1	1	40	174.6	0	83	14.87	453	81.13	18.3	374	374	5.5	12.5	166	376.2	499	368.16	0.42	23.85	1.27	2.57	143	1.82	63	2.2	1313	30.49	2	0.04	7	0.13	9	0.16	32	0.56	35	0.65	4	0.14		216	5.59	356	1	4.02
38523	2	2	3	1	40	193.2	0	60	10.75	343	61.43	17.5	216	216	3.6	8.2	96	217.5	319	235.36	0.52	29.53	1.27	2.41	138	1.75	85	2.97	1099	25.52	4	0.07	11	0.2	6	0.11	25	0.44	28	0.52	5	0.17		265	6.85	155	1	1.75
19858	3	1	1	1	40	163.3	0	16	2.87	478	85.61	3.3	14	14	5.9	13.4	208	471.3			0.04	2.27	1.18	2.38	108	1.37	53	1.85	701	16.28	1	0.02	5	0.09	5	0.09	9	0.16	5	0.09	2	0.07		262	6.78	63	0	0.71
15329	2	2	3	1	40	173.7	0	81	14.51	335	60	24.2	74	74	3.8	8.6	123	278.7			0.17	9.65	1.32	2.46	137	1.74	72	2.51	1110	25.77	6	0.11	7	0.13	6	0.11	16	0.28	32	0.6	4	0.14		290	7.5	140	0	1.58	214
53113	3	1	1	1	40	181.7	0	127	22.75	475	85.07	26.7	84	84	12.6	28.6	264	598.2	279	205.85	1.16	65.86	1.24	2.33	159	2.02	100	3.49	1346	31.25	5	0.09	12	0.22	35	0.63	39	0.69	29	0.54	4	0.14		267	6.9	146	0	1.65	192
49148	3	1	1	1	40	170.4	0	94	16.84	317	56.77	29.7	228	228	3.6	8.2	146	330.8	681	502.44	0.44	24.98	1.23	2.33	133	1.69	39	1.36	686	15.93	2	0.04	8	0.15	7	0.13	23	0.4	9	0.17	1	0.03		160	4.14	39	0	0.44	100
43182	2	2	3	1	40	174.9	0	108	19.34	344	61.61	31.4	226	226	2.1	4.8	75	170	359	264.87	0.05	2.84	1.23	2.34	121	1.54	48	1.68	836	19.41	2	0.04	7	0.13	7	0.13	23	0.4	24	0.45	4	0.14		209	5.4	202	1	2.28	117
8289	2	2	3	1	40	173.4	0	86	15.4	332	59.46	25.9	259	259	3.1	7	96	217.5			0.76	43.15	1.2	2.28	120	1.52	61	2.13	820	19.04	1	0.02	3	0.06	2	0.04	20	0.35	8	0.15	2	0.07		184	4.76	96	0	1.08	119
37633	2	2	3	1	40	182.6	0	122	21.85	356	63.76	34.3	281	281	3	6.8	77	174.5	692	510.56	0.29	16.47	1.24	2.38	125	1.59	58	2.02	784	18.2	1	0.02	2	0.04	4	0.07	12	0.21	22	0.41	3	0.1		158	4.09	85	0	0.96	80
12726	1	1	3	1	40	173.2	0	58	10.39	330	59.1	17.6	179	179	3.3	7.5	127	287.8			0.64	36.34	1.27	2.31	140	1.78	55	1.92	1393	32.35	4	0.07	14	0.26	6	0.11	18	0.32	24	0.45	10	0.35		220	5.69	515	1	5.81
19923	2	2	3	1	40	167.8	0	54	9.67	359	64.3	15	187	187	4.9	11.1	147	333.1			0.11	6.25	1.3	2.48	115	1.46	74	2.58	891	20.69	0	0	3	0.06	4	0.07	24	0.42	14	0.26	4	0.14		197	5.09	204	1	2.3	109
35017	3	1	1	1	40	174.2	0	80	14.33	330	59.1	24.2	134	134	5.1	11.6	223	505.3	378	278.89	1.09	61.89	1.18	2.27	135	1.71	62	2.16	1130	26.24	6	0.11	18	0.34	17	0.31	44	0.77	25	0.47	2	0.07		182	4.71	127	0	1.43	115
18937	1	1	3	1	40	182.4	0	106	18.98	315	56.42	33.7	175	175	3.6	8.2	128	290			0.46	26.12	1.21	2.23	104	1.32	53	1.85	900	20.9	4	0.07	19	0.35	5	0.09	20	0.35	28	0.52	3	0.1		199	5.15	173	1	1.95	135
12264	1	1	3	1	40	175.8	0	138	24.72	319	57.13	43.3	387	387	3.2	7.3	386	874.7			0.16	9.08	1.14	2.21	132	1.68	68	2.37	1053	24.45	4	0.07	9	0.17	5	0.09	21	0.37	21	0.39	6	0.21		240	6.21	150	0	1.69	159
14533	1	1	3	1	40	173.9	0	96	17.19	327	58.57	29.4	275	275	2.6	5.9	136	308.2			0.13	7.38	8888	2.22	145	1.84	64	2.23	1004	23.31	1	0.02	5	0.09	4	0.07	16	0.28	47	0.88	6	0.21		225	5.82	125	0	1.41	147
14472	3	1	1	1	40	176.4	0	113	20.24	320	57.31	35.3	162	162	5.8	13.1	217	491.7			0.88	49.97	8888	8888	116	1.47	54	1.89	2183	50.69	6	0.11	19	0.35	29	0.52	35	0.62	27	0.5	24	0.84		244	6.31	309	1	3.49
9509	1	1	3	1	40	180	0	64	11.46	359	64.3	17.8	288	288	5.2	11.8	222	503.1			0.09	5.11	1.2	2.37	99	1.26	46	1.61	620	14.4	0	0	2	0.04	3	0.05	7	0.12	21	0.39	4	0.14		135	3.49	263	1	2.97
8217	1	1	3	1	40	168.7	0	111	19.88	377	67.52	29.4	176	176	2.8	6.3	132	299.1			0.3	17.03	1.19	2.18	120	1.52	68	2.37	959	22.27	1	0.02	4	0.07	3	0.05	15	0.26	25	0.47	4	0.14		199	5.15	213	1	2.4	119
2437	1	1	3	1	40	177.9	0	74	13.25	267	47.82	27.7	64	64	7.9	17.9	219	496.3			0.06	3.41	1.26	2.38	112	1.42	75	2.62	1592	36.97	1	0.02	9	0.17	4	0.07	10	0.18	31	0.58	5	0.17		196	5.07	357	1	4.03	87
50562	2	2	3	1	40	179.2	0	77	13.79	334	59.82	23.1	70	70	2.5	5.7	68	154.1	331	244.21	0.61	34.64	1.25	2.29	100	1.27	78	2.72	971	22.55	4	0.07	19	0.35	22	0.4	24	0.42	26	0.48	5	0.17		166	4.29	200	1	2.26
40525	3	1	1	1	40	177.5	0	66	11.82	315	56.42	21	244	244	7.8	17.7	268	607.3	549	405.05	0.58	32.93	1.2	2.22	121	1.54	57	1.99	1157	26.87	7	0.13	14	0.26	10	0.18	22	0.39	13	0.24	5	0.17		188	4.86	190	1	2.15
32872	3	1	1	1	40	159.5	0	138	24.72	406	72.71	34	34	34	7.7	17.4	220	498.5	435	320.94	1.19	67.57	1.23	2.3	124	1.57	59	2.06	1363	31.65	5	0.09	24	0.45	16	0.29	24	0.42	40	0.75	6	0.21		211	5.46	106	0	1.2	134
4310	3	1	1	1	40	175.9	0	142	25.43	307	54.98	46.3	329	329	6.4	14.5	181	410.1			0.57	32.36	1.23	2.36	118	1.5	81	2.83	1519	35.27	1	0.02	16	0.3	19	0.34	25	0.44	14	0.26	6	0.21		211	5.46	142	0	1.6
40173	2	2	3	1	40	172.8	0	165	29.55	373	66.8	44.2	129	129	2.5	5.7	108	244.7	410	302.5	0.76	43.15	1.29	2.32	107	1.36	23	0.8	815	18.92	3	0.06	14	0.26	8	0.14	22	0.39	23	0.43	0	0		201	5.2	54	0	0.61	103
16305	1	1	3	1	40	168.7	0	122	21.85	359	64.3	34	191	191	8.3	18.8	191	432.8			0.86	48.83	1.18	2.31	123	1.56	76	2.65	800	18.58	4	0.07	13	0.24	11	0.2	25	0.44	37	0.69	8	0.28		193	4.99	52	0	0.59	85
18969	2	2	3	1	40	177.6	0	96	17.19	363	65.01	26.4	368	368	3.1	7	114	258.3			0.26	14.76	1.22	2.24	130	1.65	54	1.89	820	19.04	1	0.02	12	0.22	5	0.09	16	0.28	23	0.43	2	0.07		207	5.35	98	0	1.11	140
48283	3	1	1	1	40	169.8	0	89	15.94	377	67.52	23.6	204	204	2.1	4.8	109	247	195	143.87	0.14	7.95	1.21	2.23	113	1.44	42	1.47	1089	25.29	1	0.02	4	0.07	8	0.14	18	0.32	13	0.24	1	0.03		216	5.59	288	1	3.25
17719	2	2	3	1	40	171.5	0	75	13.43	295	52.83	25.4	247	247	3.4	7.7	166	376.2			0.91	51.67	1.24	2.38	111	1.41	73	2.55	980	22.76	8	0.15	24	0.45	27	0.49	48	0.84	71	1.32	11	0.38		226	5.84	254	1	2.87
41867	3	1	1	1	40	170.3	0	106	18.98	374	66.98	28.3	278	278	4.6	10.4	287	650.3	507	374.06	0.53	30.09	1.21	2.17	121	1.54	53	1.85	768	17.83	2	0.04	8	0.15	8	0.14	36	0.63	31	0.58	2	0.07		188	4.86	100	0	1.13	122
53440	1	1	3	1	40	182.3	0	63	11.28	342	61.25	18.4	109	109	4.4	10	158	358	305	225.03	0.78	44.29	1.2	2.29	160	2.03	93	3.25	1318	30.6	9	0.17	22	0.41	14	0.25	31	0.54	23	0.43	5	0.17		223	5.77	192	1	2.17
43515	3	1	1	1	40	176.5	0	82	14.69	308	55.16	26.6	150	150	3.7	8.4	129	292.3	405	298.81	0.85	48.26	1.21	2.26	133	1.69	49	1.71	1057	24.54	7	0.13	9	0.17	8	0.14	17	0.3	24	0.45	2	0.07		232	6	181	1	2.04	152
16777	1	1	3	1	40	174	0	98	17.55	338	60.54	29	317	317	9.9	22.4	238	539.3			0.57	32.36	1.28	2.37	135	1.71	100	3.49	1380	32.04	2	0.04	9	0.17	5	0.09	14	0.25	32	0.6	8	0.28		257	6.65	107	0	1.21
10449	1	1	3	1	40	178.2	0	50	8.96	303	54.27	16.5	126	126	7.2	16.3	197	446.4			0.54	30.66	1.12	1.97	100	1.27	40	1.4	994	23.08	1	0.02	4	0.07	3	0.05	6	0.11	18	0.34	2	0.07		169	4.37	61	0	0.69
39379	2	2	3	1	40	171.8	0	56	10.03	299	53.55	18.7	177	177	2.3	5.2	111	251.5	497	366.69	0.8	45.42	1.26	2.48	101	1.28	53	1.85	830	19.27	1	0.02	7	0.13	5	0.09	24	0.42	17	0.32	6	0.21		202	5.22	267	1	3.01
15852	1	1	3	1	40	187.5	0	107	19.16	328	58.74	32.6	161	161	5.2	11.8	206	466.8			0.01	0.57	1.18	2.28	106	1.35	53	1.85	518	12.03	0	0	2	0.04	1	0.02	5	0.09	6	0.11	0	0		154	3.98	51	0	0.58	81
16237	1	1	3	1	40	186	0	115	20.6	370	66.27	31.1	136	136	6.6	15	244	552.9			0.72	40.88	1.25	2.29	117	1.49	75	2.62	1019	23.66	5	0.09	23	0.43	20	0.36	24	0.42	24	0.45	6	0.21		194	5.02		0
10917	1	1	3	1	40	184.8	0	68	12.18	339	60.71	20.1	100	100	2.3	5.2	221	500.8			0.4	22.71	1.17	2.2	138	1.75	57	1.99	815	18.92	2	0.04	11	0.2	6	0.11	15	0.26	19	0.35	3	0.1		196	5.07	58	0	0.65	128
47956	2	2	3	1	40	179.4	0	180	32.24	355	63.58	50.7	282	282	3.3	7.5	166	376.2	395	291.43	0.18	10.22	1.25	2.48	154	1.96	76	2.65	967	22.45	3	0.06	9	0.17	7	0.13	16	0.28	52	0.97	6	0.21		243	6.28	199	1	2.25	156
46633	3	1	1	1	40	168.1	0	114	20.42	339	60.71	33.6	116	116	5.7	12.9	197	446.4	670	494.33	0.91	51.67	1.26	2.27	127	1.61	63	2.2	1274	29.58	5	0.09	15	0.28	15	0.27	22	0.39	38	0.71	5	0.17		246	6.36	113	0	1.28	182
7423	1	1	3	1	40	175.9	0	92	16.48	363	65.01	25.3	75	75	3	6.8	144	326.3			0.68	38.61	8888	8888	121	1.54	56	1.95	1257	29.19	4	0.07	13	0.24	9	0.16	42	0.74	21	0.39	4	0.14		240	6.21	179	1	2.02
5188	1	1	3	1	40	186.4	0	105	18.81	384	68.77	27.3	93	93	7.7	17.4	277	627.7			1.11	63.03	1.25	2.43	142	1.8	77	2.69	907	21.06	5	0.09	18	0.34	8	0.14	29	0.51	20	0.37	2	0.07		176	4.55	63	0	0.71	112
49142	1	1	3	1	40	173.8	0	58	10.39	354	63.4	16.4	161	161	4.1	9.3	90	203.9	296	218.39	0.22	12.49	1.26	2.39	166	2.11	54	1.89	876	20.34	3	0.06	7	0.13	4	0.07	18	0.32	29	0.54	5	0.17		164	4.24	101	0	1.14
16768	1	1	3	1	40	183.8	0	93	16.66	345	61.79	27	39	39	21.3	48.3	333	754.6			1.4	79.49	1.17	2.19	106	1.35	65	2.27	1304	30.28	27	0.5	49	0.91	20	0.36	20	0.35	7	0.13	8	0.28		227	5.87	154	1	1.74	163
38467	2	2	3	1	40	179.4	0	78	13.97	329	58.92	23.7	258	258	7.3	16.5	133	301.4	296	218.39	1.35	76.65	1.28	2.38	129	1.64	62	2.16	991	23.01	4	0.07	8	0.15	16	0.29	31	0.54	30	0.56	6	0.21		213	5.51	115	0	1.3
14012	1	1	3	1	40	181.9	0	112	20.06	398	71.28	28.1	175	175	3.7	8.4	105	237.9			0.98	55.64	8888	2.23	152	1.93	57	1.99	764	17.74	3	0.06	19	0.35	5	0.09	11	0.19	7	0.13	1	0.03		159	4.11	44	0	0.5
21179	1	1	3	1	40	175.6	0	93	16.66	368	65.91	25.3	100	100	4	9.1	238	539.3			1.22	69.27	1.26	2.31	126	1.6	61	2.13	933	21.66	22	0.41	42	0.78	11	0.2	26	0.46	22	0.41	6	0.21		170	4.4	71	0	0.8
18151	1	1	3	1	40	189.8	0	103	18.45	367	65.73	28.1	81	81	9.8	22.2	282	639			0.82	46.56	1.24	2.3	117	1.49	100	3.49	1356	31.49	6	0.11	15	0.28	8	0.14	45	0.79	29	0.54	7	0.24		214	5.53	123	0	1.39	136
44423	2	2	3	1	40	186.7	0	125	22.39	394	70.57	31.7	255	255	7.1	16.1	174	394.3	443	326.85	0.78	44.29	1.2	2.32	105	1.33	54	1.89	619	14.37	2	0.04	8	0.15	7	0.13	20	0.35	7	0.13	1	0.03		147	3.8	59	0	0.67
5533	2	2	3	1	40	175.4	0	52	9.31	294	52.66	17.7	266	266	4.7	10.7	192	435.1			0.11	6.25	1.22	2.26	117	1.49	48	1.68	1047	24.31	1	0.02	5	0.09	5	0.09	21	0.37	13	0.24	2	0.07		183	4.73	124	0	1.4
2864	3	1	1	1	40	176	0	55	9.85	372	66.63	14.8	93	93	3.1	7	146	330.8			0.26	14.76	1.24	2.38	151	1.92	57	1.99	995	23.1	9	0.17	23	0.43	5	0.09	19	0.33	13	0.24	5	0.17		195	5.04	155	1	1.75
9701	1	1	3	1	40	173.9	0	85	15.22	351	62.86	24.2	272	272	5.5	12.5	151	342.2			0.57	32.36	1.19	2.25	188	2.39	72	2.51	1260	29.26	3	0.06	15	0.28	6	0.11	19	0.33	34	0.63	5	0.17		251	6.49	142	0	1.6
7828	1	1	3	1	40	189.1	0	110	19.7	398	71.28	27.6	82	82	5.1	11.6	158	358			0.71	40.31	1.25	2.25	124	1.57	76	2.65	947	21.99	5	0.09	12	0.22	6	0.11	27	0.47	31	0.58	6	0.21		160	4.14	166	1	1.87	97
46714	1	1	3	1	40	180.6	0	132	23.64	278	49.79	47.5	98	98	13.8	31.3	394	892.8	666	491.37	1.51	85.74	1.28	2.36	132	1.68	73	2.55	1200	27.86	4	0.07	23	0.43	16	0.29	34	0.6	27	0.5	3	0.1		190	4.91	87	0	0.98	123
43557	1	1	3	1	40	170.9	0	118	21.13	256	45.85	46.1	82	82	5.3	12	223	505.3	889	655.9	0.66	37.47	1.1	1.99	76	0.97	8	0.28	633	14.7	1	0.02	4	0.07	3	0.05	17	0.3	7	0.13	1	0.03		136	3.52	72	0	0.81
20786	1	1	3	1	40	178.2	0	130	23.28	404	72.36	32.2	108	108	1.6	3.6	114	258.3			0.01	0.57	1.23	2.36	148	1.88	54	1.89	678	15.74	1	0.02	5	0.09	4	0.07	9	0.16	29	0.54	3	0.1		170	4.4	208	1	2.35
4736	2	2	3	1	40	170.7	0	42	7.52	289	51.76	14.5	80	80	3.4	7.7	106	240.2			0.07	3.97	1.21	2.2	113	1.44	51	1.78	944	21.92	2	0.04	22	0.41	13	0.24	40	0.7	19	0.35	6	0.21		234	6.05	162	1	1.83
49670	2	2	3	1	40	172.6	0	59	10.57	423	75.76	13.9	385	385	2.5	5.7	117	265.1	706	520.89	0.07	3.97	8888	2.03	131	1.66	39	1.36	687	15.95	1	0.02	21	0.39	4	0.07	18	0.32	13	0.24	4	0.14		167	4.32	135	0	1.52
19390	3	1	1	1	40	161.4	0	41	7.34	239	42.8	17.2	285	285	4.4	10	106	240.2			0.91	51.67	1.19	2.21	114	1.45	54	1.89	673	15.63	4	0.07	7	0.13	8	0.14	20	0.35	22	0.41	3	0.1		141	3.65	99	0	1.12
3826	2	2	3	1	40	167.5	0	58	10.39	346	61.97	16.8	19	19	1	2.3	86	194.9			0.24	13.63	1.21	2.19	134	1.7	46	1.61	1079	25.05	5	0.09	26	0.48	9	0.16	38	0.67	13	0.24	2	0.07		290	7.5	139	0	1.57	222
18589	3	1	1	1	40	174.3	0	115	20.6	355	63.58	32.4	118	118	4	9.1	151	342.2			0.29	16.47	1.23	2.33	134	1.7	48	1.68	947	21.99	3	0.06	13	0.24	10	0.18	12	0.21	24	0.45	3	0.1		204	5.28	88	0	0.99	143
41141	2	2	3	1	40	185.6	0	62	11.1	422	75.58	14.7	200	200	5.1	11.6	141	319.5	657	484.73	1.35	76.65	1.22	2.34	127	1.61	76	2.65	2327	54.03	4	0.07	14	0.26	10	0.18	28	0.49	16	0.3	4	0.14		184	4.76	206	1	2.33	93
1095	1	1	3	1	40	174.8	0	80	14.33	341	61.07	23.5	92	92	4	9.1	140	317.2			0.76	43.15	1.24	2.36	122	1.55	81	2.83	1060	24.61	5	0.09	23	0.43	12	0.22	33	0.58	39	0.73	8	0.28		225	5.82	39	0	0.44
1772	3	1	1	1	40	174.1	0	48	8.6	345	61.79	13.9	114	114	1.8	4.1	84	190.3			0.11	6.25	1.28	2.3	138	1.75	57	1.99	1402	32.55	3	0.06	8	0.15	7	0.13	24	0.42	21	0.39	4	0.14		256	6.62	163	1	1.84	190
2220	1	1	3	1	40	173	0	186	33.31	267	47.82	69.7	358	358	2.3	5.2	75	170			0.15	8.52	1.28	2.33	124	1.57	65	2.27	1008	23.41	4	0.07	8	0.15	3	0.05	15	0.26	8	0.15	2	0.07		190	4.91	224	1	2.53
3656	3	1	1	1	40	175.3	0	115	20.6	360	64.48	31.9	85	85	3.3	7.5	135	305.9			0.88	49.97	1.24	2.37	118	1.5	48	1.68	971	22.55	7	0.13	18	0.34	13	0.24	27	0.47	20	0.37	5	0.17		216	5.59	177	1	2	153
4456	3	1	1	1	40	173	0	106	18.98	240	42.98	44.2	125	125	3.8	8.6	151	342.2			0.55	31.23	1.17	2.17	95	1.21	51	1.78	995	23.1	4	0.07	16	0.3	19	0.34	16	0.28	17	0.32	4	0.14		165	4.27	78	0	0.88	109
5834	2	2	3	1	40	167.2	0	68	12.18	374	66.98	18.2	93	93	2.5	5.7	125	283.3			0.93	52.81	1.25	2.42	141	1.79	50	1.75	828	19.23	1	0.02	10	0.19	12	0.22	21	0.37	41	0.76	6	0.21		189	4.89	81	0	0.91
6630	3	1	1	1	40	170.8	0	129	23.1	335	60	38.5	742	742	4.2	9.5	185	419.2			0.93	52.81	1.24	2.27	141	1.79	74	2.58	1286	29.86	1	0.02	7	0.13	11	0.2	25	0.44	39	0.73	6	0.21		214	5.53	296	1	3.34	111
7605	2	2	3	1	40	171.6	0	96	17.19	296	53.01	32.4	77	77	4.5	10.2	156	353.5			0.88	49.97	1.27	2.33	110	1.4	55	1.92	673	15.63	6	0.11	10	0.19	11	0.2	22	0.39	18	0.34	2	0.07		142	3.67	60	0	0.68
7957	2	2	3	1	40	171.9	0	90	16.12	359	64.3	25.1	348	348	2.4	5.4	53	120.1			0.11	6.25	1.27	2.31	109	1.38	63	2.2	573	13.31	1	0.02	7	0.13	3	0.05	14	0.25	14	0.26	2	0.07		174	4.5	94	0	1.06	95
10302	2	2	3	1	40	181.7	0	107	19.16	356	63.76	30.1	207	207	1.8	4.1	93	210.7			0.11	6.25	1.22	2.35	121	1.54	98	3.42	749	17.39	1	0.02	6	0.11	4	0.07	9	0.16	21	0.39	1	0.03		231	5.97	71	0	0.8	137
11103	1	1	3	1	40	179.7	0	75	13.43	301	53.91	24.9	204	204	3.3	7.5	123	278.7			0.28	15.9	1.25	2.28	126	1.6	43	1.5	590	13.7	1	0.02	11	0.2	4	0.07	10	0.18	12	0.22	3	0.1		119	3.08	144	0	1.63
11192	1	1	3	1	40	176.4	0	75	13.43	394	70.57	19	295	295	3.8	8.6	178	403.3			0.36	20.44	8888	2.34	130	1.65	66	2.3	1845	42.84	4	0.07	17	0.32	11	0.2	28	0.49	38	0.71	9	0.31		297	7.68	369	1	4.17
11223	3	3	1	1	40	166.6	0	225	40.3	364	65.19	61.8	180	180	5.1	11.6	164	371.6			0.82	46.56	1.18	2.31	126	1.6	85	2.97	957	22.22	2	0.04	16	0.3	33	0.6	48	0.84	10	0.19	1	0.03		213	5.51	149	0	1.68	130
11980	1	1	3	1	40	187.8	0	68	12.18	313	56.06	21.7	134	134	3.3	7.5	127	287.8			0	0	1.16	2.21	121	1.54	61	2.13	711	16.51	2	0.04	8	0.15	5	0.09	21	0.37	18	0.34	2	0.07		174	4.5	56	0	0.63
13320	1	1	3	1	40	182.5	0	129	23.1	237	42.45	54.4	352	352	2.9	6.6	133	301.4			0.35	19.87	1.22	2.32	112	1.42	81	2.83	1042	24.2	4	0.07	11	0.2	7	0.13	24	0.42	33	0.61	6	0.21		267	6.9	66	0	0.75	166
15282	1	1	3	1	40	178.8	0	110	19.7	328	58.74	33.5	239	239	4.2	9.5	176	398.8			0.92	52.24	1.25	2.34	135	1.71	80	2.79	1001	23.24	3	0.06	10	0.19	9	0.16	18	0.32	22	0.41	5	0.17		201	5.2	174	1	1.96	127
16004	2	2	3	1	40	185.1	0	97	17.37	304	54.45	31.9	424	424	4.4	10	103	233.4			0.6	34.07	1.26	2.38	133	1.69	69	2.41	1017	23.61	3	0.06	24	0.45	15	0.27	21	0.37	21	0.39	7	0.24		221	5.72	137	0	1.55	135
16934	4	1	2	1	40	183.2	0	110	19.7	308	55.16	35.7	91	91	3.1	7	121	274.2			0.9	51.1	1.16	2	135	1.71	66	2.3	866	20.11	4	0.07	15	0.28	12	0.22	19	0.33	36	0.67	4	0.14		190	4.91	59	0	0.67	129
17009	1	1	3	1	40	178.7	0	129	23.1	267	47.82	48.3	289	289	2.8	6.3	132	299.1			0.39	22.14	1.19	2.14	108	1.37	53	1.85	996	23.13	6	0.11	14	0.26	10	0.18	32	0.56	30	0.56	5	0.17		219	5.66	111	0	1.25	157
17050	2	2	3	1	40	177.6	0	96	17.19	404	72.36	23.8	195	195	3.3	7.5	74	167.7			1.23	69.84	1.18	2.24	118	1.5	58	2.02	695	16.14	1	0.02	5	0.09	4	0.07	11	0.19	19	0.35	2	0.07		165	4.27	84	0	0.95
19321	2	2	3	1	40	171.6	0	80	14.33	307	54.98	26.1	55	55	2.6	5.9	88	199.4			0.5	28.39	1.22	2.35	103	1.31	45	1.57	773	17.95	2	0.04	13	0.24	4	0.07	15	0.26	27	0.5	5	0.17		212	5.48	77	0	0.87	143
21018	4	2	2	1	40	172.9	0	64	11.46	296	53.01	21.6	287	287	4.2	9.5	142	321.8			0.89	50.53	1.2	2.27	113	1.44	63	2.2	906	21.04	16	0.3	37	0.69	17	0.31	32	0.56	27	0.5	5	0.17		206	5.33	69	0	0.78
32274	4	1	2	1	40	167.9	0	120	21.49	383	68.6	31.3	45	45	1.9	4.3	172	389.8	545	402.1	0.23	13.06	1.23	2.26	121	1.54	55	1.92	708	16.44	4	0.07	4	0.07	3	0.05	15	0.26	11	0.2	1	0.03		146	3.78	60	0	0.68	88
32708	1	1	3	1	40	177.1	0	84	15.04	368	65.91	22.8	119	119	3.6	8.2	181	410.1	402	296.6	0.57	32.36	1.24	2.38	109	1.38	62	2.16	913	21.2	2	0.04	10	0.19	10	0.18	16	0.28	25	0.47	4	0.14		181	4.68	80	0	0.9
33948	2	2	3	1	40	168.2	0	81	14.51	375	67.16	21.6	288	288	2.5	5.7	66	149.6	226	166.74	0.25	14.2	1.3	2.43	132	1.68	75	2.62	1045	24.26	4	0.07	11	0.2	6	0.11	25	0.44	27	0.5	7	0.24		253	6.54	120	0	1.35
34432	2	2	3	1	40	180.1	0	83	14.87	316	56.6	26.3	239	239	2.7	6.1	101	228.9	220	162.32	0.63	35.77	1.18	2.28	121	1.54	59	2.06	1250	29.03	2	0.04	15	0.28	5	0.09	20	0.35	23	0.43	4	0.14		259	6.7	116	0	1.31
34468	3	1	1	1	40	170.6	0	112	20.06	361	64.66	31	29	29	3.6	8.2	151	342.2	257	189.61	0.18	10.22	1.2	2.3	115	1.46	58	2.02	704	16.35	3	0.06	6	0.11	5	0.09	12	0.21	32	0.6	5	0.17		164	4.24	92	0	1.04	104
35696	1	1	3	1	40	175.4	0	72	12.9	413	73.97	17.4	111	111	3.8	8.6	123	278.7	420	309.88	0.77	43.72	1.15	2.19	138	1.75	68	2.37	1109	25.75	13	0.24	43	0.8	15	0.27	22	0.39	34	0.63	9	0.31		184	4.76	41	0	0.46
36222	2	2	3	1	40	171.7	0	114	20.42	369	66.09	30.9	305	305	10	22.7	379	858.8	694	512.03	0.95	53.94	1.25	2.34	113	1.44	82	2.86	1132	26.29	4	0.07	34	0.63	8	0.14	30	0.53	18	0.34	2	0.07		212	5.48	79	0	0.89	149
37488	3	1	1	1	40	165.3	0	91	16.3	379	67.88	24	56	56	6.1	13.8	205	464.5	270	199.21	0.31	17.6	1.23	2.25	93	1.18	64	2.23	877	20.36	2	0.04	11	0.2	13	0.24	38	0.67	28	0.52	4	0.14		178	4.6	104	0	1.17	118
38251	2	2	3	1	40	163.7	0	81	14.51	320	57.31	25.3	156	156	5.5	12.5	138	312.7	441	325.37	0.42	23.85	1.17	2.18	155	1.97	44	1.54	849	19.71	1	0.02	12	0.22	5	0.09	13	0.23	33	0.61	5	0.17		179	4.63	61	0	0.69
40040	2	2	3	1	40	179.3	0	125	22.39	367	65.73	34.1	326	326	3	6.8	85	192.6	407	300.28	0.08	4.54	1.17	2.33	102	1.3	61	2.13	771	17.9	1	0.02	3	0.06	3	0.05	9	0.16	15	0.28	2	0.07		258	6.67	67	0	0.76
40363	1	1	3	1	40	174.9	0	64	11.46	474	84.89	13.5	28	28	6.2	14	134	303.6	464	342.34	1.12	63.59	1.19	2.23	151	1.92	60	2.09	959	22.27	4	0.07	28	0.52	9	0.16	12	0.21	24	0.45	5	0.17		202	5.22	144	0	1.63
40437	2	2	3	1	40	168.4	0	217	38.86	393	70.39	55.2	679	679	4.4	10	120	271.9	668	492.85	0.35	19.87	1.27	2.3	116	1.47	56	1.95	618	14.35	1	0.02	8	0.15	5	0.09	31	0.54	17	0.32	2	0.07		187	4.84	71	0	0.8
40784	4	2	2	1	40	167.7	0	97	17.37	315	56.42	30.8	66	66	4	9.1	94	213	256	188.88	0.44	24.98	1.25	2.3	127	1.61	55	1.92	1383	32.11	4	0.07	12	0.22	7	0.13	34	0.6	27	0.5	9	0.31		254	6.57	446	1	5.04
41181	1	1	3	1	40	178.8	0	57	10.21	336	60.18	17	166	166	10.2	23.1	399	904.1	751	554.09	1.17	66.43	1.22	2.39	123	1.56	62	2.16	1495	34.71	6	0.11	33	0.61	20	0.36	27	0.47	33	0.61	11	0.38		216	5.59	73	0	0.82
43332	1	1	3	1	40	181.4	0	63	11.28	395	70.74	15.9	168	168	8.4	19	204	462.3	467	344.55	0.26	14.76	1.24	2.36	101	1.28	83	2.9	2725	63.27	3	0.06	18	0.34	11	0.2	33	0.58	37	0.69	17	0.59		301	7.78	540	1	6.1
43797	3	1	1	1	40	164.1	0	145	25.97	406	72.71	35.7	175	175	14.3	32.4	290	657.1	685	505.39	1.15	65.3	1.22	2.34	129	1.64	72	2.51	1247	28.96	5	0.09	11	0.2	10	0.18	13	0.23	25	0.47	3	0.1		176	4.55	122	0	1.38
44322	3	1	1	1	40	167.4	0	100	17.91	304	54.45	32.9	144	144	2.3	5.2	148	335.4	309	227.98	0.08	4.54	1.16	2.08	134	1.7	43	1.5	958	22.24	1	0.02	5	0.09	6	0.11	22	0.39	13	0.24	3	0.1		212	5.48	123	0	1.39
44385	2	2	3	1	40	176.5	0	174	31.16	344	61.61	50.6	409	409	6.2	14	179	405.6	446	329.06	0.16	9.08	1.23	2.27	141	1.79	82	2.86	611	14.19	1	0.02	3	0.06	3	0.05	10	0.18	7	0.13	1	0.03		146	3.78	57	0	0.64
45053	3	1	1	1	40	171.2	0	93	16.66	300	53.73	31	83	83	9.3	21.1	240	543.8	854	630.08	0.98	55.64	1.21	2.23	140	1.78	60	2.09	1374	31.9	8	0.15	19	0.35	8	0.14	12	0.21	31	0.58	7	0.24		207	5.35	106	0	1.2	127
45164	3	1	1	1	40	185.3	0	176	31.52	349	62.51	50.4	172	172	4.8	10.9	8888	888888	299	220.6	0.77	43.72	1.21	2.2	135	1.71	68	2.37	944	21.92	7	0.13	28	0.52	12	0.22	52	0.91	14	0.26	5	0.17		155	4.01	111	0	1.25
46458	2	2	3	1	40	182.7	0	76	13.61	284	50.86	26.8	281	281	2.1	4.8	75	170	196	144.61	0.46	26.12	8888	2.28	117	1.49	69	2.41	1025	23.8	1	0.02	7	0.13	4	0.07	36	0.63	11	0.2	3	0.1		227	5.87	496	1	5.6
47220	2	2	3	1	40	190.8	0	108	19.34	348	62.33	31	131	131	4.7	10.7	179	405.6	583	430.14	0.72	40.88	1.23	2.34	140	1.78	44	1.54	570	13.24	1	0.02	6	0.11	4	0.07	14	0.25	11	0.2	1	0.03		154	3.98	62	0	0.7
47628	1	1	3	1	40	181	0	118	21.13	415	74.33	28.4	205	205	15.1	34.2	251	568.8	261	192.57	1	56.78	1.23	2.36	118	1.5	92	3.21	2712	62.97	1	0.02	4	0.07	8	0.14	27	0.47	50	0.93	10	0.35		275	7.11	623	1	7.03
48632	3	3	1	1	40	171.2	0	85	15.22	301	53.91	28.2	173	173	3.8	8.6	103	233.4	412	303.97	0.21	11.92	1.21	2.23	119	1.51	41	1.43	885	20.55	3	0.06	11	0.2	13	0.24	23	0.4	31	0.58	5	0.17		191	4.94	123	0	1.39	129
49493	3	1	1	1	40	170.2	0	65	11.64	313	56.06	20.8	241	241	7.2	16.3	208	471.3	466	343.81	0.96	54.51	1.3	2.31	147	1.87	84	2.93	1284	29.81	2	0.04	13	0.24	8	0.14	30	0.53	25	0.47	5	0.17		211	5.46	251	1	2.83
49884	1	1	3	1	40	185.8	0	65	11.64	314	56.24	20.7	269	269	2.6	5.9	140	317.2	449	331.27	0.77	43.72	1.19	2.3	122	1.55	57	1.99	2227	51.71	2	0.04	7	0.13	3	0.05	23	0.4	26	0.48	12	0.42		199	5.15	219	1	2.47	113
51121	3	1	1	1	40	177.3	0	51	9.13	340	60.89	15	27	27	3.4	7.7	155	351.2	302	222.82	1.09	61.89	1.23	2.53	155	1.97	43	1.5	851	19.76	4	0.07	8	0.15	9	0.16	23	0.4	16	0.3	2	0.07		179	4.63	157	1	1.77
51138	3	3	1	1	40	170.7	0	95	17.01	409	73.25	23.2	80	80	2.2	5	95	215.3	238	175.6	0.58	32.93	1.2	2.26	152	1.93	46	1.61	1036	24.06	4	0.07	8	0.15	13	0.24	31	0.54	12	0.22	5	0.17		174	4.5	112	0	1.26	88
51284	1	1	3	1	40	176.5	0	98	17.55	370	66.27	26.5	535	535	5	11.3	75	170	490	361.52	0.38	21.58	1.2	2.24	115	1.46	62	2.16	1149	26.68	1	0.02	9	0.17	7	0.13	12	0.21	19	0.35	4	0.14		192	4.97	124	0	1.4
51608	2	2	3	1	40	182.3	0	109	19.52	324	58.03	33.6	823	823	2.4	5.4	56	126.9	480	354.14	0.08	4.54	1.23	2.31	88	1.12	100	3.49	1282	29.77	1	0.02	4	0.07	4	0.07	22	0.39	28	0.52	5	0.17		274	7.09	164	1	1.85	119
18681	3	1	1	2	40	156.9	0	18	3.22	455	81.49	4	8	8	3.6	8.2	155	351.2			0.15	8.52	1.15	2.14	148	1.88	54	1.89	1718	39.89	2	0.04	20	0.37	29	0.52	22	0.39	36	0.67	3	0.1		318	8.22	306	1	3.45	206
10450	3	1	1	2	40	160.8	0	39	6.98	386	69.13	10.1	3	3	4.8	10.9	153	346.7			0.76	43.15	1.23	2.26	118	1.5	42	1.47	2164	50.25	5	0.09	21	0.39	23	0.42	43	0.76	9	0.17	6	0.21		388	10.03	134	0	1.51
18622	3	3	1	2	40	151.3	0	88	15.76	379	67.88	23.2	35	35	4.2	9.5	110	249.3			0.45	25.55	1.25	2.23	112	1.42	49	1.71	607	14.09	1	0.02	4	0.07	4	0.07	13	0.23	9	0.17	1	0.03		221	5.72	166	1	1.87	132
39313	3	1	1	2	40	157.5	0	90	16.12	387	69.31	23.3	41	41	7.5	17	516	1169.3	456	336.44	0.91	51.67	1.22	2.33	129	1.64	53	1.85	1857	43.12	3	0.06	8	0.15	11	0.2	42	0.74	16	0.3	5	0.17		158	4.09	404	1	4.56
21275	3	1	1	2	40	155.6	0	83	14.87	346	61.97	24	59	59	3.6	8.2	186	421.5			0.86	48.83	8888	2.32	130	1.65	44	1.54	910	21.13	2	0.04	25	0.47	14	0.25	21	0.37	13	0.24	0	0		208	5.38	60	0	0.68	139
52161	3	1	1	2	40	160	0	178	31.88	350	62.69	50.9	35	35	7.7	17.4	144	326.3	744	548.92	0.88	49.97	1.21	2.27	109	1.38	42	1.47	1242	28.84	5	0.09	34	0.63	33	0.6	26	0.46	31	0.58	7	0.24		234	6.05	85	0	0.96	161
39326	1	1	3	2	40	168.7	0	127	22.75	277	49.61	45.8	94	94	2.6	5.9	90	203.9	207	152.72	0.79	44.86	1.21	2.1	123	1.56	47	1.64	824	19.13	0	0	7	0.13	5	0.09	9	0.16	22	0.41	1	0.03		146	3.78	86	0	0.97
52744	2	2	3	2	40	170.1	0	106	18.98	358	64.12	29.6	104	104	19.2	43.5	336	761.4	696	513.51	1.02	57.92	1.19	2.3	128	1.63	49	1.71	1022	23.73	4	0.07	38	0.71	5	0.09	14	0.25	17	0.32	7	0.24		204	5.28	145	0	1.64	140
35974	3	1	1	2	40	159.7	0	76	13.61	342	61.25	22.2	21	21	12.8	29	231	523.4	764	563.68	1.1	62.46	1.25	2.22	99	1.26	49	1.71	1305	30.3	23	0.43	81	1.51	45	0.81	35	0.62	21	0.39	6	0.21		174	4.5	93	0	1.05	98
35947	3	1	1	2	40	156.2	0	166	29.73	360	64.48	46.1	159	159	2.7	6.1	88	199.4	532	392.51	0.69	39.18	1.17	2.29	104	1.32	39	1.36	1154	26.8	2	0.04	11	0.2	6	0.11	30	0.53	27	0.5	2	0.07		220	5.69	139	0	1.57
33340	2	2	3	2	40	161.3	0	91	16.3	353	63.22	25.8	452	452	3.3	7.5	68	154.1	424	312.83	0.48	27.25	1.26	2.34	103	1.31	35	1.22	756	17.55	0	0	5	0.09	4	0.07	25	0.44	5	0.09	1	0.03		204	5.28	76	0	0.86	129
17612	3	1	1	2	40	157	0	36	6.45	295	52.83	12.2	41	41	2.5	5.7	179	405.6			0.56	31.8	1.17	2.14	118	1.5	37	1.29	1061	24.64	7	0.13	23	0.43	12	0.22	22	0.39	34	0.63	5	0.17		191	4.94	142	0	1.6	118
46243	2	2	3	2	40	161.4	0	103	18.45	375	67.16	27.5	49	49	4.9	11.1	237	537	805	593.93	0.35	19.87	1.23	2.31	114	1.45	52	1.82	1013	23.52	2	0.04	10	0.19	7	0.13	12	0.21	26	0.48	4	0.14		202	5.22	176	1	1.99
39724	3	1	1	2	40	151.2	0	85	15.22	272	48.72	31.3	28	28	12.7	28.8	259	586.9	517	381.44	0.72	40.88	1.3	2.36	120	1.52	58	2.02	1227	28.49	8	0.15	71	1.32	45	0.81	28	0.49	19	0.35	6	0.21		168	4.34	75	0	0.85
4825	3	1	1	2	40	155.5	0	63	11.28	303	54.27	20.8	125	125	7.1	16.1	188	426			0.74	42.02	1.21	2.31	123	1.56	52	1.82	1571	36.48	5	0.09	14	0.26	16	0.29	23	0.4	13	0.24	3	0.1		210	5.43	210	1	2.37
40176	2	2	3	2	40	169.2	0	76	13.61	388	69.49	19.6	80	80	6.2	14	163	369.4	518	382.18	0.21	11.92	1.23	2.21	133	1.69	45	1.57	1028	23.87	1	0.02	5	0.09	5	0.09	19	0.33	7	0.13	14	0.49		201	5.2	141	0	1.59
47950	2	2	3	2	40	170	0	94	16.84	340	60.89	27.6	86	86	4.2	9.5	186	421.5	462	340.86	0.17	9.65	1.28	2.4	119	1.51	77	2.69	1077	25.01	2	0.04	19	0.35	9	0.16	41	0.72	34	0.63	4	0.14		232	6	66	0	0.75	101
3866	3	1	1	2	40	167.1	0	94	16.84	358	64.12	26.3	27	27	2.3	5.2	103	233.4			0.05	2.84	1.27	2.37	109	1.38	45	1.57	866	20.11	4	0.07	15	0.28	11	0.2	18	0.32	29	0.54	3	0.1		204	5.28	125	0	1.41	138
32968	2	2	3	2	40	158.4	0	61	10.93	421	75.4	14.5	109	109	23.6	53.5	146	330.8	546	402.84	0.96	54.51	1.28	2.4	97	1.23	51	1.78	838	19.46	1	0.02	2	0.04	3	0.05	9	0.16	10	0.19	3	0.1		143	3.7	66	0	0.75
6952	1	1	3	2	40	152.1	0	102	18.27	351	62.86	29.1	45	45	6.7	15.2	242	548.4			0.43	24.42	1.25	2.72	119	1.51	60	2.09	1181	27.42	4	0.07	7	0.13	6	0.11	11	0.19	17	0.32	3	0.1		177	4.58	91	0	1.03	87
4766	1	1	3	2	40	154.5	0	33	5.91	442	79.16	7.5	96	96	1.4	3.2	172	389.8			0.74	42.02	1.19	2.27	120	1.52	72	2.51	1496	34.74	2	0.04	9	0.17	9	0.16	21	0.37	32	0.6	7	0.24		280	7.24	535	1	6.04
2997	3	1	1	2	40	154.7	0	31	5.55	318	56.95	9.7	24	24	1.6	3.6	90	203.9			0.16	9.08	1.22	2.34	115	1.46	38	1.33	756	17.55	1	0.02	11	0.2	4	0.07	11	0.19	15	0.28	2	0.07		152	3.93	78	0	0.88
18583	3	1	1	2	40	154.1	0	119	21.31	294	52.66	40.5	32	32	2.8	6.3	212	480.4			0.15	8.52	1.27	2.37	123	1.56	39	1.36	1026	23.82	4	0.07	17	0.32	23	0.42	28	0.49	16	0.3	3	0.1		208	5.38	119	0	1.34	132
41117	2	2	3	2	40	164.8	0	100	17.91	432	77.37	23.1	54	54	3.8	8.6	147	333.1	457	337.17	0.54	30.66	1.26	2.38	116	1.47	61	2.13	621	14.42	6	0.11	23	0.43	9	0.16	16	0.28	31	0.58	4	0.14		149	3.85	85	0	0.96
18522	1	1	3	2	40	168.8	0	60	10.75	387	69.31	15.5	11	11	1.8	4.1	112	253.8			0.65	36.91	8888	2.13	122	1.55	35	1.22	1153	26.77	5	0.09	33	0.61	11	0.2	25	0.44	19	0.35	7	0.24		217	5.61	139	0	1.57
33443	2	2	3	2	40	154	0	45	8.06	372	66.63	12.1	23	23	7.4	16.8	208	471.3	445	328.32	1.54	87.44	1.2	2.29	111	1.41	37	1.29	1195	27.75	15	0.28	54	1.01	17	0.31	47	0.83	27	0.5	10	0.35		194	5.02	102	0	1.15
9242	3	1	1	2	40	157.4	0	60	10.75	367	65.73	16.3	24	24	2.7	6.1	126	285.5			0.91	51.67	1.25	2.33	139	1.77	47	1.64	1092	25.36	1	0.02	11	0.2	12	0.22	19	0.33	34	0.63	6	0.21		212	5.48	214	1	2.42
10523	2	2	3	2	40	160.5	0	31	5.55	381	68.24	8.1	28	28	1.8	4.1	93	210.7			0.14	7.95	1.28	2.43	114	1.45	37	1.29	855	19.85	1	0.02	8	0.15	10	0.18	15	0.26	17	0.32	6	0.21		171	4.42	94	0	1.06
52287	1	1	3	2	40	163.1	0	118	21.13	351	62.86	33.6	98	98	5.1	11.6	203	460	357	263.39	0.15	8.52	1.22	2.34	103	1.31	43	1.5	834	19.37	3	0.06	10	0.19	7	0.13	14	0.25	29	0.54	9	0.31		206	5.33	145	0	1.64
40974	1	1	3	2	40	162	0	135	24.18	378	67.7	35.7	12	12	8.9	20.2	225	509.9	497	366.69	0.38	21.58	8888	2.21	109	1.38	32	1.12	904	20.99	2	0.04	10	0.19	5	0.09	16	0.28	20	0.37	4	0.14		168	4.34	127	0	1.43
4789	1	1	3	2	40	167.2	0	87	15.58	409	73.25	21.3	28	28	3.9	8.8	121	274.2			0	0	1.17	2.3	130	1.65	34	1.19	916	21.27	2	0.04	16	0.3	6	0.11	53	0.93	9	0.17	1	0.03		204	5.28	83	0	0.94
51936	3	1	1	2	40	158.7	0	66	11.82	332	59.46	19.9	329	329	4.3	9.7	193	437.3	462	340.86	0.49	27.82	1.2	2.34	134	1.7	53	1.85	894	20.76	1	0.02	5	0.09	7	0.13	11	0.19	14	0.26	1	0.03		201	5.2	169	1	1.91	117
38123	2	2	3	2	40	163.9	0	64	11.46	457	81.85	14	32	32	5	11.3	171	387.5	553	408	0.82	46.56	1.33	2.46	112	1.42	45	1.57	1007	23.38	8	0.15	31	0.58	9	0.16	24	0.42	22	0.41	8	0.28		188	4.86	103	0	1.16	114
34138	1	1	3	2	40	155.7	0	105	18.81	356	63.76	29.5	15	15	4.1	9.3	175	396.6	814	600.57	1.17	66.43	1.23	2.21	139	1.77	42	1.47	919	21.34	9	0.17	31	0.58	9	0.16	21	0.37	19	0.35	3	0.1		144	3.72	63	0	0.71
47966	1	1	3	2	40	165	0	49	8.78	378	67.7	13	34	34	3.2	7.3	292	661.7	439	323.89	2.13	120.94	1.16	2.2	122	1.55	71	2.48	968	22.48	5	0.09	12	0.22	9	0.16	16	0.28	23	0.43	5	0.17		215	5.56	132	0	1.49	147
1266	1	1	3	2	40	162.7	0	49	8.78	365	65.37	13.4	419	419	1.9	4.3	95	215.3			0.67	38.04	8888	2.42	123	1.56	76	2.65	1088	25.26	0	0	2	0.04	2	0.04	7	0.12	6	0.11	2	0.07		227	5.87	266	1	3
49276	2	2	3	2	40	158.4	0	39	6.98	424	75.94	9.2	65	65	16.6	37.6	206	466.8	419	309.14	0.97	55.08	1.29	2.47	138	1.75	73	2.55	1362	31.63	3	0.06	33	0.61	16	0.29	16	0.28	16	0.3	7	0.24		224	5.79	130	0	1.47
51301	3	1	1	2	40	160.6	0	72	12.9	465	83.28	15.5	16	16	2	4.5	141	319.5	452	333.49	0.31	17.6	1.24	2.46	133	1.69	44	1.54	972	22.57	4	0.07	9	0.17	8	0.14	22	0.39	33	0.61	3	0.1		237	6.13	126	0	1.42	172
35882	2	2	3	2	40	175.4	0	26	4.66	486	87.04	5.3	3	3	5.9	13.4	173	392	426	314.3	0.34	19.31	1.21	2.24	100	1.27	36	1.26	847	19.67	54	1.01	98	1.83	7	0.13	15	0.26	22	0.41	10	0.35		170	4.4	40	0	0.45
51394	2	2	3	2	40	159	0	112	20.06	385	68.95	29.1	16	16	3.4	7.7	30	68	665	490.64	0.41	23.28	1.2	2.34	131	1.66	65	2.27	1316	30.56	2	0.04	14	0.26	8	0.14	21	0.37	45	0.84	6	0.21		295	7.63	133	0	1.5	221
47088	1	1	3	2	40	168.6	0	43	7.7	350	62.69	12.3	22	22	13.7	31	365	827.1	309	227.98	1.06	60.19	1.31	2.33	125	1.59	49	1.71	1300	30.19	4	0.07	32	0.6	7	0.13	16	0.28	25	0.47	5	0.17		188	4.86	94	0	1.06	103
38394	2	2	3	2	40	160.7	0	84	15.04	350	62.69	24	54	54	3.6	8.2	249	564.2	341	251.59	0.35	19.87	1.23	2.23	112	1.42	45	1.57	1078	25.03	3	0.06	35	0.65	8	0.14	41	0.72	18	0.34	7	0.24		229	5.92	199	1	2.25
34221	2	2	3	2	40	161.1	0	81	14.51	322	57.67	25.2	171	171	5.4	12.2	131	296.8	314	231.67	0.27	15.33	8888	2.36	109	1.38	35	1.22	1392	32.32	3	0.06	13	0.24	4	0.07	18	0.32	14	0.26	3	0.1		200	5.17	62	0	0.7
4645	2	2	3	2	40	169.4	0	64	11.46	446	79.88	14.3	12	12	5.5	12.5	119	269.7			1.54	87.44	1.33	2.43	94	1.19	48	1.68	1215	28.21	7	0.13	45	0.84	29	0.52	67	1.18	36	0.67	8	0.28		252	6.52	70	0	0.79
10968	1	1	3	2	40	167	0	102	18.27	443	79.34	23	50	50	8.4	19	219	496.3			1	56.78	1.2	2.2	126	1.6	57	1.99	958	22.24	6	0.11	10	0.19	8	0.14	19	0.33	15	0.28	4	0.14		250	6.47	89	0	1
32538	2	2	3	2	40	168.4	0	53	9.49	345	61.79	15.4	31	31	1.9	4.3	80	181.3	463	341.6	0.67	38.04	1.28	2.23	138	1.75	50	1.75	995	23.1	4	0.07	16	0.3	19	0.34	19	0.33	38	0.71	7	0.24		215	5.56	119	0	1.34	151
38837	1	1	3	2	40	165.4	0	105	18.81	337	60.36	31.2	91	91	6	13.6	227	514.4	262	193.3	0.72	40.88	1.23	2.26	140	1.78	50	1.75	849	19.71	5	0.09	18	0.34	7	0.13	14	0.25	27	0.5	5	0.17		199	5.15	89	0	1	140
12785	1	1	3	2	40	161.6	0	163	29.19	277	49.61	58.8	18	18	2.8	6.3	125	283.3			1.14	64.73	1.16	2.03	123	1.56	39	1.36	786	18.25	5	0.09	20	0.37	10	0.18	27	0.47	23	0.43	5	0.17		153	3.96	106	0	1.2
53468	2	2	3	2	40	162.3	0	63	11.28	379	67.88	16.6	93	93	1.7	3.9	66	149.6	549	405.05	0.43	24.42	1.08	2.1	127	1.61	50	1.75	1291	29.98	3	0.06	12	0.22	7	0.13	12	0.21	37	0.69	6	0.21		254	6.57	98	0	1.11	161
19544	3	1	1	2	40	156.8	0	83	14.87	372	66.63	22.3	21	21	4.1	9.3	177	401.1			0.63	35.77	1.24	2.38	101	1.28	32	1.12	1121	26.03	6	0.11	16	0.3	11	0.2	27	0.47	16	0.3	4	0.14		197	5.09	200	1	2.26
38965	1	1	3	2	40	163.3	0	63	11.28	434	77.73	14.5	43	43	2.7	6.1	155	351.2	355	261.92	0.13	7.38	1.26	2.4	135	1.71	42	1.47	1508	35.02	3	0.06	6	0.11	4	0.07	11	0.19	46	0.86	5	0.17		219	5.66	321	1	3.62
16274	3	1	1	2	40	155.4	0	72	12.9	365	65.37	19.7	44	44	2.4	5.4	261	591.4			0.79	44.86	1.22	2.26	111	1.41	55	1.92	1012	23.5	4	0.07	7	0.13	5	0.09	23	0.4	21	0.39	4	0.14		239	6.18	144	0	1.63	142
48269	1	1	3	2	40	161.4	0	127	22.75	407	72.89	31.2	16	16	5.5	12.5	222	503.1	346	255.28	1.38	78.36	1.27	2.29	149	1.89	57	1.99	1124	26.1	9	0.17	27	0.5	25	0.45	17	0.3	19	0.35	4	0.14		195	5.04	156	1	1.76
13649	3	1	1	2	40	155.5	0	135	24.18	331	59.28	40.8	62	62	6.7	15.2	203	460			0.81	45.99	1.25	2.34	139	1.77	48	1.68	1152	26.75	17	0.32	52	0.97	23	0.42	26	0.46	24	0.45	6	0.21		183	4.73	113	0	1.28
5103	3	1	1	2	40	164.9	0	140	25.07	366	65.55	38.3	38	38	4.6	10.4	150	339.9			0.31	17.6	8888	2.16	110	1.4	51	1.78	2948	68.45	6	0.11	14	0.26	10	0.18	30	0.53	33	0.61	10	0.35		292	7.55	590	1	6.66
21191	1	1	3	2	40	160.2	0	69	12.36	389	69.67	17.7	26	26	5.1	11.6	216	489.5			1.01	57.35	8888	2.21	121	1.54	40	1.4	1262	29.3	6	0.11	23	0.43	13	0.24	54	0.95	29	0.54	5	0.17		222	5.74	55	0	0.62	121
40993	1	1	3	2	40	161.9	0	125	22.39	335	60	37.3	400	400	2.5	5.7	85	192.6	402	296.6	0.06	3.41	1.24	2.36	129	1.64	58	2.02	749	17.39	1	0.02	9	0.17	4	0.07	7	0.12	27	0.5	6	0.21		244	6.31	187	1	2.11	165
32563	3	1	1	2	40	162.6	0	92	16.48	338	60.54	27.2	21	21	2.4	5.4	72	163.2	404	298.07	0.07	3.97	1.21	2.27	126	1.6	44	1.54	1021	23.71	7	0.13	17	0.32	14	0.25	22	0.39	34	0.63	6	0.21		202	5.22	69	0	0.78
10139	2	2	3	2	40	172.4	0	74	13.25	332	59.46	22.3	36	36	4.5	10.2	132	299.1			0.39	22.14	1.24	2.35	116	1.47	70	2.44	1065	24.73	2	0.04	57	1.06	10	0.18	28	0.49	41	0.76	5	0.17		243	6.28	57	0	0.64	167
39868	1	1	3	2	40	168.4	0	152	27.22	369	66.09	41.2	15	15	14	31.7	206	466.8	414	305.45	1.01	57.35	1.27	2.33	132	1.68	65	2.27	1098	25.5	9	0.17	33	0.61	10	0.18	27	0.47	15	0.28	5	0.17		184	4.76	109	0	1.23
14614	2	2	3	2	40	172.8	0	55	9.85	269	48.18	20.4	59	59	5.7	12.9	149	337.6			1.6	90.85	1.24	2.22	126	1.6	39	1.36	863	20.04	5	0.09	51	0.95	8	0.14	14	0.25	13	0.24	6	0.21		185	4.78	54	0	0.61	131
7039	1	1	3	2	40	159.4	0	73	13.07	306	54.8	23.9	48	48	9.4	21.3	246	557.4			1.1	62.46	1.21	2.19	148	1.88	49	1.71	785	18.23	5	0.09	37	0.69	20	0.36	30	0.53	21	0.39	8	0.28		154	3.98	49	0	0.55
18509	1	1	3	2	40	152	0	91	16.3	339	60.71	26.8	59	59	18.6	42.1	375	849.7			1.1	62.46	1.25	2.32	115	1.46	44	1.54	1545	35.87	4	0.07	16	0.3	5	0.09	12	0.21	4	0.07	4	0.14		200	5.17	61	0	0.69
17284	1	1	3	2	40	160.4	0	62	11.1	435	77.91	14.3	144	144	8.4	19	198	448.7			0.48	27.25	1.24	2.25	107	1.36	52	1.82	1518	35.25	3	0.06	11	0.2	5	0.09	13	0.23	28	0.52	6	0.21		251	6.49	107	0	1.21
10488	2	2	3	2	40	164.6	0	75	13.43	369	66.09	20.3	31	31	4	9.1	100	226.6			0.93	52.81	1.17	2.3	123	1.56	45	1.57	855	19.85	9	0.17	30	0.56	16	0.29	18	0.32	24	0.45	7	0.24		177	4.58	58	0	0.65
44420	1	1	3	2	40	170.5	0	53	9.49	417	74.68	12.7	3	3	4.9	11.1	139	315	280	206.58	0.35	19.87	1.24	2.24	117	1.49	42	1.47	969	22.5	5	0.09	19	0.35	6	0.11	12	0.21	19	0.35	5	0.17		157	4.06	104	0	1.17	86
36350	1	1	3	2	40	171.2	0	106	18.98	443	79.34	23.9	7	7	6.6	15	175	396.6	624	460.39	0.67	38.04	1.22	2.32	153	1.94	33	1.15	1286	29.86	4	0.07	32	0.6	13	0.24	15	0.26	38	0.71	7	0.24		203	5.25	84	0	0.95
50589	1	1	3	2	40	174.7	0	39	6.98	233	41.73	16.7	25	25	11.9	27	292	661.7	575	424.23	0.98	55.64	1.23	2.22	115	1.46	39	1.36	944	21.92	8	0.15	24	0.45	12	0.22	33	0.58	25	0.47	6	0.21		161	4.16	47	0	0.53	87
752	4	2	2	2	40	160.1	0	30	5.37	407	72.89	7.4	16	16	2.2	5	102	231.1			0.69	39.18	1.28	2.35	99	1.26	42	1.47	1051	24.4	12	0.22	25	0.47	7	0.13	23	0.4	17	0.32	4	0.14		174	4.5	135	0	1.52
50162	3	1	1	2	40	153.7	0	97	17.37	393	70.39	24.7	31	31	5.2	11.8	124	281	150	110.67	0.7	39.75	1.26	2.24	130	1.65	53	1.85	1070	24.85	6	0.11	16	0.3	15	0.27	28	0.49	28	0.52	5	0.17		194	5.02	155	1	1.75	128
42834	2	2	3	2	40	158.8	0	120	21.49	367	65.73	32.7	28	28	3.2	7.3	102	231.1	332	244.95	0.87	49.4	8888	2.26	106	1.35	43	1.5	1079	25.05	29	0.54	46	0.86	11	0.2	59	1.04	53	0.99	9	0.31		257	6.65	84	0	0.95	161
509	3	3	1	2	40	169	0	40	7.16	408	73.07	9.8	18	18	17.8	40.3	523	1185.1			0.84	47.7	1.22	2.25	126	1.6	50	1.75	1598	37.11	6	0.11	31	0.58	15	0.27	25	0.44	19	0.35	4	0.14		157	4.06	74	0	0.84	57
554	2	2	3	2	40	166.8	0	101	18.09	365	65.37	27.7	157	157	17.1	38.7	167	378.4			0.94	53.37	1.25	2.25	129	1.64	88	3.07	1224	28.42	7	0.13	19	0.35	13	0.24	22	0.39	35	0.65	11	0.38		179	4.63	61	0	0.69
607	2	2	3	2	40	157	0	78	13.97	261	46.75	29.9	120	120	2.5	5.7	78	176.7			0.17	9.65	1.25	2.34	133	1.69	50	1.75	938	21.78	4	0.07	26	0.48	9	0.16	43	0.76	23	0.43	2	0.07		244	6.31	100	0	1.13	180
1959	2	2	3	2	40	168.6	0	27	4.84	425	76.12	6.4	6	6	4	9.1	177	401.1			0.62	35.2	1.24	2.38	102	1.3	59	2.06	853	19.81	1	0.02	9	0.17	6	0.11	24	0.42	11	0.2	1	0.03		190	4.91	71	0	0.8
3731	3	1	1	2	40	156.6	0	49	8.78	412	73.79	11.9	3	3	2.1	4.8	129	292.3			0.24	13.63	1.21	2.21	123	1.56	33	1.15	876	20.34	4	0.07	17	0.32	7	0.13	14	0.25	27	0.5	4	0.14		181	4.68	67	0	0.76
4072	1	1	3	2	40	169.1	0	85	15.22	352	63.04	24.1	49	49	3.3	7.5	113	256.1			1.17	66.43	1.24	2.22	122	1.55	51	1.78	1374	31.9	7	0.13	17	0.32	6	0.11	29	0.51	21	0.39	1	0.03		202	5.22	88	0	0.99	132
4439	1	1	3	2	40	159.9	0	48	8.6	372	66.63	12.9	17	17	2.5	5.7	126	285.5			0.68	38.61	1.17	2.08	117	1.49	41	1.43	570	13.24	4	0.07	14	0.26	4	0.07	13	0.23	12	0.22	1	0.03		179	4.63	80	0	0.9
4538	3	1	1	2	40	160.6	0	44	7.88	298	53.37	14.8	478	478	7.9	17.9	174	394.3			0.15	8.52	1.27	2.34	114	1.45	28	0.98	711	16.51	1	0.02	10	0.19	5	0.09	13	0.23	12	0.22	3	0.1		167	4.32	82	0	0.93
4935	1	1	3	2	40	162.4	0	30	5.37	529	94.74	5.7	9	9	3.1	7	185	419.2			0.64	36.34	1.26	2.25	143	1.82	55	1.92	866	20.11	11	0.2	27	0.5	6	0.11	14	0.25	12	0.22	6	0.21		159	4.11	53	0	0.6	94
5381	1	1	3	2	40	164.5	0	58	10.39	353	63.22	16.4	35	35	18.1	41	474	1074.1			0.99	56.21	1.22	2.22	141	1.79	48	1.68	1464	33.99	3	0.06	22	0.41	8	0.14	13	0.23	26	0.48	6	0.21		204	5.28	103	0	1.16	137
6256	1	1	3	2	40	162.9	0	122	21.85	278	49.79	43.9	23	23	1.8	4.1	117	265.1			0.19	10.79	1.23	1.83	92	1.17	42	1.47	923	21.43	7	0.13	38	0.71	9	0.16	21	0.37	22	0.41	6	0.21		202	5.22	95	0	1.07	155
6784	3	1	1	2	40	156.2	0	124	22.21	392	70.21	31.6	15	15	4.6	10.4	98	222.1			0.77	43.72	1.27	2.25	117	1.49	48	1.68	884	20.53	20	0.37	54	1.01	8	0.14	20	0.35	16	0.3	6	0.21		159	4.11	66	0	0.75	89
6786	1	1	3	2	40	168.7	0	64	11.46	359	64.3	17.8	34	34	3	6.8	106	240.2			0.06	3.41	1.23	2.26	114	1.45	48	1.68	779	18.09	2	0.04	7	0.13	4	0.07	11	0.19	11	0.2	2	0.07		163	4.22	104	0	1.17	88
7593	2	2	3	2	40	156	0	64	11.46	370	66.27	17.3	98	98	4.8	10.9	104	235.7			0.58	32.93	1.3	2.43	135	1.71	65	2.27	1062	24.66	1	0.02	11	0.2	7	0.13	19	0.33	16	0.3	3	0.1		226	5.84	80	0	0.9
8020	3	1	1	2	40	157.9	0	103	18.45	391	70.03	26.3	14	14	5.6	12.7	147	333.1			0.39	22.14	1.17	2.12	119	1.51	56	1.95	641	14.88	1	0.02	6	0.11	6	0.11	12	0.21	19	0.35	3	0.1		163	4.22	76	0	0.86	83
9871	3	1	1	2	40	158.9	0	38	6.81	425	76.12	8.9	3	3	3.1	7	144	326.3			0.89	50.53	1.24	2.24	124	1.57	34	1.19	842	19.55	24	0.45	39	0.73	13	0.24	35	0.62	28	0.52	9	0.31		157	4.06	111	0	1.25	86
10746	2	2	3	2	40	162.1	0	99	17.73	361	64.66	27.4	92	92	5.9	13.4	179	405.6			0.24	13.63	1.25	2.35	125	1.59	46	1.61	1327	30.81	4	0.07	28	0.52	19	0.34	22	0.39	22	0.41	5	0.17		215	5.56	149	0	1.68	139
11546	1	1	3	2	40	162.5	0	94	16.84	319	57.13	29.5	163	163	4.5	10.2	172	389.8			1.38	78.36	1.2	2.37	117	1.49	64	2.23	1214	28.19	4	0.07	14	0.26	3	0.05	14	0.25	31	0.58	7	0.24		240	6.21	184	1	2.08
12080	1	1	3	2	40	170	0	54	9.67	298	53.37	18.1	98	98	2.5	5.7	97	219.8			0.47	26.69	1.19	2.27	139	1.77	45	1.57	941	21.85	4	0.07	11	0.2	6	0.11	15	0.26	39	0.73	8	0.28		218	5.64	110	0	1.24
13422	1	1	3	2	40	166.2	0	43	7.7	400	71.64	10.8	18	18	2.5	5.7	173	392			0.96	54.51	1.22	2.33	159	2.02	34	1.19	828	19.23	8	0.15	26	0.48	9	0.16	16	0.28	29	0.54	6	0.21		198	5.12	72	0	0.81
13812	1	1	3	2	40	162.9	0	180	32.24	334	59.82	53.9	26	26	3.8	8.6	112	253.8			0.49	27.82	1.19	2.11	145	1.84	39	1.36	718	16.67	2	0.04	21	0.39	10	0.18	20	0.35	20	0.37	3	0.1		155	4.01	63	0	0.71	87
15187	2	2	3	2	40	171.7	0	10	1.79	561	100.48	1.8	3	3	2.5	5.7	287	650.3			0.05	2.84	8888	2.13	102	1.3	16	0.56	357	8.29	0	0	1	0.02	0	0	4	0.07	6	0.11	1	0.03		129	3.34	110	0	1.24
16939	2	2	3	2	40	164.6	0	32	5.73	292	52.3	11	39	39	2.5	5.7	126	285.5			0.35	19.87	8888	2.16	106	1.35	43	1.5	573	13.31	2	0.04	21	0.39	5	0.09	13	0.23	9	0.17	3	0.1		123	3.18	58	0	0.65
17376	3	1	1	2	40	155	0	97	17.37	340	60.89	28.5	61	61	6	13.6	229	518.9			0.71	40.31	1.18	2.15	126	1.6	42	1.47	1508	35.02	7	0.13	21	0.39	13	0.24	29	0.51	18	0.34	3	0.1		226	5.84	149	0	1.68	149
17505	4	3	3	2	40	156.8	0	54	9.67	349	62.51	15.5	1143	1143	3.9	8.8	127	287.8			0.41	23.28	1.21	2.47	99	1.26	38	1.33	840	19.5	1	0.02	10	0.19	5	0.09	21	0.37	28	0.52	3	0.1		190	4.91	93	0	1.05
17954	1	1	3	2	40	153.6	0	69	12.36	298	53.37	23.2	59	59	1.8	4.1	126	285.5			0.15	8.52	1.21	2.19	122	1.55	48	1.68	708	16.44	4	0.07	13	0.24	4	0.07	15	0.26	22	0.41	4	0.14		199	5.15		0
18289	4	3	3	2	40	155.9	0	124	22.21	299	53.55	41.5	174	174	7.7	17.4	251	568.8			0.92	52.24	1.27	2.38	137	1.74	43	1.5	859	19.95	9	0.17	25	0.47	13	0.24	15	0.26	13	0.24	3	0.1		183	4.73	66	0	0.75	95
18460	2	2	3	2	40	160.6	0	89	15.94	350	62.69	25.4	59	59	3.8	8.6	130	294.6			0.96	54.51	8888	8888	100	1.27	35	1.22	894	20.76	4	0.07	7	0.13	6	0.11	20	0.35	16	0.3	3	0.1		225	5.82	66	0	0.75	168
18849	1	1	3	2	40	156.1	0	64	11.46	321	57.49	19.9	24	24	8.2	18.6	289	654.9			0.66	37.47	1.24	2.35	111	1.41	57	1.99	1421	33	3	0.06	21	0.39	3	0.05	10	0.18	16	0.3	6	0.21		184	4.76	68	0	0.77
20151	3	1	1	2	40	165.4	0	55	9.85	451	80.77	12.2	13	13	2.2	5	168	380.7			0.49	27.82	8888	2.34	135	1.71	52	1.82	1794	41.66	5	0.09	11	0.2	16	0.29	28	0.49	26	0.48	7	0.24		188	4.86	642	1	7.25
20185	2	2	3	2	40	163.7	0	71	12.72	554	99.22	12.8	14	14	5.1	11.6	165	373.9			0.57	32.36	1.25	2.29	133	1.69	52	1.82	898	20.85	3	0.06	8	0.15	9	0.16	25	0.44	46	0.86	7	0.24		180	4.65		0
21973	3	1	1	2	40	154.7	0	86	15.4	308	55.16	27.9	18	18	1.6	3.6	99	224.3			0.05	2.84	1.13	2.02	109	1.38	38	1.33	615	14.28	1	0.02	11	0.2	15	0.27	8	0.14	10	0.19	2	0.07		166	4.29	146	0	1.65	106
32688	1	1	3	2	40	165.2	0	32	5.73	425	76.12	7.5	7	7	13	29.5	324	734.2	761	561.47	0.76	43.15	8888	2.51	127	1.61	50	1.75	1205	27.98	10	0.19	42	0.78	64	1.16	35	0.62	20	0.37	6	0.21		213	5.51	96	0	1.08
32806	1	1	3	2	40	164.6	0	102	18.27	367	65.73	27.8	48	48	9.6	21.8	232	525.7	189	139.44	0.91	51.67	1.24	2.27	117	1.49	49	1.71	959	22.27	4	0.07	48	0.89	17	0.31	22	0.39	34	0.63	10	0.35		193	4.99	78	0	0.88
33106	4	3	3	2	40	148.9	0	210	37.61	368	65.91	57.1	16	16	9	20.4	149	337.6	426	314.3	1.16	65.86	1.21	2.27	147	1.87	53	1.85	1049	24.36	6	0.11	26	0.48	29	0.52	41	0.72	5	0.09	2	0.07		154	3.98	50	0	0.56
33518	2	2	3	2	40	157	0	107	19.16	345	61.79	31	11	11	2.2	5	75	170	522	385.13	0.9	51.1	1.22	2.24	111	1.41	49	1.71	1053	24.45	5	0.09	20	0.37	12	0.22	36	0.63	45	0.84	8	0.28		250	6.47	81	0	0.91	178
34119	1	1	3	2	40	158.7	0	77	13.79	463	82.92	16.6	15	15	2.8	6.3	183	414.7	552	407.27	0.15	8.52	8888	2.17	123	1.56	50	1.75	1032	23.96	5	0.09	9	0.17	4	0.07	13	0.23	41	0.76	7	0.24		196	5.07	174	1	1.96	108
34518	3	1	1	2	40	155.6	0	19	3.4	462	82.74	4.1	3	3	6.1	13.8	251	568.8	702	517.94	0.53	30.09	1.21	2.25	108	1.37	50	1.75	1030	23.92	4	0.07	26	0.48	19	0.34	26	0.46	13	0.24	2	0.07		177	4.58	89	0	1
34926	1	1	3	2	40	162.8	0	103	18.45	314	56.24	32.8	188	188	2.9	6.6	135	305.9	268	197.73	1.24	70.41	1.24	2.28	128	1.63	39	1.36	750	17.42	1	0.02	9	0.17	5	0.09	11	0.19	42	0.78	6	0.21		187	4.84	44	0	0.5
35248	2	2	3	2	40	170	0	59	10.57	371	66.45	15.9	31	31	3.8	8.6	115	260.6	564	416.12	0.3	17.03	1.36	2.5	101	1.28	36	1.26	670	15.56	3	0.06	15	0.28	9	0.16	19	0.33	27	0.5	15	0.52		163	4.22	44	0	0.5	109
35255	2	2	3	2	40	166	0	108	19.34	332	59.46	32.5	17	17	3.6	8.2	99	224.3	590	435.3	0.14	7.95	1.32	2.38	90	1.14	44	1.54	851	19.76	3	0.06	11	0.2	6	0.11	17	0.3	26	0.48	5	0.17		174	4.5	104	0	1.17	107
36485	2	2	3	2	40	159.1	0	68	12.18	339	60.71	20.1	25	25	5.3	12	179	405.6	418	308.4	0.62	35.2	1.28	2.23	82	1.04	52	1.82	1002	23.27	2	0.04	56	1.04	14	0.25	23	0.4	12	0.22	8	0.28		207	5.35	222	1	2.51
36574	1	1	3	2	40	150.4	0	71	12.72	348	62.33	20.4	354	354	3.6	8.2	73	165.4	240	177.07	0.62	35.2	1.22	2.38	133	1.69	62	2.16	975	22.64	3	0.06	9	0.17	6	0.11	19	0.33	25	0.47	3	0.1		200	5.17	76	0	0.86
37463	2	2	3	2	40	161	0	93	16.66	335	60	27.8	29	29	22.8	51.7	316	716.1	1051	775.43	1.46	82.9	1.25	2.33	124	1.57	55	1.92	1318	30.6	1	0.02	9	0.17	6	0.11	12	0.21	31	0.58	5	0.17		165	4.27	178	1	2.01	89
37513	2	2	3	2	40	162	0	78	13.97	335	60	23.3	39	39	15.7	35.6	551	1248.6	538	396.94	0.94	53.37	1.27	2.41	89	1.13	35	1.22	1270	29.49	1	0.02	7	0.13	8	0.14	19	0.33	11	0.2	6	0.21		198	5.12	272	1	3.07
37790	2	2	3	2	40	167.5	0	36	6.45	386	69.13	9.3	24	24	2.3	5.2	70	158.6	545	402.1	0.63	35.77	1.19	2.19	115	1.46	48	1.68	958	22.24	2	0.04	13	0.24	17	0.31	15	0.26	9	0.17	1	0.03		169	4.37	104	0	1.17	77
38626	1	1	3	2	40	161.1	0	100	17.91	337	60.36	29.7	34	34	9.7	22	148	335.4	646	476.62	1.42	80.63	1.21	2.31	104	1.32	44	1.54	1619	37.59	12	0.22	42	0.78	22	0.4	38	0.67	36	0.67	14	0.49		182	4.71	51	0	0.58
40448	2	2	3	2	40	167.9	0	69	12.36	459	82.21	15	50	50	8.6	19.5	264	598.2	567	418.33	0.83	47.13	1.26	2.29	110	1.4	50	1.75	975	22.64	15	0.28	26	0.48	8	0.14	15	0.26	15	0.28	3	0.1		167	4.32	49	0	0.55	110
40455	3	3	1	2	40	161.3	0	152	27.22	365	65.37	41.6	176	176	3.9	8.8	149	337.6	495	365.21	0.84	47.7	1.24	2.31	120	1.52	54	1.89	1725	40.05	4	0.07	9	0.17	18	0.33	33	0.58	34	0.63	3	0.1		215	5.56	304	1	3.43	110
40798	2	2	3	2	40	161.7	0	83	14.87	355	63.58	23.4	34	34	2.5	5.7	60	136	704	519.41	0.95	53.94	1.22	2.21	132	1.68	61	2.13	1624	37.71	8	0.15	107	1.99	20	0.36	41	0.72	61	1.14	10	0.35		350	9.05	140	0	1.58	255
41193	2	2	3	2	40	157.2	0	99	17.73	379	67.88	26.1	14	14	15.6	35.3	314	711.5	511	377.02	1.2	68.14	1.16	2.21	131	1.66	44	1.54	1289	29.93	5	0.09	37	0.69	18	0.33	25	0.44	26	0.48	10	0.35		181	4.68	98	0	1.11	100
41732	3	1	1	2	40	145.8	0	64	11.46	365	65.37	17.5	68	68	7.1	16.1	247	559.7	395	291.43	1.16	65.86	1.19	2.29	134	1.7	45	1.57	1452	33.72	3	0.06	9	0.17	11	0.2	21	0.37	28	0.52	6	0.21		221	5.72	345	1	3.9
42525	1	1	3	2	40	163.8	0	55	9.85	303	54.27	18.2	38	38	9	20.4	309	700.2	635	468.5	0.96	54.51	1.24	2.31	124	1.57	39	1.36	1185	27.52	1	0.02	11	0.2	6	0.11	12	0.21	15	0.28	2	0.07		183	4.73	166	1	1.87
43022	2	2	3	2	40	154	0	58	10.39	403	72.18	14.4	337	337	5.2	11.8	245	555.2	454	334.96	0.66	37.47	1.23	2.3	126	1.6	52	1.82	658	15.28	4	0.07	6	0.11	11	0.2	12	0.21	14	0.26	2	0.07		205	5.3	175	1	1.98	137
43304	2	2	3	2	40	165.3	0	94	16.84	365	65.37	25.8	124	124	4.9	11.1	171	387.5	605	446.37	0.88	49.97	1.27	2.33	102	1.3	49	1.71	978	22.71	1	0.02	5	0.09	6	0.11	17	0.3	13	0.24	5	0.17		156	4.03	153	1	1.73
43331	1	1	3	2	40	157.9	0	26	4.66	377	67.52	6.9	45	45	4.1	9.3	175	396.6	430	317.25	0.87	49.4	1.19	2.3	115	1.46	37	1.29	968	22.48	1	0.02	12	0.22	12	0.22	14	0.25	16	0.3	3	0.1		197	5.09	109	0	1.23
43425	2	2	3	2	40	172.8	0	94	16.84	336	60.18	28	161	161	4.8	10.9	141	319.5	836	616.8	0.7	39.75	1.27	2.34	118	1.5	41	1.43	789	18.32	7	0.13	11	0.2	9	0.16	32	0.56	22	0.41	3	0.1		167	4.32	91	0	1.03
45197	2	2	3	2	40	168.6	0	52	9.31	466	83.46	11.2	7	7	2.9	6.6	119	269.7	266	196.25	0.71	40.31	1.21	2.28	138	1.75	38	1.33	645	14.98	1	0.02	5	0.09	3	0.05	10	0.18	22	0.41	4	0.14		147	3.8	79	0	0.89
45206	1	1	3	2	40	172.2	0	74	13.25	302	54.09	24.5	114	114	3.4	7.7	95	215.3	209	154.2	0.71	40.31	1.26	2.34	160	2.03	58	2.02	846	19.64	4	0.07	20	0.37	5	0.09	26	0.46	23	0.43	5	0.17		172	4.45	78	0	0.88
45909	1	1	3	2	40	164	0	135	24.18	343	61.43	39.4	11	11	4.6	10.4	140	317.2	278	205.11	1.21	68.7	1.28	2.37	100	1.27	55	1.92	777	18.04	3	0.06	27	0.5	4	0.07	11	0.19	20	0.37	5	0.17		150	3.88	82	0	0.93
45916	3	1	1	2	40	160	0	67	12	373	66.8	18	53	53	6.2	14	246	557.4	480	354.14	1.51	85.74	1.2	2.18	130	1.65	57	1.99	1573	36.53	5	0.09	21	0.39	34	0.62	28	0.49	26	0.48	7	0.24		225	5.82	195	1	2.2
46343	1	1	3	2	40	161.7	0	78	13.97	379	67.88	20.6	57	57	8.1	18.4	89	201.7	1107	816.74	1.12	63.59	1.27	2.42	143	1.82	54	1.89	1067	24.78	12	0.22	24	0.45	19	0.34	26	0.46	20	0.37	6	0.21		253	6.54	113	0	1.28
46932	2	2	3	2	40	159.7	0	32	5.73	354	63.4	9	14	14	6.8	15.4	208	471.3	552	407.27	0.37	21.01	1.23	2.25	93	1.18	49	1.71	1018	23.64	0	0	6	0.11	3	0.05	8	0.14	8	0.15	1	0.03		173	4.47	164	1	1.85
48224	4	2	2	2	40	156.8	0	92	16.48	518	92.77	17.8	25	25	8.4	19	179	405.6	522	385.13	0.99	56.21	1.21	2.35	121	1.54	62	2.16	1062	24.66	4	0.07	9	0.17	20	0.36	24	0.42	14	0.26	5	0.17		176	4.55	63	0	0.71
48679	1	1	3	2	40	160.9	0	67	12	348	62.33	19.3	25	25	3.8	8.6	142	321.8	392	289.22	0.67	38.04	8888	2.13	110	1.4	45	1.57	857	19.9	4	0.07	13	0.24	6	0.11	17	0.3	12	0.22	2	0.07		140	3.62	58	0	0.65
49057	1	1	3	2	40	161.7	0	71	12.72	307	54.98	23.1	102	102	5.8	13.1	108	244.7	424	312.83	0.3	17.03	1.23	2.19	92	1.17	44	1.54	793	18.41	4	0.07	26	0.48	7	0.13	34	0.6	24	0.45	5	0.17		190	4.91	30	0	0.34	116
49350	1	1	3	2	40	167.2	0	88	15.76	413	73.97	21.3	14	14	8.2	18.6	243	550.6	775	571.79	0.61	34.64	1.32	2.47	147	1.87	46	1.61	994	23.08	5	0.09	27	0.5	8	0.14	13	0.23	12	0.22	3	0.1		215	5.56	85	0	0.96	149
49452	2	2	3	2	40	159.8	0	11	1.97	480	85.97	2.3	3	3	2.8	6.3	253	573.3	578	426.45	1.15	65.3	1.25	2.27	116	1.47	47	1.64	1110	25.77	6	0.11	34	0.63	9	0.16	22	0.39	29	0.54	8	0.28		178	4.6	84	0	0.95	114
49834	2	2	3	2	40	158.9	0	39	6.98	344	61.61	11.3	15	15	3.2	7.3	74	167.7	507	374.06	0.78	44.29	1.26	2.33	116	1.47	35	1.22	509	11.82	4	0.07	20	0.37	7	0.13	19	0.33	23	0.43	4	0.14		134	3.47	53	0	0.6
50703	1	1	3	2	40	160.4	0	80	14.33	388	69.49	20.6	43	43	4.4	10	138	312.7	323	238.31	0.2	11.36	1.25	2.39	125	1.59	49	1.71	890	20.67	1	0.02	6	0.11	4	0.07	9	0.16	16	0.3	4	0.14		201	5.2	78	0	0.88
50774	1	1	3	2	40	164.2	0	88	15.76	303	54.27	29	56	56	15.4	34.9	264	598.2	1182	872.08	1.22	69.27	1.25	2.23	117	1.49	45	1.57	1323	30.72	4	0.07	39	0.73	16	0.29	17	0.3	35	0.65	9	0.31		173	4.47	57	0	0.64	104
50804	2	2	3	2	40	168	0	50	8.96	498	89.19	10	7	7	5.4	12.2	131	296.8	726	535.64	0.12	6.81	1.27	2.4	106	1.35	38	1.33	889	20.64	3	0.06	39	0.73	8	0.14	24	0.42	51	0.95	9	0.31		221	5.72	49	0	0.55	145
51549	4	2	2	2	40	157	0	135	24.18	334	59.82	40.4	71	71	2.5	5.7	84	190.3	427	315.04	0.49	27.82	1.01	2.14	152	1.93	39	1.36	818	18.99	8	0.15	13	0.24	4	0.07	24	0.42	24	0.45	4	0.14		190	4.91	98	0	1.11
52005	1	1	3	2	40	156.2	0	102	18.27	355	63.58	28.7	46	46	4.5	10.2	160	362.6	417	307.66	0.58	32.93	1.24	2.38	145	1.84	52	1.82	1041	24.17	6	0.11	21	0.39	7	0.13	15	0.26	23	0.43	7	0.24		222	5.74	114	0	1.29
52060	3	1	1	2	40	151.2	0	122	21.85	337	60.36	36.2	29	29	2.8	6.3	112	253.8	767	565.89	0.33	18.74	1.18	2.18	92	1.17	57	1.99	1033	23.99	6	0.11	13	0.24	10	0.18	18	0.32	14	0.26	3	0.1		182	4.71	172	1	1.94	118
52430	2	2	3	2	40	163.3	0	12	2.15	490	87.76	2.4	6	6	2.9	6.6	101	228.9	458	337.91	0.01	0.57	1.24	2.21	89	1.13	43	1.5	597	13.86	1	0.02	6	0.11	5	0.09	13	0.23	12	0.22	2	0.07		203	5.25	46	0	0.52
43596	2	2	3	1	41	163	0	83	14.87	341	61.07	24.3	374	374	4.4	10	147	333.1	561	413.91	0.1	5.68	1.25	2.33	132	1.68	52	1.82	649	15.07	1	0.02	7	0.13	3	0.05	30	0.53	11	0.2	3	0.1		189	4.89	119	0	1.34
36347	2	2	3	1	41	167.2	0	53	9.49	314	56.24	16.9	303	303	3.6	8.2	79	179	759	559.99	0.24	13.63	1.22	2.27	119	1.51	30	1.05	932	21.64	2	0.04	6	0.11	4	0.07	24	0.42	11	0.2	2	0.07		235	6.08	66	0	0.75	126
32962	3	1	1	1	41	170.6	0	78	13.97	485	86.86	16.1	316	316	7.6	17.2	217	491.7	651	480.31	0.3	17.03	1.2	2.47	135	1.71	73	2.55	1242	28.84	4	0.07	8	0.15	9	0.16	18	0.32	17	0.32	4	0.14		240	6.21	336	1	3.79
5600	3	1	1	1	41	155.6	0	42	7.52	389	69.67	10.8	143	143	3	6.8	97	219.8			0.63	35.77	1.24	2.35	132	1.68	83	2.9	994	23.08	1	0.02	2	0.04	5	0.09	11	0.19	6	0.11	4	0.14		192	4.97	494	1	5.58
35034	3	1	1	1	41	167	0	103	18.45	398	71.28	25.9	76	76	3.6	8.2	148	335.4	367	270.77	0.18	10.22	1.25	2.33	119	1.51	63	2.2	1682	39.06	3	0.06	6	0.11	11	0.2	14	0.25	20	0.37	5	0.17		253	6.54	505	1	5.7
6445	2	2	3	1	41	176.2	0	104	18.63	428	76.65	24.3	225	225	9.3	21.1	62	140.5			0.06	3.41	1.26	2.3	122	1.55	63	2.2	865	20.09	1	0.02	2	0.04	4	0.07	11	0.19	23	0.43	4	0.14		238	6.15	403	1	4.55
2156	2	2	3	1	41	174.4	0	90	16.12	342	61.25	26.3	522	522	3.2	7.3	129	292.3			0.16	9.08	1.24	2.27	100	1.27	40	1.4	691	16.05	1	0.02	4	0.07	2	0.04	23	0.4	18	0.34	4	0.14		166	4.29	128	0	1.45
47045	3	2	1	1	41	171.5	0	52	9.31	348	62.33	14.9	82	82	5.1	11.6	8888	888888	300	221.34	0.01	0.57	1.2	2.27	132	1.68	24	0.84	523	12.14	0	0	1	0.02	2	0.04	5	0.09	8	0.15	1	0.03		159	4.11	57	0	0.64	69
12308	3	1	1	1	41	165	0	93	16.66	288	51.58	32.3	152	152	3.9	8.8	129	292.3			0.63	35.77	1.24	2.32	128	1.63	55	1.92	1447	33.6	11	0.2	30	0.56	23	0.42	40	0.7	9	0.17	6	0.21		176	4.55	184	1	2.08	109
7393	2	2	3	1	41	181.5	0	96	17.19	333	59.64	28.8	298	298	2.9	6.6	110	249.3			0.03	1.7	1.18	2.11	99	1.26	54	1.89	691	16.05	1	0.02	6	0.11	4	0.07	26	0.46	9	0.17	1	0.03		161	4.16	120	0	1.35
47511	3	3	1	1	41	165.9	0	91	16.3	391	70.03	23.3	152	152	3.2	7.3	8888	888888	266	196.25	0.78	44.29	1.26	2.32	137	1.74	77	2.69	1245	28.91	7	0.13	17	0.32	24	0.43	39	0.69	32	0.6	3	0.1		215	5.56	263	1	2.97
42740	1	1	3	1	41	173.2	0	187	33.49	417	74.68	44.8	343	343	6	13.6	208	471.3	227	167.48	0.2	11.36	8888	2.37	146	1.85	53	1.85	1149	26.68	5	0.09	8	0.15	6	0.11	19	0.33	12	0.22	1	0.03		279	7.21	84	0	0.95	218
45412	3	1	1	1	41	171.5	0	114	20.42	360	64.48	31.7	202	202	3.1	7	122	276.5	454	334.96	0.61	34.64	8888	2.12	128	1.63	47	1.64	894	20.76	3	0.06	6	0.11	12	0.22	16	0.28	21	0.39	4	0.14		166	4.29	102	0	1.15	108
33058	3	1	1	1	41	160.3	0	150	26.87	337	60.36	44.5	270	270	4.1	9.3	110	249.3	578	426.45	0.68	38.61	1.2	2.29	139	1.77	61	2.13	1317	30.58	4	0.07	15	0.28	18	0.33	18	0.32	20	0.37	4	0.14		211	5.46	127	0	1.43	139
48407	3	1	1	1	41	165	0	126	22.57	437	78.27	28.8	252	252	4.9	11.1	220	498.5	592	436.78	0.72	40.88	8888	2.35	127	1.61	94	3.28	2010	46.67	11	0.2	25	0.47	18	0.33	43	0.76	22	0.41	22	0.77		185	4.78	591	1	6.67
49582	2	2	3	1	41	166.6	0	87	15.58	405	72.54	21.5	51	51	1.9	4.3	55	124.6	420	309.88	0.75	42.59	1.3	2.41	115	1.46	70	2.44	947	21.99	2	0.04	38	0.71	12	0.22	21	0.37	39	0.73	6	0.21		228	5.9	60	0	0.68	172
6541	1	1	3	1	41	182.7	0	98	17.55	220	39.4	44.5	358	358	3.1	7	149	337.6			0.04	2.27	8888	2.25	105	1.33	67	2.34	1147	26.63	3	0.06	13	0.24	5	0.09	13	0.23	35	0.65	17	0.59		196	5.07	348	1	3.93
49690	3	1	1	1	41	168	0	105	18.81	470	84.18	22.3	128	128	5.7	12.9	160	362.6	554	408.74	0.58	32.93	1.21	2.29	145	1.84	47	1.64	1739	40.38	3	0.06	8	0.15	18	0.33	22	0.39	22	0.41	9	0.31		234	6.05	257	1	2.9
44103	3	1	1	1	41	160.8	0	80	14.33	322	57.67	24.8	239	239	2.9	6.6	104	235.7	713	526.05	0.22	12.49	8888	2.12	153	1.94	56	1.95	1013	23.52	3	0.06	6	0.11	5	0.09	13	0.23	26	0.48	4	0.14		190	4.91	187	1	2.11	122
33875	2	2	3	1	41	166.9	0	100	17.91	367	65.73	27.2	285	285	2.8	6.3	96	217.5	779	574.75	0.24	13.63	1.23	2.42	114	1.45	42	1.47	1139	26.45	1	0.02	12	0.22	7	0.13	35	0.62	19	0.35	3	0.1		262	6.78	166	1	1.87
11892	1	1	3	1	41	176.6	0	136	24.36	335	60	40.6	593	593	3.3	7.5	129	292.3			0.03	1.7	1.22	2.3	110	1.4	39	1.36	1057	24.54	1	0.02	5	0.09	4	0.07	19	0.33	17	0.32	8	0.28		242	6.26	220	1	2.48	162
20477	3	1	1	1	41	176	0	73	13.07	303	54.27	24.1	131	131	3.6	8.2	127	287.8			1.18	67	1.27	2.34	126	1.6	60	2.09	1562	36.27	6	0.11	30	0.56	34	0.62	39	0.69	18	0.34	10	0.35		241	6.23	201	1	2.27
44417	1	1	3	1	41	185.7	0	115	20.6	333	59.64	34.5	138	138	6.1	13.8	151	342.2	910	671.4	1.39	78.92	1.26	2.33	135	1.71	42	1.47	1543	35.83	4	0.07	22	0.41	8	0.14	26	0.46	46	0.86	8	0.28		255	6.59	118	0	1.33	186
52172	3	1	1	1	41	165.4	0	70	12.54	356	63.76	19.7	120	120	5.8	13.1	135	305.9	466	343.81	0.49	27.82	1.2	2.2	138	1.75	49	1.71	1011	23.48	3	0.06	11	0.2	12	0.22	22	0.39	27	0.5	4	0.14		180	4.65	64	0	0.72
7420	1	1	3	1	41	173.9	0	38	6.81	353	63.22	10.8	80	80	1.1	2.5	95	215.3			0.02	1.14	8888	2.26	111	1.41	34	1.19	979	22.73	1	0.02	5	0.09	4	0.07	8	0.14	26	0.48	1	0.03		223	5.77	363	1	4.1
48801	2	2	3	1	41	182.7	0	90	16.12	372	66.63	24.2	136	136	4.1	9.3	114	258.3	944	696.48	0.55	31.23	1.31	2.39	110	1.4	54	1.89	683	15.86	6	0.11	24	0.45	12	0.22	39	0.69	25	0.47	5	0.17		184	4.76	46	0	0.52	117
46728	3	1	1	1	41	168.2	0	50	8.96	386	69.13	13	97	97	3.4	7.7	150	339.9	602	444.16	0.07	3.97	1.28	2.41	120	1.52	64	2.23	869	20.18	2	0.04	4	0.07	4	0.07	14	0.25	23	0.43	4	0.14		197	5.09	66	0	0.75
10412	2	2	3	1	41	172.5	0	57	10.21	308	55.16	18.5	176	176	4.1	9.3	261	591.4			0.4	22.71	1.25	2.32	131	1.66	73	2.55	1024	23.78	1	0.02	18	0.34	9	0.16	29	0.51	23	0.43	5	0.17		202	5.22	106	0	1.2
35101	3	1	1	1	41	176.8	0	122	21.85	305	54.63	40	266	266	6.4	14.5	231	523.4	411	303.24	0.52	29.53	1.28	2.36	130	1.65	59	2.06	1651	38.34	19	0.35	42	0.78	7	0.13	29	0.51	21	0.39	16	0.56		203	5.25	460	1	5.19
38030	2	2	3	1	41	182	0	66	11.82	368	65.91	17.9	1098	1098	5.3	12	129	292.3	435	320.94	1.34	76.09	1.28	2.37	156	1.98	70	2.44	1705	39.59	4	0.07	27	0.5	8	0.14	40	0.7	26	0.48	3	0.1		298	7.71	227	1	2.56	219
51768	1	1	3	1	41	170.2	0	62	11.1	357	63.94	17.4	193	193	6.3	14.3	200	453.2	447	329.8	0.26	14.76	1.27	2.32	124	1.57	51	1.78	872	20.25	2	0.04	10	0.19	6	0.11	9	0.16	19	0.35	5	0.17		244	6.31	139	0	1.57
34187	1	1	3	1	41	173.2	0	90	16.12	337	60.36	26.7	101	101	11.6	26.3	206	466.8	536	395.46	0.88	49.97	1.25	2.32	111	1.41	46	1.61	944	21.92	9	0.17	26	0.48	6	0.11	18	0.32	17	0.32	9	0.31		167	4.32	117	0	1.32
42234	2	2	3	1	41	184.3	0	125	22.39	323	57.85	38.7	328	328	4	9.1	125	283.3	485	357.83	0.43	24.42	1.27	2.29	124	1.57	54	1.89	867	20.13	1	0.02	9	0.17	6	0.11	25	0.44	33	0.61	5	0.17		180	4.65	62	0	0.7	121
32602	2	2	3	1	41	176.8	0	69	12.36	362	64.83	19.1	223	223	6.6	15	102	231.1	609	449.32	0.13	7.38	1.23	2.43	128	1.63	55	1.92	1018	23.64	2	0.04	15	0.28	5	0.09	20	0.35	15	0.28	6	0.21		231	5.97	73	0	0.82	167
49193	1	1	3	1	41	180.1	0	65	11.64	359	64.3	18.1	139	139	4.4	10	126	285.5	650	479.57	1.01	57.35	1.28	2.43	133	1.69	47	1.64	857	19.9	13	0.24	44	0.82	18	0.33	28	0.49	29	0.54	9	0.31		195	5.04	89	0	1
22190	2	2	3	1	41	173.1	0	100	17.91	383	68.6	26.1	74	74	2.7	6.1	90	203.9			0.6	34.07	1.22	2.3	130	1.65	47	1.64	809	18.78	1	0.02	4	0.07	7	0.13	19	0.33	22	0.41	5	0.17		196	5.07	49	0	0.55	126
16774	3	1	1	1	41	173.1	0	121	21.67	408	73.07	29.7	96	96	5	11.3	123	278.7			0.75	42.59	1.26	2.34	130	1.65	58	2.02	1081	25.1	6	0.11	14	0.26	19	0.34	38	0.67	32	0.6	2	0.07		205	5.3	158	1	1.78	140
36041	1	1	3	1	41	178.3	0	61	10.93	364	65.19	16.8	212	212	6.2	14	188	426	406	299.55	0.57	32.36	1.22	2.31	112	1.42	51	1.78	1206	28	9	0.17	27	0.5	14	0.25	45	0.79	51	0.95	9	0.31		223	5.77	99	0	1.12	167
2989	1	1	3	1	41	169	0	180	32.24	260	46.57	69.2	129	129	2	4.5	84	190.3			0.06	3.41	1.24	2.26	140	1.78	64	2.23	925	21.48	5	0.09	19	0.35	8	0.14	15	0.26	26	0.48	7	0.24		195	5.04	60	0	0.68
41394	1	1	3	1	41	185.8	0	136	24.36	437	78.27	31.1	147	147	3.5	7.9	195	441.9	524	386.61	0.2	11.36	1.25	2.34	164	2.08	98	3.42	1077	25.01	1	0.02	6	0.11	5	0.09	13	0.23	36	0.67	6	0.21		268	6.93	223	1	2.52	182
34259	3	1	1	1	41	182.5	0	56	10.03	352	63.04	15.9	298	298	3.5	7.9	303	686.6	333	245.69	0.27	15.33	1.19	2.26	133	1.69	50	1.75	2488	57.77	7	0.13	22	0.41	14	0.25	38	0.67	33	0.61	11	0.38		267	6.9	759	1	8.57
17190	1	1	3	1	41	176.7	0	133	23.82	296	53.01	44.9	167	167	16.7	37.8	409	926.8			1.25	70.98	1.21	2.18	146	1.85	81	2.83	1180	27.4	7	0.13	15	0.28	11	0.2	32	0.56	35	0.65	11	0.38		187	4.84	65	0	0.73
38127	2	2	3	1	41	179.6	0	66	11.82	341	61.07	19.4	130	130	7	15.9	153	346.7	790	582.86	1.03	58.48	1.25	2.36	126	1.6	75	2.62	996	23.13	7	0.13	17	0.32	26	0.47	26	0.46	42	0.78	7	0.24		219	5.66	132	0	1.49	154
7279	1	1	3	1	41	161.4	0	127	22.75	328	58.74	38.7	259	259	5.3	12	198	448.7			0.86	48.83	1.21	2.24	136	1.73	68	2.37	1025	23.8	6	0.11	15	0.28	6	0.11	53	0.93	9	0.17	2	0.07		190	4.91	99	0	1.12	118
13658	2	2	3	1	41	179.6	0	88	15.76	346	61.97	25.4	106	106	4.4	10	197	446.4			0.84	47.7	1.2	2.23	125	1.59	52	1.82	1110	25.77	50	0.93	96	1.79	18	0.33	63	1.11	77	1.43	19	0.66		219	5.66	59	0	0.67	143
38842	1	1	3	1	41	172.8	0	81	14.51	377	67.52	21.5	182	182	1.8	4.1	166	376.2	307	226.5	0.23	13.06	1.23	2.43	119	1.51	75	2.62	1486	34.5	3	0.06	8	0.15	3	0.05	17	0.3	30	0.56	7	0.24		237	6.13	433	1	4.89
3342	3	1	1	1	41	174.8	0	87	15.58	376	67.34	23.1	115	115	6	13.6	103	233.4			0.95	53.94	1.22	2.33	144	1.83	75	2.62	2302	53.45	9	0.17	15	0.28	12	0.22	12	0.21	35	0.65	9	0.31		173	4.47	165	1	1.86	74
45820	1	1	3	1	41	180.3	0	78	13.97	322	57.67	24.2	294	294	5.6	12.7	200	453.2	413	304.71	0.34	19.31	1.2	2.27	111	1.41	64	2.23	1041	24.17	3	0.06	7	0.13	6	0.11	27	0.47	14	0.26	4	0.14		184	4.76	76	0	0.86	123
19998	1	1	3	1	41	178.7	0	59	10.57	331	59.28	17.8	341	341	4.5	10.2	173	392			0.19	10.79	1.23	2.3	104	1.32	62	2.16	1026	23.82	5	0.09	25	0.47	22	0.4	21	0.37	42	0.78	10	0.35		231	5.97	196	1	2.21
41375	2	2	3	1	41	169.3	0	65	11.64	406	72.71	16	374	374	2.5	5.7	86	194.9	484	357.1	0.15	8.52	1.24	2.29	125	1.59	57	1.99	797	18.51	1	0.02	8	0.15	6	0.11	9	0.16	20	0.37	2	0.07		242	6.26	213	1	2.4	163
7752	3	1	1	1	41	172.9	0	50	8.96	411	73.61	12.2	246	246	4.2	9.5	134	303.6			0.97	55.08	1.24	2.37	119	1.51	80	2.79	1211	28.12	6	0.11	17	0.32	15	0.27	26	0.46	18	0.34	6	0.21		232	6	458	1	5.17
999	1	1	3	1	41	178	0	118	21.13	468	83.82	25.2	27	27	3.3	7.5	170	385.2			0.96	54.51	1.27	2.79	136	1.73	66	2.3	1213	28.17	4	0.07	17	0.32	5	0.09	24	0.42	33	0.61	8	0.28		228	5.9	62	0	0.7
2350	4	1	2	1	41	181.1	0	87	15.58	339	60.71	25.7	201	201	2.5	5.7	182	412.4			0.46	26.12	1.22	2.23	130	1.65	42	1.47	1119	25.98	3	0.06	6	0.11	4	0.07	18	0.32	11	0.2	2	0.07		189	4.89	86	0	0.97	118
3545	1	1	3	1	41	174.7	0	112	20.06	407	72.89	27.5	148	148	1.9	4.3	145	328.6			0.81	45.99	1.25	2.37	152	1.93	91	3.18	1251	29.05	4	0.07	11	0.2	7	0.13	38	0.67	28	0.52	8	0.28		228	5.9	208	1	2.35
3962	3	1	1	1	41	166.3	0	104	18.63	343	61.43	30.3	61	61	6.2	14	182	412.4			0.74	42.02	8888	2.34	142	1.8	78	2.72	1102	25.59	5	0.09	17	0.32	14	0.25	18	0.32	8	0.15	3	0.1		197	5.09	206	1	2.33	124
3989	1	1	3	1	41	180.3	0	59	10.57	271	48.54	21.8	388	388	6.9	15.6	173	392			1.79	101.64	1.2	2.23	100	1.27	57	1.99	653	15.16	1	0.02	10	0.19	6	0.11	9	0.16	21	0.39	3	0.1		120	3.1	101	0	1.14
4036	2	2	3	1	41	186.5	0	161	28.84	318	56.95	50.6	190	190	4.2	9.5	123	278.7			0.2	11.36	1.25	2.32	123	1.56	49	1.71	635	14.74	2	0.04	13	0.24	7	0.13	27	0.47	34	0.63	2	0.07		179	4.63	49	0	0.55	107
5820	2	2	3	1	41	171.4	0	70	12.54	323	57.85	21.7	146	146	4.7	10.7	123	278.7			0.45	25.55	1.26	2.35	120	1.52	77	2.69	910	21.13	5	0.09	13	0.24	6	0.11	26	0.46	6	0.11	2	0.07		189	4.89	76	0	0.86
6197	2	2	3	1	41	177.7	0	109	19.52	412	73.79	26.5	100	100	3.8	8.6	80	181.3			0.11	6.25	1.22	2.35	105	1.33	86	3	795	18.46	1	0.02	23	0.43	5	0.09	16	0.28	8	0.15	6	0.21		201	5.2	179	1	2.02	95
7139	2	2	3	1	41	186.6	0	63	11.28	379	67.88	16.6	142	142	7.7	17.4	184	416.9			0.41	23.28	1.24	2.34	127	1.61	81	2.83	1769	41.08	6	0.11	23	0.43	12	0.22	17	0.3	29	0.54	7	0.24		237	6.13	80	0	0.9
8028	2	2	3	1	41	176.5	0	73	13.07	401	71.82	18.2	51	51	3	6.8	121	274.2			0.53	30.09	8888	2.37	113	1.44	69	2.41	934	21.69	3	0.06	28	0.52	9	0.16	23	0.4	44	0.82	8	0.28		195	5.04	36	0	0.41
8072	1	1	3	1	41	181.8	0	68	12.18	404	72.36	16.8	156	156	14	31.7	623	1411.7			0.94	53.37	1.25	2.36	121	1.54	56	1.95	1221	28.35	3	0.06	6	0.11	10	0.18	13	0.23	29	0.54	8	0.28		185	4.78	164	1	1.85
9277	3	1	1	1	41	172.9	0	111	19.88	356	63.76	31.2	168	168	3.5	7.9	165	373.9			0.12	6.81	1.21	2.18	111	1.41	52	1.82	889	20.64	1	0.02	8	0.15	10	0.18	22	0.39	39	0.73	5	0.17		233	6.03	130	0	1.47
10279	3	1	1	1	41	165.7	0	81	14.51	357	63.94	22.7	217	217	2.3	5.2	144	326.3			0.84	47.7	1.25	2.4	130	1.65	60	2.09	1138	26.42	4	0.07	13	0.24	12	0.22	19	0.33	19	0.35	3	0.1		195	5.04	262	1	2.96
10728	2	2	3	1	41	184.5	0	46	8.24	329	58.92	14	308	308	4.2	9.5	111	251.5			0.43	24.42	1.23	2.38	151	1.92	84	2.93	954	22.15	1	0.02	13	0.24	5	0.09	39	0.69	20	0.37	2	0.07		207	5.35	84	0	0.95	141
12981	4	3	3	1	41	178.7	0	157	28.12	393	70.39	39.9	180	180	3.8	8.6	103	233.4			0.11	6.25	1.15	2.13	8888	8888	90	3.14	1498	34.78	7	0.13	10	0.19	6	0.11	40	0.7	50	0.93	5	0.17		195	5.04	61	0	0.69	103
13325	1	1	3	1	41	174.5	0	76	13.61	305	54.63	24.9	115	115	6.6	15	172	389.8			0.83	47.13	1.22	2.28	133	1.69	63	2.2	947	21.99	9	0.17	25	0.47	13	0.24	32	0.56	27	0.5	5	0.17		201	5.2	43	0	0.49
13799	3	1	1	1	41	164.7	0	53	9.49	354	63.4	15	38	38	3.9	8.8	190	430.5			0.4	22.71	8888	2.21	134	1.7	71	2.48	1509	35.04	5	0.09	11	0.2	9	0.16	43	0.76	33	0.61	11	0.38		260	6.72	537	1	6.06
14214	4	3	3	1	41	153.6	0	166	29.73	369	66.09	45	286	286	3.8	8.6	167	378.4			0.43	24.42	1.28	2.52	168	2.13	78	2.72	1107	25.7	3	0.06	12	0.22	4	0.07	23	0.4	4	0.07	2	0.07		211	5.46	200	1	2.26
14767	1	1	3	1	41	166.2	0	108	19.34	347	62.15	31.1	235	235	2.5	5.7	184	416.9			3.1	176.02	1.3	2.4	129	1.64	56	1.95	1236	28.7	2	0.04	6	0.11	5	0.09	16	0.28	27	0.5	7	0.24		215	5.56	181	1	2.04
14770	3	1	1	1	41	167.1	0	113	20.24	375	67.16	30.1	277	277	6.3	14.3	180	407.9			0.9	51.1	1.24	2.38	302	3.84	45	1.57	1090	25.31	5	0.09	12	0.22	24	0.43	33	0.58	19	0.35	3	0.1		215	5.56	115	0	1.3
15534	1	1	3	1	41	179.2	0	80	14.33	333	59.64	24	120	120	7	15.9	287	650.3			0.74	42.02	1.23	2.28	128	1.63	66	2.3	1725	40.05	4	0.07	12	0.22	5	0.09	42	0.74	40	0.75	6	0.21		298	7.71	226	1	2.55	224
15677	2	2	3	1	41	189.6	0	57	10.21	326	58.39	17.5	498	498	2.1	4.8	127	287.8			0.02	1.14	1.18	2.28	124	1.57	55	1.92	772	17.93	1	0.02	8	0.15	5	0.09	14	0.25	20	0.37	5	0.17		203	5.25	143	0	1.61	128
16058	2	2	3	1	41	173.8	0	115	20.6	349	62.51	33	818	818	1.3	2.9	64	145			0.03	1.7	1.21	2.31	126	1.6	39	1.36	1238	28.75	0	0	2	0.04	3	0.05	14	0.25	8	0.15	1	0.03		206	5.33	181	1	2.04
17948	3	1	1	1	41	176.5	0	119	21.31	336	60.18	35.4	170	170	2.1	4.8	102	231.1			0.14	7.95	1.24	2.39	127	1.61	52	1.82	858	19.92	1	0.02	1	0.02	2	0.04	11	0.19	10	0.19	1	0.03		198	5.12	154	1	1.74	127
17997	3	1	1	1	41	165.1	0	129	23.1	416	74.51	31	204	204	4.6	10.4	160	362.6			0.13	7.38	8888	2.29	111	1.41	69	2.41	674	15.65	1	0.02	6	0.11	7	0.13	14	0.25	5	0.09	1	0.03		198	5.12	78	0	0.88	84
18833	4	1	2	1	41	170.2	0	67	12	102	18.27	65.7	54	54	2.4	5.4	127	287.8			0.36	20.44	1.22	2.28	130	1.65	49	1.71	849	19.71	13	0.24	20	0.37	13	0.24	18	0.32	40	0.75	7	0.24		189	4.89	63	0	0.71
19695	2	2	3	1	41	173.7	0	153	27.4	434	77.73	35.3	194	194	3.1	7	120	271.9			0.37	21.01	1.27	2.48	158	2.01	82	2.86	663	15.39	2	0.04	5	0.09	6	0.11	11	0.19	13	0.24	2	0.07		176	4.55	104	0	1.17
20652	1	1	3	1	41	180.1	0	77	13.79	379	67.88	20.3	185	185	1.9	4.3	75	170			0.28	15.9	1.24	2.35	130	1.65	89	3.11	1301	30.21	5	0.09	10	0.19	8	0.14	23	0.4	21	0.39	5	0.17		231	5.97	413	1	4.66
21833	2	2	3	1	41	169.3	0	82	14.69	319	57.13	25.7	191	191	5.6	12.7	178	403.3			0.58	32.93	8888	2.34	108	1.37	72	2.51	734	17.04	4	0.07	21	0.39	8	0.14	22	0.39	22	0.41	9	0.31		156	4.03	38	0	0.43
21967	3	1	1	1	41	181.3	0	123	22.03	344	61.61	35.8	211	211	6.2	14	195	441.9			0.49	27.82	1.25	2.27	140	1.78	84	2.93	1108	25.73	6	0.11	21	0.39	9	0.16	36	0.63	16	0.3	4	0.14		221	5.72	261	1	2.95	128
32313	1	1	3	1	41	187.2	0	83	14.87	281	50.33	29.5	566	566	3.7	8.4	118	267.4	369	272.25	0.24	13.63	1.11	1.94	148	1.88	67	2.34	648	15.05	3	0.06	10	0.19	7	0.13	26	0.46	29	0.54	9	0.31		156	4.03	79	0	0.89
32725	3	3	1	1	41	168.3	0	190	34.03	366	65.55	51.9	137	137	5.7	12.9	110	249.3	521	384.39	0.06	3.41	1.21	2.34	108	1.37	73	2.55	799	18.55	1	0.02	5	0.09	7	0.13	13	0.23	18	0.34	1	0.03		205	5.3	60	0	0.68	147
34073	3	1	1	1	41	165.6	0	62	11.1	398	71.28	15.6	221	221	2.4	5.4	142	321.8	369	272.25	0.48	27.25	1.16	2.25	138	1.75	53	1.85	1371	31.83	2	0.04	6	0.11	19	0.34	23	0.4	28	0.52	7	0.24		237	6.13	355	1	4.01
34350	1	1	3	1	41	173.7	0	108	19.34	365	65.37	29.6	128	128	11	24.9	320	725.1	571	421.28	1.16	65.86	8888	2.22	144	1.83	84	2.93	1271	29.51	3	0.06	8	0.15	10	0.18	18	0.32	16	0.3	2	0.07		192	4.97	170	1	1.92
34424	1	1	3	1	41	190.2	0	99	17.73	322	57.67	30.7	278	278	1	2.3	79	179	334	246.43	0.06	3.41	1.24	2.31	151	1.92	49	1.71	659	15.3	1	0.02	5	0.09	1	0.02	8	0.14	12	0.22	1	0.03		208	5.38	166	1	1.87
35204	2	2	3	1	41	168.4	0	78	13.97	427	76.48	18.3	132	132	9	20.4	253	573.3	580	427.92	0.77	43.72	1.14	2.38	134	1.7	68	2.37	1566	36.36	3	0.06	10	0.19	14	0.25	36	0.63	36	0.67	9	0.31		297	7.68	150	0	1.69	221
35709	2	2	3	1	41	171.8	0	77	13.79	343	61.43	22.4	225	225	2.5	5.7	93	210.7	302	222.82	0.24	13.63	1.28	2.44	136	1.73	72	2.51	877	20.36	5	0.09	54	1.01	6	0.11	30	0.53	10	0.19	7	0.24		220	5.69	106	0	1.2
36493	2	2	3	1	41	168.4	0	85	15.22	324	58.03	26.2	56	56	1.5	3.4	46	104.2	405	298.81	0.23	13.06	1.24	2.31	138	1.75	37	1.29	911	21.15	6	0.11	17	0.32	7	0.13	16	0.28	22	0.41	1	0.03		205	5.3	48	0	0.54
36565	1	1	3	1	41	171.7	0	26	4.66	255	45.67	10.2	155	155	7.5	17	173	392	465	343.08	0.74	42.02	1.16	2.14	136	1.73	33	1.15	642	14.91	5	0.09	38	0.71	12	0.22	7	0.12	27	0.5	5	0.17		141	3.65	47	0	0.53
36589	1	1	3	1	41	169	0	72	12.9	445	79.7	16.2	97	97	2.5	5.7	97	219.8	274	202.16	0.05	2.84	1.23	2.37	121	1.54	61	2.13	822	19.09	1	0.02	7	0.13	6	0.11	8	0.14	24	0.45	4	0.14		216	5.59	178	1	2.01	142
36687	1	1	3	1	41	171.9	0	124	22.21	343	61.43	36.2	202	202	12.1	27.4	206	466.8	398	293.64	0.95	53.94	1.28	2.45	157	1.99	79	2.76	1321	30.67	3	0.06	13	0.24	15	0.27	17	0.3	23	0.43	8	0.28		238	6.15	129	0	1.46
38215	1	1	3	1	41	175.6	0	148	26.51	359	64.3	41.2	67	67	2.8	6.3	76	172.2	601	443.42	0.14	7.95	1.31	2.46	120	1.52	38	1.33	661	15.35	1	0.02	4	0.07	4	0.07	10	0.18	22	0.41	3	0.1		124	3.21	80	0	0.9	70
39119	2	2	3	1	41	190.3	0	109	19.52	283	50.69	38.5	105	105	4.4	10	132	299.1	468	345.29	0.35	19.87	8888	2.24	106	1.35	59	2.06	959	22.27	1	0.02	5	0.09	6	0.11	17	0.3	24	0.45	4	0.14		173	4.47	92	0	1.04
39518	2	2	3	1	41	171.6	0	140	25.07	434	77.73	32.3	82	82	2.3	5.2	82	185.8	400	295.12	0.65	36.91	1.14	2.26	124	1.57	56	1.95	902	20.94	1	0.02	1	0.02	3	0.05	9	0.16	14	0.26	2	0.07		197	5.09	73	0	0.82
39651	1	1	3	1	41	168.4	0	87	15.58	330	59.1	26.4	108	108	10.1	22.9	204	462.3	802	591.72	0.92	52.24	1.25	2.35	163	2.07	63	2.2	1540	35.76	6	0.11	43	0.8	13	0.24	24	0.42	28	0.52	11	0.38		225	5.82	242	1	2.73	145
40358	3	3	1	1	41	168.5	0	123	22.03	341	61.07	36.1	157	157	8.7	19.7	552	1250.8	552	407.27	0.96	54.51	1.26	2.4	138	1.75	52	1.82	1322	30.7	15	0.28	34	0.63	15	0.27	23	0.4	37	0.69	11	0.38		214	5.53	171	1	1.93
40374	3	1	1	1	41	166	0	155	27.76	345	61.79	44.9	96	96	7.9	17.9	165	373.9	481	354.88	1.11	63.03	1.2	2.32	137	1.74	51	1.78	1257	29.19	7	0.13	29	0.54	49	0.89	30	0.53	13	0.24	4	0.14		209	5.4	135	0	1.52
40459	3	1	1	1	41	177.4	0	93	16.66	333	59.64	27.9	378	378	10.5	23.8	217	491.7	171	126.16	0.7	39.75	1.22	2.33	112	1.42	43	1.5	798	18.53	4	0.07	9	0.17	11	0.2	13	0.23	25	0.47	1	0.03		159	4.11	100	0	1.13	87
40928	3	1	1	1	41	172.6	0	112	20.06	374	66.98	29.9	67	67	7.8	17.7	253	573.3	723	533.43	0.75	42.59	1.24	2.4	116	1.47	71	2.48	1327	30.81	4	0.07	7	0.13	12	0.22	23	0.4	26	0.48	7	0.24		144	3.72	327	1	3.69	46
41797	2	2	3	1	41	169.8	0	154	27.58	392	70.21	39.3	59	59	8	18.1	117	265.1	1950	1438.71	0.53	30.09	1.18	2.27	115	1.46	45	1.57	1101	25.57	1	0.02	11	0.2	6	0.11	25	0.44	27	0.5	7	0.24		201	5.2	134	0	1.51	113
43908	1	1	3	1	41	200	0	40	7.16	322	57.67	12.4	92	92	2.7	6.1	125	283.3	296	218.39	0.57	32.36	1.14	2.14	107	1.36	45	1.57	821	19.06	3	0.06	9	0.17	6	0.11	18	0.32	27	0.5	5	0.17		160	4.14	168	1	1.9
44302	3	1	1	1	41	175	0	54	9.67	299	53.55	18.1	341	341	7.7	17.4	206	466.8	533	393.25	0.68	38.61	8888	2.3	156	1.98	60	2.09	1599	37.13	4	0.07	6	0.11	14	0.25	23	0.4	18	0.34	6	0.21		206	5.33	372	1	4.2
46823	2	2	3	1	41	179.5	0	41	7.34	339	60.71	12.1	132	132	5.4	12.2	110	249.3	296	218.39	0.59	33.5	1.22	2.31	116	1.47	82	2.86	1637	38.01	4	0.07	29	0.54	10	0.18	33	0.58	35	0.65	10	0.35		285	7.37	348	1	3.93
47300	1	1	3	1	41	178.7	0	89	15.94	351	62.86	25.4	62	62	2.8	6.3	165	373.9	277	204.37	0.56	31.8	1.19	2.19	134	1.7	51	1.78	890	20.67	4	0.07	9	0.17	6	0.11	15	0.26	13	0.24	1	0.03		187	4.84	109	0	1.23	129
48501	3	1	1	1	41	178.8	0	84	15.04	405	72.54	20.7	130	130	4.8	10.9	396	897.3	325	239.79	0.64	36.34	1.23	2.27	143	1.82	72	2.51	1132	26.29	3	0.06	18	0.34	26	0.47	23	0.4	32	0.6	4	0.14		217	5.61	146	0	1.65
48971	1	1	3	1	41	188	0	88	15.76	353	63.22	24.9	172	172	6.7	15.2	254	575.6	370	272.99	0.47	26.69	8888	2.3	134	1.7	76	2.65	1223	28.4	4	0.07	12	0.22	8	0.14	38	0.67	21	0.39	5	0.17		209	5.4	207	1	2.34	119
48997	3	1	1	1	41	161.3	0	79	14.15	448	80.24	17.6	132	132	7.5	17	190	430.5	221	163.05	0.47	26.69	1.3	2.51	158	2.01	83	2.9	1347	31.28	4	0.07	6	0.11	10	0.18	14	0.25	11	0.2	3	0.1		184	4.76	399	1	4.5
52385	1	1	3	1	41	180.1	0	101	18.09	386	69.13	26.2	59	59	10.3	23.3	339	768.2	446	329.06	0.61	34.64	1.34	2.43	130	1.65	71	2.48	1520	35.29	4	0.07	25	0.47	7	0.13	16	0.28	38	0.71	8	0.28		176	4.55	102	0	1.15
48806	3	3	1	2	41	152.8	0	138	24.72	407	72.89	33.9	112	112	4.7	10.7	116	262.9	289	213.22	1.01	57.35	1.2	2.2	130	1.65	65	2.27	1249	29	4	0.07	6	0.11	12	0.22	25	0.44	9	0.17	6	0.21		248	6.41	126	0	1.42	166
21641	3	1	1	2	41	149	0	98	17.55	423	75.76	23.2	12	12	6.6	15	125	283.3			1.13	64.16	1.2	2.14	105	1.33	41	1.43	1082	25.12	4	0.07	18	0.34	24	0.43	45	0.79	20	0.37	6	0.21		210	5.43	110	0	1.24
44054	3	1	1	2	41	162.1	0	122	21.85	406	72.71	30	23	23	6.6	15	185	419.2	606	447.11	1.2	68.14	1.21	2.26	121	1.54	51	1.78	1683	39.08	8	0.15	13	0.24	10	0.18	31	0.54	27	0.5	6	0.21		225	5.82	223	1	2.52	127
18069	1	1	3	2	41	165.7	0	64	11.46	336	60.18	19	145	145	8.1	18.4	361	818			0.68	38.61	1.24	2.24	121	1.54	59	2.06	797	18.51	2	0.04	19	0.35	6	0.11	10	0.18	34	0.63	4	0.14		183	4.73	117	0	1.32
50098	2	2	3	2	41	160.2	0	24	4.3	456	81.67	5.3	5	5	4.5	10.2	134	303.6	426	314.3	1.48	84.03	1.28	2.39	132	1.68	38	1.33	926	21.5	4	0.07	21	0.39	20	0.36	17	0.3	36	0.67	4	0.14		207	5.35	77	0	0.87
16354	2	2	3	2	41	172	0	66	11.82	285	51.04	23.2	63	63	6.8	15.4	156	353.5			0.25	14.2	1.24	2.31	93	1.18	48	1.68	759	17.62	1	0.02	31	0.58	7	0.13	29	0.51	13	0.24	3	0.1		146	3.78	60	0	0.68
42438	4	2	2	2	41	159	0	32	5.73	329	58.92	9.7	12	12	2.4	5.4	94	213	676	498.75	0.61	34.64	1.27	2.46	114	1.45	49	1.71	1265	29.37	20	0.37	38	0.71	13	0.24	26	0.46	45	0.84	7	0.24		269	6.96	95	0	1.07
16399	2	2	3	2	41	169.2	0	60	10.75	403	72.18	14.9	8	8	3.8	8.6	169	383			0.6	34.07	8888	2.33	107	1.36	31	1.08	759	17.62	2	0.04	17	0.32	5	0.09	11	0.19	26	0.48	6	0.21		153	3.96	46	0	0.52	91
7793	3	1	1	2	41	161.9	0	58	10.39	306	54.8	19	32	32	5.7	12.9	138	312.7			0.55	31.23	8888	2.27	97	1.23	24	0.84	674	15.65	5	0.09	13	0.24	14	0.25	28	0.49	10	0.19	1	0.03		123	3.18	46	0	0.52
717	4	1	2	2	41	155.3	0	71	12.72	393	70.39	18.1	12	12	1.6	3.6	162	367.1			0.36	20.44	1.17	2.33	132	1.68	52	1.82	938	21.78	2	0.04	7	0.13	4	0.07	15	0.26	10	0.19	3	0.1		181	4.68	77	0	0.87	107
7864	3	1	1	2	41	157.7	0	48	8.6	338	60.54	14.2	10	10	2.9	6.6	137	310.4			0.87	49.4	1.22	2.07	119	1.51	35	1.22	821	19.06	7	0.13	18	0.34	13	0.24	32	0.56	20	0.37	4	0.14		183	4.73	100	0	1.13
19377	2	2	3	2	41	163.2	0	43	7.7	250	44.78	17.2	99	99	2.8	6.3	84	190.3			0.69	39.18	1.21	2.24	101	1.28	34	1.19	738	17.14	3	0.06	19	0.35	45	0.81	26	0.46	25	0.47	4	0.14		200	5.17	55	0	0.62	131
40210	3	1	1	2	41	148.4	0	58	10.39	401	71.82	14.5	24	24	6.5	14.7	141	319.5	436	321.68	0.67	38.04	1.25	2.27	128	1.63	46	1.61	842	19.55	9	0.17	24	0.45	20	0.36	14	0.25	20	0.37	4	0.14		154	3.98	86	0	0.97
16661	3	1	1	2	41	158.5	0	40	7.16	341	61.07	11.7	65	65	4.6	10.4	223	505.3			0.09	5.11	1.23	2.26	126	1.6	49	1.71	1242	28.84	4	0.07	21	0.39	19	0.34	23	0.4	22	0.41	6	0.21		240	6.21	110	0	1.24	155
6441	3	1	1	2	41	155.9	0	31	5.55	417	74.68	7.4	3	3	3.1	7	169	383			1.39	78.92	1.25	2.36	132	1.68	40	1.4	1140	26.47	9	0.17	45	0.84	15	0.27	15	0.26	32	0.6	4	0.14		174	4.5	67	0	0.76
48432	3	1	1	2	41	151.7	0	51	9.13	352	63.04	14.5	28	28	3.8	8.6	128	290	512	377.75	0.12	6.81	1.24	2.31	99	1.26	28	0.98	866	20.11	3	0.06	9	0.17	9	0.16	16	0.28	22	0.41	2	0.07		169	4.37	86	0	0.97	110
41374	2	2	3	2	41	165.3	0	103	18.45	388	69.49	26.5	10	10	3.4	7.7	124	281	325	239.79	0.58	32.93	1.26	2.27	127	1.61	36	1.26	937	21.76	7	0.13	23	0.43	12	0.22	21	0.37	36	0.67	6	0.21		197	5.09	81	0	0.91	121
34238	2	2	3	2	41	173.7	0	53	9.49	315	56.42	16.8	86	86	10.7	24.2	257	582.4	323	238.31	0.98	55.64	1.19	2.15	92	1.17	46	1.61	918	21.32	7	0.13	15	0.28	3	0.05	14	0.25	12	0.22	2	0.07		165	4.27	86	0	0.97
46166	3	1	1	2	41	157	0	28	5.01	352	63.04	8	10	10	5.4	12.2	177	401.1	396	292.17	0.39	22.14	1.21	2.21	119	1.51	44	1.54	660	15.33	1	0.02	4	0.07	6	0.11	11	0.19	7	0.13	2	0.07		195	5.04	168	1	1.9
20356	1	1	3	2	41	166	0	84	15.04	317	56.77	26.5	32	32	7.6	17.2	177	401.1			1.02	57.92	1.25	2.38	114	1.45	49	1.71	1027	23.85	2	0.04	15	0.28	5	0.09	16	0.28	26	0.48	6	0.21		194	5.02	83	0	0.94
32923	4	2	2	2	41	164.1	0	11	1.97	403	72.18	2.7	3	3	4.2	9.5	164	371.6	216	159.36	0.81	45.99	1.25	2.26	103	1.31	36	1.26	1054	24.47	14	0.26	21	0.39	8	0.14	27	0.47	30	0.56	3	0.1		194	5.02	89	0	1	133
20864	2	2	3	2	41	164	0	42	7.52	274	49.07	15.3	22	22	4.6	10.4	147	333.1			0.6	34.07	1.21	2.22	105	1.33	46	1.61	755	17.53	3	0.06	25	0.47	6	0.11	15	0.26	18	0.34	3	0.1		183	4.73	66	0	0.75
18591	2	2	3	2	41	155.9	0	53	9.49	358	64.12	14.8	32	32	2	4.5	106	240.2			0.06	3.41	1.24	2.2	96	1.22	36	1.26	871	20.22	1	0.02	14	0.26	4	0.07	16	0.28	22	0.41	3	0.1		206	5.33	130	0	1.47
18052	2	2	3	2	41	159.3	0	38	6.81	294	52.66	12.9	87	87	2.7	6.1	116	262.9			0.24	13.63	1.26	2.34	122	1.55	56	1.95	1266	29.4	1	0.02	13	0.24	5	0.09	23	0.4	20	0.37	5	0.17		220	5.69	223	1	2.52
21646	2	2	3	2	41	162.2	0	115	20.6	438	78.45	26.3	32	32	2	4.5	123	278.7			0.33	18.74	1.27	2.38	120	1.52	50	1.75	962	22.34	1	0.02	6	0.11	3	0.05	11	0.19	24	0.45	3	0.1		192	4.97	123	0	1.39
20440	2	2	3	2	41	160.2	0	45	8.06	329	58.92	13.7	40	40	3.2	7.3	112	253.8			0.89	50.53	1.2	2.23	119	1.51	41	1.43	699	16.23	1	0.02	6	0.11	6	0.11	19	0.33	12	0.22	1	0.03		150	3.88	84	0	0.95
8243	3	1	1	2	41	160.4	0	113	20.24	431	77.19	26.2	19	19	4.5	10.2	157	355.8			0.95	53.94	1.17	2.2	121	1.54	50	1.75	1002	23.27	5	0.09	20	0.37	19	0.34	30	0.53	41	0.76	6	0.21		191	4.94	84	0	0.95
43675	2	2	3	2	41	170.7	0	61	10.93	391	70.03	15.6	11	11	4.9	11.1	131	296.8	657	484.73	0.83	47.13	1.23	2.23	107	1.36	40	1.4	732	17	4	0.07	20	0.37	10	0.18	16	0.28	36	0.67	9	0.31		254	6.57	86	0	0.97	186
3310	3	1	1	2	41	165.6	0	25	4.48	441	78.98	5.7	9	9	3.2	7.3	131	296.8			0.32	18.17	1.2	2.19	134	1.7	35	1.22	987	22.92	6	0.11	25	0.47	17	0.31	15	0.26	36	0.67	7	0.24		223	5.77	304	1	3.43	87
8223	3	1	1	2	41	163.7	0	24	4.3	361	64.66	6.6	6	6	5.1	11.6	161	364.8			1.41	80.06	1.2	2.23	111	1.41	37	1.29	998	23.17	7	0.13	22	0.41	16	0.29	31	0.54	28	0.52	2	0.07		202	5.22	153	1	1.73
40717	3	1	1	2	41	170.3	0	80	14.33	385	68.95	20.8	24	24	4.4	10	138	312.7	811	598.36	0.93	52.81	1.21	2.21	127	1.61	59	2.06	925	21.48	6	0.11	11	0.2	7	0.13	21	0.37	20	0.37	4	0.14		163	4.22	97	0	1.1	85
48394	2	2	3	2	41	171.1	0	31	5.55	371	66.45	8.4	15	15	5	11.3	106	240.2	179	132.07	1	56.78	1.21	2.17	113	1.44	52	1.82	934	21.69	3	0.06	10	0.19	5	0.09	31	0.54	8	0.15	2	0.07		169	4.37	41	0	0.46
51473	3	3	1	2	41	162.2	0	70	12.54	295	52.83	23.7	70	70	4.5	10.2	277	627.7	595	438.99	0.76	43.15	1.24	2.27	122	1.55	44	1.54	845	19.62	6	0.11	27	0.5	22	0.4	17	0.3	13	0.24	4	0.14		163	4.22	61	0	0.69
43293	2	2	3	2	41	159.5	0	38	6.81	328	58.74	11.6	72	72	4.4	10	162	367.1	596	439.73	1.04	59.05	1.21	2.33	104	1.32	38	1.33	890	20.67	3	0.06	9	0.17	13	0.24	19	0.33	10	0.19	3	0.1		172	4.45	159	1	1.8
8754	3	1	1	2	41	153	0	122	21.85	357	63.94	34.2	30	30	5.4	12.2	134	303.6			0.68	38.61	1.24	2.2	118	1.5	36	1.26	883	20.5	9	0.17	26	0.48	7	0.13	23	0.4	15	0.28	6	0.21		196	5.07	71	0	0.8
50939	2	2	3	2	41	157.2	0	46	8.24	376	67.34	12.2	941	941	4.9	11.1	168	380.7	590	435.3	0.55	31.23	1.26	2.35	100	1.27	65	2.27	680	15.79	1	0.02	7	0.13	4	0.07	12	0.21	7	0.13	2	0.07		140	3.62	151	1	1.7
47411	3	1	1	2	41	156.2	0	49	8.78	351	62.86	14	49	49	2.3	5.2	69	156.4	385	284.05	1.01	57.35	1.24	2.38	114	1.45	30	1.05	731	16.97	3	0.06	14	0.26	12	0.22	17	0.3	30	0.56	3	0.1		154	3.98	94	0	1.06
34214	3	1	1	2	41	160.4	0	137	24.54	339	60.71	40.4	109	109	4	9.1	155	351.2	338	249.38	0.34	19.31	1.26	2.33	128	1.63	66	2.3	1152	26.75	5	0.09	16	0.3	11	0.2	31	0.54	30	0.56	6	0.21		254	6.57	153	1	1.73	169
50923	4	2	2	2	41	170.5	0	55	9.85	307	54.98	17.9	66	66	18.6	42.1	533	1207.8	499	368.16	0.35	19.87	1.17	2.12	87	1.1	26	0.91	551	12.79	11	0.2	18	0.34	5	0.09	14	0.25	11	0.2	1	0.03		111	2.87	52	0	0.59
19881	3	1	1	2	41	153.5	0	64	11.46	331	59.28	19.3	90	90	3.7	8.4	104	235.7			1.07	60.75	1.25	2.33	139	1.77	45	1.57	1092	25.36	4	0.07	17	0.32	13	0.24	23	0.4	22	0.41	10	0.35		122	3.15	112	0	1.26	51
36355	2	2	3	2	41	170.7	0	178	31.88	360	64.48	49.4	24	24	5	11.3	125	283.3	486	358.57	0.92	52.24	1.31	2.32	134	1.7	53	1.85	918	21.32	6	0.11	13	0.24	10	0.18	26	0.46	28	0.52	5	0.17		173	4.47	122	0	1.38	106
6899	2	2	3	2	41	158.4	0	159	28.48	239	42.8	66.5	71	71	3.8	8.6	93	210.7			0.51	28.96	1.24	2.24	113	1.44	52	1.82	999	23.2	1	0.02	14	0.26	7	0.13	18	0.32	8	0.15	4	0.14		200	5.17	63	0	0.71
51795	1	1	3	2	41	165	0	89	15.94	317	56.77	28.1	139	139	8.4	19	416	942.7	474	349.72	0.92	52.24	1.27	2.3	129	1.64	54	1.89	1268	29.44	6	0.11	30	0.56	12	0.22	58	1.02	30	0.56	7	0.24		251	6.49	75	0	0.85	171
52322	3	1	1	2	41	156.5	0	67	12	376	67.34	17.8	31	31	11.3	25.6	215	487.2	742	547.45	0.46	26.12	1.21	2.27	129	1.64	60	2.09	1255	29.14	5	0.09	21	0.39	13	0.24	21	0.37	41	0.76	8	0.28		188	4.86	120	0	1.35
17283	1	1	3	2	41	159.7	0	888	88888	8888	888888	8888	59	59	7.2	16.3	178	403.3			0.84	47.7	1.22	2.24	112	1.42	56	1.95	1694	39.33	4	0.07	30	0.56	6	0.11	14	0.25	28	0.52	6	0.21		234	6.05	95	0	1.07	158
18523	2	2	3	2	41	176.2	0	70	12.54	261	46.75	26.8	169	169	2.3	5.2	86	194.9			0.71	40.31	1.18	2.17	121	1.54	59	2.06	977	22.69	1	0.02	17	0.32	7	0.13	21	0.37	31	0.58	6	0.21		188	4.86	110	0	1.24	121
16255	1	1	3	2	41	159.4	0	77	13.79	278	49.79	27.7	27	27	3.8	8.6	179	405.6			0.78	44.29	8888	2.17	125	1.59	42	1.47	1299	30.16	13	0.24	70	1.3	21	0.38	26	0.46	26	0.48	10	0.35		192	4.97	68	0	0.77
10940	2	2	3	2	41	162.7	0	22	3.94	392	70.21	5.6	3	3	1.6	3.6	190	430.5			0.32	18.17	1.2	2.13	124	1.57	35	1.22	695	16.14	1	0.02	2	0.04	1	0.02	6	0.11	5	0.09	2	0.07		170	4.4	112	0	1.26
13105	1	1	3	2	41	163.4	0	71	12.72	337	60.36	21.1	19	19	3.8	8.6	156	353.5			1.1	62.46	1.2	2.32	117	1.49	65	2.27	1201	27.89	6	0.11	22	0.41	10	0.18	30	0.53	16	0.3	4	0.14		192	4.97	45	0	0.51
16685	1	1	3	2	41	162.4	0	100	17.91	319	57.13	31.3	27	27	3.1	7	134	303.6			0.33	18.74	8888	8888	137	1.74	60	2.09	994	23.08	2	0.04	23	0.43	5	0.09	6	0.11	13	0.24	5	0.17		206	5.33	154	1	1.74	122
20315	1	1	3	2	41	160.9	0	72	12.9	301	53.91	23.9	66	66	3.8	8.6	152	344.4			1.25	70.98	1.19	2.22	114	1.45	58	2.02	724	16.81	39	0.73	48	0.89	8	0.14	50	0.88	21	0.39	12	0.42		156	4.03	87	0	0.98
53496	3	1	1	2	41	164.4	0	25	4.48	345	61.79	7.2	11	11	4.7	10.7	143	324	434	320.21	0.9	51.1	1.31	2.37	115	1.46	38	1.33	962	22.34	5	0.09	32	0.6	22	0.4	15	0.26	15	0.28	6	0.21		181	4.68	77	0	0.87
37145	3	3	1	2	41	168.2	0	97	17.37	363	65.01	26.7	109	109	2.7	6.1	133	301.4	428	315.78	0.8	45.42	1.26	2.23	114	1.45	36	1.26	780	18.11	1	0.02	4	0.07	4	0.07	8	0.14	7	0.13	2	0.07		154	3.98	147	0	1.66
6932	4	1	2	2	41	154.3	0	60	10.75	283	50.69	21.2	12	12	10.4	23.6	335	759.1			0.86	48.83	1.21	2.12	95	1.21	38	1.33	1661	38.57	5	0.09	20	0.37	18	0.33	32	0.56	15	0.28	4	0.14		162	4.19	56	0	0.63	112
1997	2	2	3	2	41	161.8	0	73	13.07	324	58.03	22.5	62	62	7.9	17.9	198	448.7			0.51	28.96	1.25	2.3	97	1.23	51	1.78	1227	28.49	6	0.11	21	0.39	14	0.25	40	0.7	39	0.73	6	0.21		167	4.32	68	0	0.77
16364	1	1	3	2	41	165.6	0	120	21.49	266	47.64	45.1	95	95	3.6	8.2	178	403.3			0.61	34.64	1.18	2.1	111	1.41	39	1.36	828	19.23	13	0.24	39	0.73	6	0.11	11	0.19	19	0.35	5	0.17		183	4.73	64	0	0.72	122
2984	2	2	3	2	41	163.3	0	68	12.18	316	56.6	21.5	45	45	4.2	9.5	121	274.2			1.66	94.25	1.26	2.28	106	1.35	51	1.78	1136	26.38	2	0.04	18	0.34	6	0.11	43	0.76	21	0.39	5	0.17		241	6.23	83	0	0.94
32506	1	1	3	2	41	153.2	0	74	13.25	313	56.06	23.6	51	51	10.4	23.6	433	981.2	653	481.78	1.01	57.35	1.25	2.31	126	1.6	36	1.26	1552	36.04	16	0.3	48	0.89	9	0.16	20	0.35	14	0.26	7	0.24		219	5.66	72	0	0.81	139
32555	3	3	1	2	41	150.2	0	63	11.28	390	69.85	16.2	22	22	2.6	5.9	142	321.8	355	261.92	0.29	16.47	1.2	2.2	127	1.61	44	1.54	826	19.18	7	0.13	16	0.3	7	0.13	24	0.42	19	0.35	6	0.21		160	4.14	67	0	0.76
35560	2	2	3	2	41	171.9	0	123	22.03	421	75.4	29.2	217	217	3.4	7.7	79	179	580	427.92	0.96	54.51	1.3	2.41	141	1.79	68	2.37	1278	29.68	1	0.02	4	0.07	5	0.09	15	0.26	26	0.48	3	0.1		196	5.07	177	1	2	87
36349	1	1	3	2	41	161	0	115	20.6	393	70.39	29.3	28	28	9.1	20.6	345	781.8	463	341.6	0.26	14.76	1.19	2.17	113	1.44	52	1.82	792	18.39	3	0.06	23	0.43	6	0.11	17	0.3	41	0.76	7	0.24		152	3.93	68	0	0.77	97
32541	1	1	3	2	41	161.4	0	56	10.03	444	79.52	12.6	35	35	8.2	18.6	368	833.9	365	269.3	0.94	53.37	1.24	2.27	141	1.79	72	2.51	1359	31.56	6	0.11	17	0.32	7	0.13	26	0.46	16	0.3	5	0.17		219	5.66	89	0	1
44552	1	1	3	2	41	173	0	147	26.33	457	81.85	32.2	40	40	94.3	213.7	464	1051.4	899	663.28	2	113.56	1.28	2.29	147	1.87	92	3.21	2984	69.29	9	0.17	57	1.06	11	0.2	31	0.54	20	0.37	11	0.38		209	5.4	148	0	1.67	97
49141	3	1	1	2	41	151.6	0	43	7.7	463	82.92	9.3	12	12	2.4	5.4	253	573.3	470	346.77	0.6	34.07	1.24	2.37	120	1.52	53	1.85	1347	31.28	6	0.11	61	1.14	64	1.16	51	0.9	12	0.22	6	0.21		217	5.61	151	1	1.7	154
38954	2	2	3	2	41	167.2	0	127	22.75	303	54.27	41.9	224	224	3.6	8.2	132	299.1	921	679.51	0.11	6.25	1.19	2.28	129	1.64	56	1.95	1074	24.94	1	0.02	7	0.13	7	0.13	18	0.32	14	0.26	8	0.28		336	8.69	89	0	1
286	4	3	3	2	41	156.7	0	79	14.15	298	53.37	26.5	45	45	3.8	8.6	163	369.4			0.28	15.9	1.53	2.25	131	1.66	35	1.22	578	13.42	1	0.02	13	0.24	4	0.07	26	0.46	12	0.22	2	0.07		154	3.98	49	0	0.55	97
12340	3	1	1	2	41	157.6	0	63	11.28	313	56.06	20.1	32	32	4.4	10	186	421.5			0.82	46.56	1.26	2.23	112	1.42	37	1.29	945	21.94	4	0.07	12	0.22	13	0.24	25	0.44	9	0.17	1	0.03		183	4.73	80	0	0.9
13600	1	1	3	2	41	166	0	102	18.27	394	70.57	25.9	106	106	12.6	28.6	292	661.7			0.96	54.51	1.21	2.15	115	1.46	99	3.46	1174	27.26	5	0.09	13	0.24	10	0.18	35	0.62	36	0.67	8	0.28		179	4.63	63	0	0.71
51930	2	2	3	2	41	161	0	66	11.82	346	61.97	19.1	25	25	5	11.3	211	478.1	577	425.71	0.44	24.98	1.29	2.31	116	1.47	41	1.43	798	18.53	21	0.39	35	0.65	5	0.09	16	0.28	30	0.56	8	0.28		154	3.98	135	0	1.52	103
127	1	1	3	2	41	160.6	0	74	13.25	368	65.91	20.1	11	11	5.4	12.2	172	389.8			0.77	43.72	1.2	2.19	124	1.57	54	1.89	1141	26.49	5	0.09	19	0.35	9	0.16	22	0.39	28	0.52	5	0.17		218	5.64	71	0	0.8
1324	3	1	1	2	41	161.1	0	133	23.82	338	60.54	39.3	74	74	3.8	8.6	128	290			1.23	69.84	8888	2.28	107	1.36	65	2.27	1120	26.01	6	0.11	19	0.35	22	0.4	38	0.67	17	0.32	4	0.14		206	5.33	155	1	1.75	133
1937	3	3	1	2	41	149.4	0	37	6.63	353	63.22	10.5	125	125	4.4	10	103	233.4			0.56	31.8	1.22	2.28	117	1.49	42	1.47	1013	23.52	14	0.26	40	0.75	9	0.16	22	0.39	20	0.37	5	0.17		234	6.05	129	0	1.46
3140	1	1	3	2	41	163.9	0	50	8.96	342	61.25	14.6	13	13	1.4	3.2	106	240.2			0.28	15.9	1.17	2.14	131	1.66	48	1.68	1117	25.94	4	0.07	9	0.17	4	0.07	18	0.32	18	0.34	4	0.14		227	5.87	163	1	1.84	141
3186	2	2	3	2	41	171	0	79	14.15	283	50.69	27.9	29	29	2.2	5	94	213			0.48	27.25	1.2	2.22	109	1.38	39	1.36	722	16.76	1	0.02	9	0.17	11	0.2	26	0.46	22	0.41	2	0.07		175	4.53	54	0	0.61	110
3627	2	2	3	2	41	157.6	0	60	10.75	300	53.73	20	60	60	7.4	16.8	149	337.6			0.67	38.04	1.25	2.36	126	1.6	55	1.92	886	20.57	1	0.02	6	0.11	6	0.11	16	0.28	6	0.11	3	0.1		118	3.05	91	0	1.03	63
4051	2	2	3	2	41	159	0	47	8.42	398	71.28	11.8	17	17	5.5	12.5	120	271.9			1.12	63.59	1.23	2.17	135	1.71	44	1.54	1260	29.26	4	0.07	59	1.1	15	0.27	30	0.53	46	0.86	11	0.38		215	5.56	47	0	0.53	152
4477	2	2	3	2	41	164.9	0	74	13.25	435	77.91	17	6	6	3.6	8.2	186	421.5			0.64	36.34	1.23	2.23	118	1.5	40	1.4	664	15.42	2	0.04	15	0.28	7	0.13	18	0.32	18	0.34	2	0.07		190	4.91	75	0	0.85
4881	2	2	3	2	41	172.4	0	117	20.95	296	53.01	39.5	665	665	1.7	3.9	119	269.7			0.06	3.41	8888	2.29	93	1.18	52	1.82	712	16.53	0	0	6	0.11	3	0.05	17	0.3	10	0.19	3	0.1		180	4.65	86	0	0.97	121
5354	2	2	3	2	41	156.1	0	25	4.48	448	80.24	5.6	20	20	2	4.5	86	194.9			0.15	8.52	1.24	2.25	112	1.42	45	1.57	658	15.28	1	0.02	9	0.17	4	0.07	13	0.23	13	0.24	3	0.1		186	4.81	79	0	0.89
5735	2	2	3	2	41	158.5	0	25	4.48	337	60.36	7.4	136	136	2.5	5.7	95	215.3			0.81	45.99	1.24	2.27	94	1.19	39	1.36	524	12.17	2	0.04	11	0.2	4	0.07	13	0.23	11	0.2	1	0.03		133	3.44	50	0	0.56
5872	3	1	1	2	41	163.6	0	107	19.16	429	76.83	24.9	39	39	5.6	12.7	193	437.3			0.83	47.13	1.29	2.39	101	1.28	81	2.83	1291	29.98	2	0.04	11	0.2	8	0.14	36	0.63	31	0.58	8	0.28		250	6.47	148	0	1.67	166
7254	3	1	1	2	41	146.5	0	29	5.19	412	73.79	7	6	6	3.6	8.2	112	253.8			1.07	60.75	1.2	2.22	132	1.68	40	1.4	948	22.01	18	0.34	27	0.5	7	0.13	36	0.63	18	0.34	5	0.17		188	4.86	98	0	1.11	122
8945	1	1	3	2	41	173.2	0	111	19.88	311	55.7	35.7	159	159	11.8	26.7	249	564.2			1.38	78.36	1.21	2.32	121	1.54	52	1.82	1402	32.55	3	0.06	12	0.22	5	0.09	9	0.16	17	0.32	4	0.14		170	4.4	87	0	0.98
9761	2	2	3	2	41	158.1	0	85	15.22	353	63.22	24.1	51	51	3.3	7.5	60	136			0.75	42.59	1.22	2.27	112	1.42	60	2.09	1079	25.05	2	0.04	14	0.26	9	0.16	15	0.26	23	0.43	7	0.24		199	5.15	61	0	0.69
9778	3	1	1	2	41	162.8	0	110	19.7	431	77.19	25.5	47	47	3	6.8	173	392			1.4	79.49	1.22	2.26	132	1.68	43	1.5	1195	27.75	4	0.07	18	0.34	18	0.33	17	0.3	18	0.34	6	0.21		205	5.3	209	1	2.36	109
12607	1	1	3	2	41	165.7	0	71	12.72	367	65.73	19.3	36	36	5.3	12	172	389.8			0.96	54.51	1.22	2.26	91	1.16	39	1.36	580	13.47	4	0.07	9	0.17	6	0.11	16	0.28	8	0.15	2	0.07		127	3.28	77	0	0.87	56
12895	2	2	3	2	41	166.3	0	41	7.34	303	54.27	13.5	37	37	2.9	6.6	124	281			1	56.78	8888	2.09	115	1.46	39	1.36	903	20.97	3	0.06	10	0.19	8	0.14	26	0.46	23	0.43	6	0.21		195	5.04	49	0	0.55	102
12959	3	1	1	2	41	161.1	0	52	9.31	322	57.67	16.1	23	23	2.7	6.1	138	312.7			0.84	47.7	8888	2.17	109	1.38	31	1.08	1150	26.7	7	0.13	31	0.58	19	0.34	14	0.25	19	0.35	5	0.17		158	4.09	72	0	0.81
13432	1	1	3	2	41	157	0	26	4.66	423	75.76	6.1	20	20	3.6	8.2	176	398.8			0.94	53.37	1.24	2.32	116	1.47	40	1.4	869	20.18	6	0.11	17	0.32	6	0.11	13	0.23	28	0.52	5	0.17		187	4.84	97	0	1.1
15627	1	1	3	2	41	164.1	0	83	14.87	314	56.24	26.4	22	22	12.2	27.6	242	548.4			1.98	112.42	1.24	2.14	106	1.35	51	1.78	1773	41.17	5	0.09	92	1.71	5	0.09	9	0.16	13	0.24	11	0.38		144	3.72	102	0	1.15	85
16094	1	1	3	2	41	168.8	0	184	32.95	347	62.15	53	155	155	6.9	15.6	133	301.4			1.79	101.64	1.17	2.29	125	1.59	52	1.82	992	23.03	5	0.09	17	0.32	7	0.13	23	0.4	31	0.58	7	0.24		174	4.5	75	0	0.85
16995	1	1	3	2	41	162.4	0	80	14.33	334	59.82	24	16	16	5.8	13.1	238	539.3			0.8	45.42	1.21	2.26	113	1.44	41	1.43	863	20.04	6	0.11	20	0.37	14	0.25	24	0.42	15	0.28	3	0.1		196	5.07	72	0	0.81
17880	2	2	3	2	41	153.5	0	26	4.66	411	73.61	6.3	7	7	3.2	7.3	136	308.2			0.15	8.52	1.25	2.26	8888	8888	47	1.64	591	13.72	3	0.06	8	0.15	9	0.16	23	0.4	23	0.43	3	0.1		145	3.75	60	0	0.68
18907	2	2	3	2	41	167.2	0	109	19.52	320	57.31	34.1	94	94	7.7	17.4	184	416.9			0.51	28.96	8888	2.41	112	1.42	52	1.82	905	21.01	2	0.04	14	0.26	7	0.13	30	0.53	12	0.22	3	0.1		221	5.72	1148	1	12.96
19594	3	1	1	2	41	154.8	0	135	24.18	380	68.06	35.5	21	21	3	6.8	124	281			0.77	43.72	1.19	2.1	125	1.59	33	1.15	932	21.64	8	0.15	26	0.48	11	0.2	30	0.53	21	0.39	2	0.07		162	4.19	76	0	0.86	91
21371	3	1	1	2	41	163.5	0	64	11.46	354	63.4	18.1	25	25	5.3	12	177	401.1			0.55	31.23	1.12	2.17	111	1.41	46	1.61	1095	25.43	8	0.15	24	0.45	7	0.13	18	0.32	15	0.28	7	0.24		195	5.04	55	0	0.62	98
21445	1	1	3	2	41	167.7	0	80	14.33	321	57.49	24.9	40	40	4	9.1	277	627.7			0.32	18.17	1.18	2.12	131	1.66	48	1.68	966	22.43	4	0.07	26	0.48	15	0.27	46	0.81	43	0.8	10	0.35		216	5.59	76	0	0.86
34367	1	1	3	2	41	174.2	0	102	18.27	410	73.43	24.9	10	10	3.4	7.7	231	523.4	528	389.56	0.62	35.2	1.23	2.33	149	1.89	36	1.26	758	17.6	1	0.02	15	0.28	10	0.18	12	0.21	25	0.47	4	0.14		171	4.42	53	0	0.6	91
35318	2	2	3	2	41	173.1	0	92	16.48	387	69.31	23.8	57	57	4.3	9.7	75	170	498	367.42	0.32	18.17	1.22	2.27	152	1.93	47	1.64	1041	24.17	1	0.02	20	0.37	6	0.11	33	0.58	24	0.45	5	0.17		228	5.9	74	0	0.84
35683	1	1	3	2	41	158.6	0	153	27.4	425	76.12	36	48	48	8.1	18.4	116	262.9	207	152.72	0.83	47.13	8888	2.32	134	1.7	57	1.99	1093	25.38	5	0.09	31	0.58	19	0.34	17	0.3	29	0.54	7	0.24		239	6.18	135	0	1.52	147
35776	2	2	3	2	41	167.8	0	50	8.96	315	56.42	15.9	43	43	3.6	8.2	73	165.4	389	287	0.85	48.26	1.19	2.24	114	1.45	60	2.09	886	20.57	1	0.02	17	0.32	9	0.16	19	0.33	14	0.26	4	0.14		198	5.12	71	0	0.8	119
35824	2	2	3	2	41	160.7	0	24	4.3	495	88.65	4.8	6	6	3.4	7.7	91	206.2	549	405.05	0.77	43.72	1.21	2.29	109	1.38	31	1.08	916	21.27	2	0.04	12	0.22	7	0.13	12	0.21	10	0.19	2	0.07		165	4.27	75	0	0.85
36102	3	1	1	2	41	157.2	0	38	6.81	334	59.82	11.4	55	55	2.5	5.7	72	163.2	481	354.88	0.27	15.33	1.22	2.35	125	1.59	46	1.61	1047	24.31	1	0.02	5	0.09	11	0.2	13	0.23	21	0.39	2	0.07		231	5.97	232	1	2.62
36176	1	1	3	2	41	158.9	0	77	13.79	425	76.12	18.1	17	17	4.9	11.1	171	387.5	258	190.35	0.06	3.41	1.22	2.33	121	1.54	54	1.89	1320	30.65	5	0.09	16	0.3	8	0.14	21	0.37	27	0.5	5	0.17		277	7.16	224	1	2.53	196
37064	2	2	3	2	41	161.3	0	39	6.98	464	83.1	8.4	28	28	2.5	5.7	170	385.2	494	364.47	0.28	15.9	1.21	2.31	119	1.51	53	1.85	918	21.32	2	0.04	8	0.15	7	0.13	15	0.26	30	0.56	5	0.17		237	6.13	306	1	3.45
37787	3	1	1	2	41	162.6	0	64	11.46	389	69.67	16.5	3	3	2.1	4.8	101	228.9	343	253.07	0.74	42.02	1.23	2.25	115	1.46	37	1.29	796	18.48	5	0.09	17	0.32	11	0.2	18	0.32	39	0.73	8	0.28		169	4.37	102	0	1.15
38204	1	1	3	2	41	166.8	0	30	5.37	404	72.36	7.4	3	3	39.3	89.1	375	849.7	814	600.57	1.52	86.31	1.32	2.39	112	1.42	67	2.34	1972	45.79	36	0.67	63	1.17	5	0.09	16	0.28	9	0.17	10	0.35		199	5.15	97	0	1.1
38233	1	1	3	2	41	164.7	0	123	22.03	309	55.34	39.8	50	50	27.4	62.1	283	641.3	494	364.47	1.17	66.43	1.35	2.46	130	1.65	57	1.99	1315	30.53	8	0.15	66	1.23	14	0.25	20	0.35	33	0.61	10	0.35		190	4.91	118	0	1.33	105
38274	1	1	3	2	41	158.5	0	90	16.12	305	54.63	29.5	78	78	4.7	10.7	154	349	673	496.54	0.65	36.91	1.22	2.25	149	1.89	58	2.02	1805	41.91	7	0.13	35	0.65	9	0.16	20	0.35	14	0.26	6	0.21		227	5.87	157	1	1.77	147
38628	2	2	3	2	41	162.2	0	143	25.61	325	58.21	44	10	10	1.9	4.3	61	138.2	654	482.52	0.36	20.44	1.26	2.29	119	1.51	33	1.15	793	18.41	1	0.02	6	0.11	10	0.18	23	0.4	30	0.56	4	0.14		148	3.83	79	0	0.89
39999	3	1	1	2	41	168.1	0	49	8.78	351	62.86	14	33	33	10.5	23.8	379	858.8	873	644.1	1.07	60.75	1.22	2.29	122	1.55	59	2.06	1910	44.35	8	0.15	38	0.71	75	1.36	42	0.74	19	0.35	11	0.38		261	6.75	293	1	3.31	141
40012	3	1	1	2	41	156	0	43	7.7	417	74.68	10.3	11	11	4	9.1	234	530.2	652	481.05	0.53	30.09	8888	2.21	85	1.08	34	1.19	917	21.29	1	0.02	4	0.07	4	0.07	10	0.18	13	0.24	1	0.03		155	4.01	220	1	2.48	62
40835	2	2	3	2	41	166	0	29	5.19	465	83.28	6.2	7	7	4.4	10	203	460	594	438.25	0.95	53.94	1.23	2.31	126	1.6	44	1.54	1413	32.81	2	0.04	17	0.32	8	0.14	17	0.3	16	0.3	8	0.28		170	4.4	769	1	8.68
41207	2	2	3	2	41	170.4	0	23	4.12	455	81.49	5.1	9	9	2.2	5	139	315	590	435.3	0.47	26.69	1.28	2.51	139	1.77	43	1.5	1464	33.99	6	0.11	20	0.37	39	0.71	39	0.69	28	0.52	4	0.14		281	7.27	88	0	0.99
41646	1	1	3	2	41	157.4	0	132	23.64	499	89.37	26.5	48	48	2.9	6.6	136	308.2	617	455.22	0.25	14.2	1.25	2.35	133	1.69	59	2.06	882	20.48	3	0.06	8	0.15	5	0.09	16	0.28	18	0.34	2	0.07		198	5.12	75	0	0.85	129
41712	3	1	1	2	41	163.9	0	72	12.9	374	66.98	19.3	98	98	12.6	28.6	303	686.6	940	693.53	1.13	64.16	1.24	2.35	124	1.57	52	1.82	1938	45	6	0.11	18	0.34	18	0.33	21	0.37	13	0.24	4	0.14		234	6.05	245	1	2.77
42096	2	2	3	2	41	155	0	119	21.31	318	56.95	37.4	14	14	2.5	5.7	77	174.5	529	390.3	0.37	21.01	1.19	2.25	115	1.46	35	1.22	871	20.22	2	0.04	24	0.45	8	0.14	23	0.4	14	0.26	2	0.07		183	4.73	69	0	0.78
42568	3	1	1	2	41	156	0	58	10.39	362	64.83	16	18	18	4.6	10.4	127	287.8	621	458.17	0.34	19.31	1.23	2.21	125	1.59	49	1.71	865	20.09	4	0.07	15	0.28	10	0.18	20	0.35	17	0.32	2	0.07		220	5.69	58	0	0.65
43016	2	2	3	2	41	166.7	0	35	6.27	268	48	13.1	33	33	4.8	10.9	146	330.8	575	424.23	0.87	49.4	1.17	2.19	107	1.36	52	1.82	940	21.83	8	0.15	38	0.71	18	0.33	37	0.65	54	1.01	13	0.45		206	5.33	62	0	0.7	125
43734	1	1	3	2	41	148.8	0	28	5.01	368	65.91	7.6	7	7	2.3	5.2	86	194.9	734	541.55	0.11	6.25	1.29	2.37	109	1.38	63	2.2	3470	80.57	1	0.02	12	0.22	4	0.07	15	0.26	9	0.17	3	0.1		244	6.31	71	0	0.8
43765	1	1	3	2	41	161.7	0	22	3.94	409	73.25	5.4	7	7	4.4	10	153	346.7	521	384.39	0.11	6.25	1.24	2.27	128	1.63	32	1.12	1069	24.82	1	0.02	8	0.15	5	0.09	11	0.19	19	0.35	3	0.1		228	5.9	159	1	1.8	146
44712	3	3	1	2	41	162.4	0	24	4.3	387	69.31	6.2	22	22	12	27.2	327	741	629	464.08	0.8	45.42	1.21	2.21	117	1.49	33	1.15	797	18.51	7	0.13	18	0.34	11	0.2	26	0.46	15	0.28	4	0.14		126	3.26	87	0	0.98
46348	4	2	2	2	41	156.7	0	83	14.87	324	58.03	25.6	52	52	4.5	10.2	103	233.4	394	290.69	0.8	45.42	1.22	2.23	117	1.49	36	1.26	720	16.72	13	0.24	25	0.47	22	0.4	38	0.67	23	0.43	5	0.17		155	4.01	51	0	0.58
47218	3	1	1	2	41	154.3	0	106	18.98	417	74.68	25.4	89	89	4.4	10	118	267.4	786	579.91	1.01	57.35	1.27	2.46	127	1.61	65	2.27	1157	26.87	24	0.45	57	1.06	20	0.36	21	0.37	16	0.3	11	0.38		197	5.09	156	1	1.76	98
49394	2	2	3	2	41	168.2	0	78	13.97	321	57.49	24.3	17	17	3.1	7	149	337.6	198	146.08	0.45	25.55	1.27	2.21	117	1.49	72	2.51	1053	24.45	2	0.04	9	0.17	7	0.13	18	0.32	20	0.37	1	0.03		234	6.05	102	0	1.15
49917	2	2	3	2	41	166.3	0	144	25.79	405	72.54	35.6	125	125	5.9	13.4	128	290	592	436.78	0.02	1.14	1.28	2.49	133	1.69	48	1.68	633	14.7	1	0.02	10	0.19	6	0.11	16	0.28	22	0.41	5	0.17		193	4.99	156	1	1.76
50333	1	1	3	2	41	161	0	73	13.07	332	59.46	22	42	42	4.9	11.1	190	430.5	867	639.67	0.42	23.85	8888	2.22	121	1.54	55	1.92	792	18.39	7	0.13	32	0.6	7	0.13	18	0.32	29	0.54	9	0.31		168	4.34	69	0	0.78	108
51170	2	2	3	2	41	173.8	0	67	12	396	70.92	16.9	10	10	2.7	6.1	99	224.3	401	295.86	0.06	3.41	1.23	2.28	118	1.5	38	1.33	1069	24.82	2	0.04	27	0.5	12	0.22	25	0.44	31	0.58	6	0.21		235	6.08	64	0	0.72
51666	2	2	3	2	41	162.8	0	49	8.78	336	60.18	14.6	63	63	5.3	12	156	353.5	775	571.79	0.44	24.98	1.17	2.14	105	1.33	52	1.82	752	17.46	1	0.02	9	0.17	5	0.09	19	0.33	11	0.2	2	0.07		207	5.35	60	0	0.68	144
51700	3	1	1	2	41	166.9	0	58	10.39	478	85.61	12.1	11	11	3.6	8.2	224	507.6	562	414.64	0.84	47.7	1.27	2.36	128	1.63	34	1.19	726	16.86	5	0.09	19	0.35	16	0.29	19	0.33	24	0.45	6	0.21		192	4.97	57	0	0.64
51703	1	1	3	2	41	166.4	0	92	16.48	329	58.92	28	118	118	5	11.3	393	890.5	695	512.77	0.11	6.25	1.22	2.24	100	1.27	45	1.57	1120	26.01	1	0.02	16	0.3	9	0.16	13	0.23	18	0.34	5	0.17		186	4.81	64	0	0.72
51998	1	1	3	2	41	154.5	0	42	7.52	339	60.71	12.4	7	7	2.3	5.2	95	215.3	385	284.05	0.7	39.75	1.23	2.24	123	1.56	39	1.36	724	16.81	7	0.13	33	0.61	11	0.2	17	0.3	16	0.3	7	0.24		159	4.11	121	0	1.37	96
52393	3	1	1	2	41	153.9	0	124	22.21	467	83.64	26.6	30	30	5.7	12.9	108	244.7	291	214.7	1.39	78.92	1.26	2.27	140	1.78	51	1.78	954	22.15	5	0.09	43	0.8	10	0.18	25	0.44	30	0.56	7	0.24		232	6	57	0	0.64
52409	2	2	3	2	41	160.4	0	71	12.72	295	52.83	24.1	32	32	2	4.5	46	104.2	500	368.9	0.01	0.57	1.17	2.29	118	1.5	37	1.29	500	11.61	1	0.02	30	0.56	8	0.14	19	0.33	3	0.06	2	0.07		129	3.34	48	0	0.54
52864	2	2	3	2	41	170	0	62	11.1	357	63.94	17.4	93	93	2.8	6.3	121	274.2	763	562.94	0.41	23.28	1.18	2.38	113	1.44	47	1.64	980	22.76	2	0.04	8	0.15	5	0.09	12	0.21	21	0.39	6	0.21		262	6.78	74	0	0.84
52868	3	3	1	2	41	153.9	0	66	11.82	384	68.77	17.2	16	16	5.2	11.8	140	317.2	349	257.49	0.74	42.02	1.27	2.42	114	1.45	64	2.23	1154	26.8	7	0.13	28	0.52	16	0.29	30	0.53	24	0.45	19	0.66		237	6.13	83	0	0.94
53328	1	1	3	2	41	155	0	116	20.78	369	66.09	31.4	64	64	6.8	15.4	136	308.2	332	244.95	1.01	57.35	1.26	2.41	104	1.32	49	1.71	784	18.2	2	0.04	38	0.71	8	0.14	11	0.19	25	0.47	7	0.24		164	4.24	80	0	0.9	111
53379	4	2	2	2	41	159.7	0	59	10.57	277	49.61	21.3	65	65	7.7	17.4	202	457.7	1000	737.8	0.91	51.67	1.24	2.31	138	1.75	43	1.5	1051	24.4	149	2.78	190	3.54	30	0.54	40	0.7	37	0.69	16	0.56		203	5.25	60	0	0.68
6025	2	2	3	1	42	181.9	0	127	22.75	260	46.57	48.8	56	56	2	4.5	169	383			0.83	47.13	1.21	2.31	104	1.32	62	2.16	850	19.74	5	0.09	29	0.54	12	0.22	29	0.51	5	0.09	1	0.03		182	4.71	114	0	1.29	92
18068	3	1	1	1	42	162.4	0	98	17.55	376	67.34	26.1	64	64	2.8	6.3	153	346.7			0.49	27.82	1.28	2.33	130	1.65	76	2.65	1321	30.67	3	0.06	8	0.15	11	0.2	14	0.25	31	0.58	8	0.28		272	7.03	424	1	4.79
45730	1	1	3	1	42	185.7	0	100	17.91	371	66.45	27	138	138	2.1	4.8	124	281	259	191.09	0.1	5.68	1.21	2.27	120	1.52	54	1.89	984	22.85	1	0.02	7	0.13	5	0.09	15	0.26	31	0.58	5	0.17		208	5.38	196	1	2.21	140
50878	4	2	2	1	42	176.4	0	84	15.04	260	46.57	32.3	191	191	3.1	7	118	267.4	555	409.48	0.01	0.57	1.26	2.29	123	1.56	69	2.41	1056	24.52	9	0.17	14	0.26	7	0.13	26	0.46	31	0.58	5	0.17		237	6.13	152	1	1.72	179
48867	3	3	1	1	42	171.8	0	114	20.42	330	59.1	34.5	206	206	6.3	14.3	187	423.7	437	322.42	0.5	28.39	1.25	2.31	132	1.68	57	1.99	1020	23.68	4	0.07	17	0.32	17	0.31	24	0.42	20	0.37	4	0.14		197	5.09	79	0	0.89
49288	2	2	3	1	42	167.7	0	50	8.96	390	69.85	12.8	62	62	10.8	24.5	216	489.5	637	469.98	0.56	31.8	1.28	2.33	130	1.65	66	2.3	836	19.41	1	0.02	5	0.09	4	0.07	22	0.39	19	0.35	5	0.17		197	5.09	150	0	1.69
52215	2	2	3	1	42	188.1	0	62	11.1	328	58.74	18.9	37	37	4.9	11.1	118	267.4	379	279.63	0.56	31.8	8888	2.41	122	1.55	64	2.23	1033	23.99	8	0.15	56	1.04	19	0.34	35	0.62	45	0.84	10	0.35		247	6.39	107	0	1.21
33720	2	2	3	1	42	171.3	0	44	7.88	402	72	10.9	340	340	3.6	8.2	176	398.8	545	402.1	0.17	9.65	1.2	2.42	130	1.65	79	2.76	1401	32.53	1	0.02	5	0.09	7	0.13	19	0.33	15	0.28	7	0.24		198	5.12	465	1	5.25
20773	2	2	3	1	42	179.8	0	58	10.39	320	57.31	18.1	314	314	2.3	5.2	101	228.9			0.48	27.25	1.24	2.3	99	1.26	65	2.27	1442	33.48	1	0.02	11	0.2	9	0.16	38	0.67	29	0.54	10	0.35		195	5.04	346	1	3.91	96
45823	1	1	3	1	42	168.3	0	39	6.98	287	51.4	13.6	139	139	1.8	4.1	114	258.3	505	372.59	0.15	8.52	1.18	2.22	75	0.95	48	1.68	1446	33.58	1	0.02	9	0.17	8	0.14	11	0.19	9	0.17	3	0.1		263	6.8	537	1	6.06
10961	3	1	1	1	42	174.2	0	43	7.7	266	47.64	16.2	171	171	3.3	7.5	192	435.1			0.85	48.26	1.24	2.33	119	1.51	68	2.37	1586	36.83	4	0.07	15	0.28	5	0.09	16	0.28	26	0.48	11	0.38		194	5.02	339	1	3.83
33886	3	1	1	1	42	173.1	0	64	11.46	374	66.98	17.1	169	169	4.2	9.5	234	530.2	431	317.99	1.12	63.59	1.18	2.22	120	1.52	64	2.23	1467	34.06	10	0.19	14	0.26	19	0.34	30	0.53	35	0.65	7	0.24		252	6.52	267	1	3.01
35844	2	2	3	1	42	177.8	0	65	11.64	367	65.73	17.7	523	523	3.6	8.2	108	244.7	713	526.05	0.04	2.27	8888	2.23	95	1.21	78	2.72	729	16.93	3	0.06	5	0.09	5	0.09	13	0.23	13	0.24	5	0.17		179	4.63	378	1	4.27
35424	3	1	1	1	42	174.9	0	95	17.01	413	73.97	23	397	397	5.3	12	149	337.6	662	488.42	0.33	18.74	1.11	2.11	147	1.87	65	2.27	1097	25.47	1	0.02	8	0.15	10	0.18	26	0.46	23	0.43	4	0.14		179	4.63	149	0	1.68
7477	3	1	1	1	42	167.6	0	83	14.87	336	60.18	24.7	63	63	2	4.5	89	201.7			0.59	33.5	1.2	2.28	147	1.87	53	1.85	1078	25.03	3	0.06	11	0.2	20	0.36	21	0.37	6	0.11	4	0.14		238	6.15	121	0	1.37
43992	3	1	1	1	42	167.5	0	237	42.45	295	52.83	80.3	113	113	5.4	12.2	129	292.3	470	346.77	0.72	40.88	1.23	2.4	154	1.96	56	1.95	857	19.9	4	0.07	11	0.2	12	0.22	33	0.58	19	0.35	1	0.03		223	5.77	100	0	1.13
14561	1	1	3	1	42	177.8	0	121	21.67	409	73.25	29.6	23	23	11.6	26.3	266	602.8			0.85	48.26	1.24	2.26	136	1.73	59	2.06	1328	30.84	3	0.06	17	0.32	5	0.09	11	0.19	32	0.6	5	0.17		256	6.62	181	1	2.04
18178	1	1	3	1	42	173	0	72	12.9	323	57.85	22.3	132	132	3.3	7.5	128	290			0.11	6.25	1.24	2.21	100	1.27	83	2.9	982	22.8	3	0.06	11	0.2	5	0.09	13	0.23	19	0.35	4	0.14		216	5.59	125	0	1.41	157
47986	3	1	1	1	42	168.7	0	103	18.45	352	63.04	29.3	127	127	2.1	4.8	95	215.3	505	372.59	0.1	5.68	1.15	2.17	117	1.49	61	2.13	774	17.97	2	0.04	7	0.13	14	0.25	26	0.46	15	0.28	3	0.1		169	4.37	75	0	0.85	100
11924	1	1	3	1	42	177.5	0	93	16.66	434	77.73	21.4	476	476	3.2	7.3	203	460			0.43	24.42	1.28	2.62	135	1.71	70	2.44	744	17.28	1	0.02	4	0.07	2	0.04	11	0.19	5	0.09	1	0.03		196	5.07	163	1	1.84
45703	2	2	3	1	42	180.8	0	107	19.16	283	50.69	37.8	229	229	26.4	59.8	337	763.6	529	390.3	1.86	105.61	1.21	2.21	108	1.37	50	1.75	1614	37.48	5	0.09	45	0.84	17	0.31	19	0.33	13	0.24	10	0.35		172	4.45	144	0	1.63
13585	1	1	3	1	42	186	0	135	24.18	356	63.76	37.9	178	178	3.9	8.8	205	464.5			0.7	39.75	1.29	2.4	144	1.83	80	2.79	1232	28.61	3	0.06	14	0.26	12	0.22	19	0.33	36	0.67	8	0.28		229	5.92	114	0	1.29	156
5223	1	1	3	1	42	175.2	0	130	23.28	321	57.49	40.5	182	182	3.5	7.9	116	262.9			0.49	27.82	1.24	2.27	105	1.33	78	2.72	1209	28.07	5	0.09	14	0.26	10	0.18	21	0.37	30	0.56	5	0.17		204	5.28	313	1	3.53	115
39302	1	1	3	1	42	166.5	0	83	14.87	387	69.31	21.4	176	176	5.9	13.4	171	387.5	577	425.71	0.09	5.11	1.23	2.32	129	1.64	57	1.99	666	15.46	1	0.02	2	0.04	5	0.09	8	0.14	28	0.52	1	0.03		186	4.81	52	0	0.59
11757	1	1	3	1	42	171.5	0	80	14.33	333	59.64	24	41	41	2	4.5	119	269.7			0.45	25.55	1.24	2.24	119	1.51	37	1.29	839	19.48	1	0.02	5	0.09	4	0.07	20	0.35	25	0.47	4	0.14		172	4.45	100	0	1.13	122
52179	4	2	2	1	42	180.4	0	104	18.63	335	60	31	9	9	6.7	15.2	212	480.4	532	392.51	0.7	39.75	1.32	2.42	105	1.33	48	1.68	820	19.04	6	0.11	27	0.5	13	0.24	37	0.65	26	0.48	6	0.21		152	3.93	54	0	0.61
38830	3	3	1	1	42	168.6	0	37	6.63	385	68.95	9.6	218	218	4.4	10	175	396.6	428	315.78	0.26	14.76	1.22	2.26	121	1.54	67	2.34	1108	25.73	4	0.07	8	0.15	8	0.14	33	0.58	17	0.32	6	0.21		224	5.79	385	1	4.35
14400	1	1	3	1	42	191.5	0	78	13.97	362	64.83	21.5	160	160	9.9	22.4	264	598.2			0.77	43.72	1.21	2.23	117	1.49	78	2.72	911	21.15	7	0.13	12	0.22	7	0.13	23	0.4	20	0.37	2	0.07		179	4.63	99	0	1.12
20908	1	1	3	1	42	179	0	109	19.52	332	59.46	32.8	235	235	2.9	6.6	120	271.9			0.03	1.7	1.25	2.27	115	1.46	59	2.06	1535	35.64	4	0.07	12	0.22	5	0.09	22	0.39	24	0.45	3	0.1		332	8.59	165	1	1.86	262
16236	3	1	1	1	42	166.1	0	52	9.31	380	68.06	13.7	27	27	1.9	4.3	172	389.8			0.09	5.11	1.23	2.3	130	1.65	51	1.78	1801	41.82	6	0.11	15	0.28	7	0.13	21	0.37	32	0.6	12	0.42		340	8.79	573	1	6.47
18612	1	1	3	1	42	176.2	0	79	14.15	363	65.01	21.8	271	271	1.6	3.6	199	450.9			0.49	27.82	1.18	2.23	123	1.56	54	1.89	633	14.7	1	0.02	6	0.11	3	0.05	10	0.18	15	0.28	2	0.07		143	3.7	78	0	0.88	78
52663	1	1	3	1	42	181.8	0	70	12.54	395	70.74	17.7	82	82	5.2	11.8	151	342.2	488	360.05	0.71	40.31	1.26	2.3	135	1.71	62	2.16	690	16.02	3	0.06	9	0.17	9	0.16	15	0.26	38	0.71	3	0.1		148	3.83	94	0	1.06	91
5615	3	1	1	1	42	162.4	0	175	31.34	383	68.6	45.7	498	498	3.1	7	127	287.8			0.41	23.28	8888	2.48	162	2.06	69	2.41	1045	24.26	2	0.04	8	0.15	14	0.25	13	0.23	24	0.45	4	0.14		207	5.35	158	1	1.78
19086	1	1	3	1	42	175.9	0	78	13.97	292	52.3	26.7	147	147	2.3	5.2	85	192.6			0.15	8.52	1.2	2.23	129	1.64	76	2.65	1075	24.96	2	0.04	8	0.15	5	0.09	13	0.23	19	0.35	5	0.17		245	6.34	105	0	1.19	173
13175	2	2	3	1	42	181.6	0	81	14.51	252	45.13	32.1	310	310	2.6	5.9	165	373.9			0.07	3.97	1.31	2.49	130	1.65	77	2.69	871	20.22	2	0.04	4	0.07	13	0.24	21	0.37	5	0.09	7	0.24		273	7.06	84	0	0.95	216
43117	3	1	1	1	42	177.1	0	106	18.98	335	60	31.6	242	242	1.6	3.6	72	163.2	431	317.99	0.12	6.81	1.21	2.25	112	1.42	64	2.23	1033	23.99	1	0.02	5	0.09	6	0.11	13	0.23	23	0.43	5	0.17		206	5.33	217	1	2.45	129
51404	2	2	3	1	42	176.4	0	69	12.36	346	61.97	19.9	131	131	7.6	17.2	171	387.5	652	481.05	0.75	42.59	1.22	2.25	130	1.65	46	1.61	1175	27.28	7	0.13	27	0.5	21	0.38	44	0.77	37	0.69	5	0.17		245	6.34	85	0	0.96
19991	3	1	1	1	42	180.7	0	82	14.69	315	56.42	26	143	143	3.2	7.3	136	308.2			0.95	53.94	1.2	2.35	120	1.52	65	2.27	1468	34.09	3	0.06	10	0.19	10	0.18	21	0.37	8	0.15	4	0.14		202	5.22	300	1	3.39
5710	1	1	3	1	42	180.8	0	70	12.54	312	55.88	22.4	405	405	2.9	6.6	129	292.3			0.57	32.36	1.21	2.27	126	1.6	70	2.44	1143	26.54	10	0.19	23	0.43	12	0.22	31	0.54	21	0.39	10	0.35		262	6.78	164	1	1.85
1668	1	1	3	1	42	171.8	0	73	13.07	366	65.55	19.9	179	179	2.2	5	125	283.3			0.06	3.41	1.24	2.34	135	1.71	69	2.41	1036	24.06	2	0.04	17	0.32	5	0.09	10	0.18	47	0.88	4	0.14		241	6.23	184	1	2.08
2922	3	1	1	1	42	159	0	57	10.21	350	62.69	16.3	109	109	5.3	12	183	414.7			0.04	2.27	1.21	2.18	113	1.44	48	1.68	916	21.27	2	0.04	5	0.09	7	0.13	29	0.51	18	0.34	3	0.1		210	5.43	73	0	0.82	137
46707	1	1	3	1	42	164.3	0	92	16.48	343	61.43	26.8	300	300	4.3	9.7	163	369.4	606	447.11	0.99	56.21	1.32	2.34	131	1.66	76	2.65	950	22.06	10	0.19	21	0.39	10	0.18	17	0.3	34	0.63	8	0.28		200	5.17	51	0	0.58	132
34733	1	1	3	1	42	175.2	0	71	12.72	389	69.67	18.3	179	179	6.9	15.6	210	475.9	466	343.81	0.64	36.34	1.29	2.37	114	1.45	58	2.02	1070	24.85	2	0.04	20	0.37	7	0.13	11	0.19	19	0.35	7	0.24		214	5.53	97	0	1.1
22178	2	2	3	1	42	171.3	0	70	12.54	300	53.73	23.3	530	530	7	15.9	253	573.3			0.48	27.25	1.27	2.35	131	1.66	74	2.58	1064	24.71	5	0.09	46	0.86	10	0.18	19	0.33	23	0.43	7	0.24		212	5.48	81	0	0.91
17213	1	1	3	1	42	176	0	107	19.16	312	55.88	34.3	80	80	4.4	10	171	387.5			1.15	65.3	1.24	2.33	145	1.84	56	1.95	1077	25.01	6	0.11	44	0.82	12	0.22	27	0.47	34	0.63	7	0.24		245	6.34	55	0	0.62	173
273	1	1	3	1	42	164.3	0	65	11.64	385	68.95	16.9	118	118	5.1	11.6	180	407.9			0.92	52.24	1.22	2.35	164	2.08	73	2.55	1529	35.5	7	0.13	38	0.71	17	0.31	69	1.21	36	0.67	9	0.31		260	6.72	77	0	0.87	192
32537	3	1	1	1	42	175.1	0	142	25.43	327	58.57	43.4	501	501	2.5	5.7	110	249.3	436	321.68	0.62	35.2	1.21	2.15	159	2.02	52	1.82	2809	65.22	2	0.04	12	0.22	36	0.65	79	1.39	35	0.65	13	0.45		302	7.81	769	1	8.68
3385	1	1	3	1	42	180.4	0	100	17.91	304	54.45	32.9	540	540	6.2	14	213	482.7			0.76	43.15	1.26	2.33	123	1.56	79	2.76	1568	36.41	3	0.06	5	0.09	5	0.09	23	0.4	21	0.39	6	0.21		209	5.4	445	1	5.02
41893	1	1	3	1	42	177.3	0	95	17.01	369	66.09	25.7	95	95	12	27.2	278	629.9	412	303.97	1.03	58.48	8888	2.27	144	1.83	78	2.72	1422	33.02	1	0.02	15	0.28	10	0.18	17	0.3	49	0.91	5	0.17		254	6.57	177	1	2
44400	1	1	3	1	42	181.3	0	17	3.04	418	74.86	4.1	10	10	4.2	9.5	159	360.3	665	490.64	0.95	53.94	1.2	2.21	107	1.36	44	1.54	796	18.48	6	0.11	21	0.39	10	0.18	17	0.3	22	0.41	5	0.17		180	4.65	131	0	1.48
44161	1	1	3	1	42	175.9	0	154	27.58	416	74.51	37	99	99	7.6	17.2	226	512.1	321	236.83	0.87	49.4	1.26	2.38	153	1.94	76	2.65	1492	34.64	8	0.15	34	0.63	10	0.18	21	0.37	27	0.5	9	0.31		224	5.79	166	1	1.87
15784	1	1	3	1	42	174	0	108	19.34	385	68.95	28.1	208	208	4.4	10	179	405.6			1.39	78.92	1.21	2.3	130	1.65	66	2.3	1536	35.67	10	0.19	22	0.41	10	0.18	33	0.58	24	0.45	14	0.49		200	5.17	160	1	1.81
34175	1	1	3	1	42	173.2	0	111	19.88	357	63.94	31.1	234	234	4.9	11.1	201	455.5	382	281.84	0.49	27.82	1.28	2.39	122	1.55	78	2.72	1285	29.84	4	0.07	14	0.26	9	0.16	51	0.9	28	0.52	6	0.21		232	6	185	1	2.09
39329	1	1	3	1	42	185.4	0	150	26.87	443	79.34	33.9	75	75	2.1	4.8	127	287.8	341	251.59	0.2	11.36	1.22	2.35	224	2.84	170	5.93	1680	39.01	1	0.02	4	0.07	6	0.11	14	0.25	28	0.52	7	0.24		224	5.79	589	1	6.65
3792	1	1	3	1	42	175.8	0	140	25.07	346	61.97	40.5	156	156	3.4	7.7	130	294.6			0.11	6.25	1.31	2.51	124	1.57	62	2.16	923	21.43	3	0.06	15	0.28	7	0.13	23	0.4	29	0.54	5	0.17		223	5.77	75	0	0.85
32490	2	2	3	1	42	174	0	108	19.34	443	79.34	24.4	137	137	4.7	10.7	95	215.3	304	224.29	0.52	29.53	8888	2.2	110	1.4	63	2.2	941	21.85	4	0.07	4	0.07	6	0.11	15	0.26	21	0.39	5	0.17					0
37123	1	1	3	1	42	175.9	0	86	15.4	361	64.66	23.8	210	210	6.4	14.5	242	548.4	345	254.54	1.5	85.17	1.29	2.44	144	1.83	46	1.61	982	22.8	3	0.06	11	0.2	4	0.07	16	0.28	14	0.26	3	0.1		169	4.37	86	0	0.97
3837	3	1	1	1	42	171.2	0	122	21.85	354	63.4	34.5	362	362	1.9	4.3	118	267.4			0.68	38.61	1.23	2.26	133	1.69	67	2.34	1371	31.83	4	0.07	9	0.17	8	0.14	19	0.33	31	0.58	7	0.24		203	5.25	223	1	2.52
41427	1	1	3	1	42	186.6	0	74	13.25	363	65.01	20.4	22	22	2	4.5	91	206.2	314	231.67	0.28	15.9	1.27	2.35	143	1.82	49	1.71	1068	24.8	2	0.04	8	0.15	6	0.11	19	0.33	17	0.32	5	0.17		173	4.47	162	1	1.83
46557	2	2	3	1	42	176.9	0	102	18.27	366	65.55	27.9	193	193	1.2	2.7	85	192.6	220	162.32	0.24	13.63	1.27	2.33	130	1.65	45	1.57	731	16.97	1	0.02	3	0.06	3	0.05	14	0.25	6	0.11	1	0.03		184	4.76	159	1	1.8
12169	3	1	1	1	42	171.1	0	58	10.39	369	66.09	15.7	136	136	2.7	6.1	160	362.6			0.09	5.11	1.24	2.34	143	1.82	53	1.85	806	18.72	1	0.02	8	0.15	12	0.22	15	0.26	19	0.35	4	0.14		175	4.53	73	0	0.82
3352	2	2	3	1	42	176.7	0	107	19.16	238	42.63	45	557	557	2.7	6.1	123	278.7			0.15	8.52	1.31	2.29	121	1.54	75	2.62	1137	26.4	2	0.04	20	0.37	8	0.14	62	1.09	54	1.01	10	0.35		286	7.4	207	1	2.34
8186	3	1	1	1	42	170.5	0	68	12.18	342	61.25	19.9	126	126	3.3	7.5	79	179			1.66	94.25	1.27	2.48	131	1.66	59	2.06	1134	26.33	5	0.09	24	0.45	11	0.2	16	0.28	38	0.71	7	0.24		199	5.15	174	1	1.96
43595	2	2	3	1	42	180.7	0	114	20.42	308	55.16	37	122	122	4.5	10.2	174	394.3	415	306.19	1.71	97.09	1.18	2.18	115	1.46	66	2.3	871	20.22	3	0.06	14	0.26	14	0.25	23	0.4	18	0.34	6	0.21		166	4.29	183	1	2.07
14113	3	1	1	1	42	168.7	0	39	6.98	369	66.09	10.6	87	87	2.7	6.1	134	303.6			0.83	47.13	1.2	2.25	147	1.87	55	1.92	1432	33.25	6	0.11	18	0.34	39	0.71	24	0.42	20	0.37	7	0.24		240	6.21	207	1	2.34
19092	3	1	1	1	42	166	0	106	18.98	419	75.04	25.3	126	126	3.6	8.2	115	260.6			0.05	2.84	8888	2.22	95	1.21	47	1.64	682	15.84	4	0.07	12	0.22	9	0.16	28	0.49	30	0.56	7	0.24		198	5.12		0
22016	4	3	3	1	42	159.5	0	120	21.49	328	58.74	36.6	184	184	3.3	7.5	134	303.6			0.03	1.7	1.06	2.34	131	1.66	74	2.58	691	16.05	2	0.04	10	0.19	3	0.05	31	0.54	9	0.17	1	0.03		154	3.98	79	0	0.89	95
47490	2	2	3	1	42	184.4	0	165	29.55	367	65.73	45	106	106	5	11.3	192	435.1	591	436.04	0.22	12.49	1.27	2.25	104	1.32	49	1.71	726	16.86	1	0.02	4	0.07	4	0.07	14	0.25	13	0.24	2	0.07		177	4.58	82	0	0.93	92
595	2	2	3	1	42	193.8	0	81	14.51	346	61.97	23.4	485	485	3.2	7.3	155	351.2			0.13	7.38	1.24	2.25	118	1.5	98	3.42	1826	42.4	1	0.02	2	0.04	6	0.11	29	0.51	11	0.2	14	0.49		189	4.89	822	1	9.28
1053	1	1	3	1	42	178.7	0	86	15.4	337	60.36	25.5	300	300	12.4	28.1	377	854.3			0.75	42.59	1.28	1.8	115	1.46	53	1.85	1119	25.98	2	0.04	8	0.15	11	0.2	14	0.25	14	0.26	4	0.14		205	5.3	167	1	1.89	140
2766	1	1	3	1	42	171.4	0	88	15.76	362	64.83	24.3	126	126	7.7	17.4	247	559.7			0.45	25.55	1.24	2.34	145	1.84	77	2.69	1094	25.4	3	0.06	8	0.15	6	0.11	20	0.35	18	0.34	6	0.21		199	5.15	152	1	1.72
3281	3	1	1	1	42	156.3	0	169	30.27	441	78.98	38.3	67	67	6.4	14.5	161	364.8			0.76	43.15	1.29	2.37	112	1.42	47	1.64	1203	27.93	2	0.04	13	0.24	26	0.47	21	0.37	44	0.82	9	0.31		210	5.43	140	0	1.58	141
4074	2	2	3	1	42	176.5	0	71	12.72	364	65.19	19.5	233	233	4.3	9.7	97	219.8			0.28	15.9	1.14	2.26	126	1.6	75	2.62	759	17.62	1	0.02	4	0.07	7	0.13	19	0.33	17	0.32	7	0.24		152	3.93	192	1	2.17
5761	4	1	2	1	42	167	0	113	20.24	370	66.27	30.5	415	415	3.1	7	152	344.4			0	0	1.28	2.38	97	1.23	53	1.85	806	18.72	0	0	1	0.02	1	0.02	15	0.26	8	0.15	1	0.03		275	7.11	195	1	2.2
6302	3	1	1	1	42	178.8	0	81	14.51	314	56.24	25.8	245	245	3.6	8.2	119	269.7			0.18	10.22	8888	2.35	143	1.82	86	3	1249	29	2	0.04	5	0.09	10	0.18	20	0.35	23	0.43	4	0.14		214	5.53	220	1	2.48
6379	3	1	1	1	42	176.7	0	115	20.6	326	58.39	35.3	143	143	3.8	8.6	151	342.2			0.08	4.54	1.22	2.28	124	1.57	54	1.89	1144	26.56	3	0.06	13	0.24	7	0.13	14	0.25	21	0.39	5	0.17		238	6.15	137	0	1.55
7559	4	3	3	1	42	168.8	0	99	17.73	338	60.54	29.3	245	245	14.9	33.8	370	838.4			1.42	80.63	1.22	2.27	122	1.55	72	2.51	1539	35.74	9	0.17	34	0.63	13	0.24	19	0.33	38	0.71	12	0.42		175	4.53	71	0	0.8
7587	2	2	3	1	42	174.4	0	54	9.67	251	44.95	21.5	134	134	2.5	5.7	119	269.7			0.51	28.96	1.25	2.31	111	1.41	57	1.99	1169	27.14	4	0.07	10	0.19	7	0.13	23	0.4	31	0.58	6	0.21		211	5.46	96	0	1.08
8064	1	1	3	1	42	168.4	0	94	16.84	334	59.82	28.1	159	159	2.9	6.6	163	369.4			0.56	31.8	1.25	2.61	142	1.8	63	2.2	1198	27.82	3	0.06	12	0.22	5	0.09	18	0.32	22	0.41	5	0.17		227	5.87	226	1	2.55	131
9367	3	1	1	1	42	166	0	79	14.15	255	45.67	31	133	133	4.1	9.3	122	276.5			0.68	38.61	1.27	2.35	130	1.65	56	1.95	1048	24.33	3	0.06	9	0.17	11	0.2	22	0.39	25	0.47	5	0.17		214	5.53	114	0	1.29
9744	1	1	3	1	42	175.8	0	97	17.37	365	65.37	26.6	141	141	5.7	12.9	123	278.7			0.61	34.64	1.22	2.28	119	1.51	64	2.23	1013	23.52	3	0.06	17	0.32	6	0.11	21	0.37	29	0.54	3	0.1		241	6.23	135	0	1.52
10239	3	1	1	1	42	160.1	0	73	13.07	357	63.94	20.4	237	237	2.9	6.6	199	450.9			0.37	21.01	1.26	2.42	144	1.83	67	2.34	1861	43.21	2	0.04	5	0.09	5	0.09	24	0.42	23	0.43	9	0.31		331	8.56	530	1	5.98
12417	3	1	1	1	42	164.4	0	79	14.15	342	61.25	23.1	305	305	5.3	12	186	421.5			0.67	38.04	1.21	2.19	112	1.42	59	2.06	1691	39.27	2	0.04	12	0.22	8	0.14	21	0.37	27	0.5	11	0.38		253	6.54	507	1	5.72
13939	3	1	1	1	42	164.9	0	110	19.7	302	54.09	36.4	265	265	2.8	6.3	103	233.4			0.14	7.95	1.19	2.09	116	1.47	79	2.76	894	20.76	1	0.02	5	0.09	11	0.2	18	0.32	18	0.34	3	0.1		135	3.49	138	0	1.56	62
14744	1	1	3	1	42	178.6	0	95	17.01	279	49.97	34.1	303	303	3.1	7	109	247			0.63	35.77	1.28	2.59	135	1.71	57	1.99	950	22.06	4	0.07	7	0.13	10	0.18	15	0.26	20	0.37	4	0.14		201	5.2	189	1	2.13	111
16458	2	2	3	1	42	174.6	0	112	20.06	360	64.48	31.1	41	41	5.8	13.1	159	360.3			0.65	36.91	1.3	2.24	112	1.42	109	3.81	921	21.39	1	0.02	6	0.11	5	0.09	17	0.3	20	0.37	2	0.07		179	4.63	78	0	0.88	117
16642	2	2	3	1	42	179.9	0	112	20.06	269	48.18	41.6	137	137	3.8	8.6	126	285.5			0.53	30.09	1.21	2.19	107	1.36	52	1.82	768	17.83	2	0.04	43	0.8	7	0.13	15	0.26	19	0.35	5	0.17		145	3.75	69	0	0.78	80
17341	1	1	3	1	42	180.1	0	100	17.91	282	50.51	35.5	262	262	1.8	4.1	96	217.5			0.73	41.45	1.21	2.28	117	1.49	74	2.58	813	18.88	4	0.07	8	0.15	9	0.16	29	0.51	16	0.3	2	0.07		155	4.01	110	0	1.24	80
17480	3	1	1	1	42	170.8	0	172	30.81	339	60.71	50.7	142	142	3.6	8.2	134	303.6			0.63	35.77	8888	2.37	121	1.54	75	2.62	1408	32.69	8	0.15	20	0.37	11	0.2	40	0.7	33	0.61	6	0.21		256	6.62	163	1	1.84	182
17489	4	1	2	1	42	165.4	0	140	25.07	405	72.54	34.6	110	110	3.4	7.7	127	287.8			0.17	9.65	1.22	2.32	123	1.56	79	2.76	1238	28.75	8	0.15	10	0.19	5	0.09	14	0.25	24	0.45	15	0.52		213	5.51	122	0	1.38	146
18338	1	1	3	1	42	183.7	0	88	15.76	378	67.7	23.3	95	95	7	15.9	184	416.9			0.95	53.94	1.25	2.36	138	1.75	68	2.37	1118	25.96	10	0.19	56	1.04	9	0.16	32	0.56	32	0.6	11	0.38		201	5.2	92	0	1.04	126
18837	3	1	1	1	42	163.5	0	112	20.06	351	62.86	31.9	401	401	4.4	10	160	362.6			0.52	29.53	1.24	2.42	124	1.57	46	1.61	830	19.27	0	0	1	0.02	4	0.07	13	0.23	12	0.22	2	0.07		222	5.74	119	0	1.34
21397	1	1	3	1	42	179.2	0	63	11.28	306	54.8	20.6	90	90	3.9	8.8	256	580.1			0.01	0.57	1.28	2.45	134	1.7	84	2.93	1657	38.48	7	0.13	23	0.43	10	0.18	21	0.37	27	0.5	11	0.38		212	5.48	812	1	9.17
21946	3	1	1	1	42	159.3	0	56	10.03	336	60.18	16.7	58	58	2.4	5.4	233	528			0.26	14.76	1.25	2.32	143	1.82	50	1.75	1095	25.43	6	0.11	17	0.32	17	0.31	51	0.9	23	0.43	4	0.14		234	6.05	171	1	1.93	129
33203	2	2	3	1	42	174.4	0	89	15.94	292	52.3	30.5	198	198	3.6	8.2	71	160.9	786	579.91	0.81	45.99	1.19	2.27	115	1.46	45	1.57	966	22.43	2	0.04	8	0.15	8	0.14	24	0.42	33	0.61	10	0.35		202	5.22	114	0	1.29	131
33953	3	1	1	1	42	160	0	87	15.58	377	67.52	23.1	30	30	4	9.1	125	283.3	392	289.22	0.64	36.34	1.27	2.34	132	1.68	56	1.95	907	21.06	3	0.06	8	0.15	12	0.22	31	0.54	7	0.13	1	0.03		193	4.99	157	1	1.77	127
35666	2	2	3	1	42	170.3	0	129	23.1	327	58.57	39.4	379	379	5	11.3	131	296.8	629	464.08	0.35	19.87	1.23	2.34	129	1.64	53	1.85	689	16	6	0.11	14	0.26	3	0.05	25	0.44	13	0.24	4	0.14		139	3.59	34	0	0.38	64
35669	2	2	3	1	42	179	0	162	29.01	364	65.19	44.5	262	262	4.4	10	101	228.9	690	509.08	1.15	65.3	1.27	2.38	128	1.63	51	1.78	668	15.51	1	0.02	11	0.2	6	0.11	15	0.26	28	0.52	4	0.14		173	4.47	84	0	0.95
37900	3	1	1	1	42	175.5	0	149	26.69	378	67.7	39.4	191	191	13.1	29.7	216	489.5	347	256.02	0.38	21.58	8888	2.2	121	1.54	68	2.37	778	18.07	6	0.11	10	0.19	9	0.16	21	0.37	20	0.37	4	0.14		170	4.4	75	0	0.85	97
38205	1	1	3	1	42	184.7	0	150	26.87	343	61.43	43.7	157	157	1.5	3.4	129	292.3	212	156.41	0.06	3.41	1.28	2.42	212	2.69	78	2.72	839	19.48	2	0.04	11	0.2	5	0.09	11	0.19	30	0.56	5	0.17		197	5.09	71	0	0.8	150
39034	1	1	3	1	42	198.4	0	81	14.51	382	68.42	21.2	139	139	12	27.2	232	525.7	938	692.06	0.74	42.02	1.26	2.45	118	1.5	65	2.27	1474	34.23	1	0.02	12	0.22	5	0.09	13	0.23	27	0.5	6	0.21		175	4.53	244	1	2.75
39461	1	1	3	1	42	191.8	0	88	15.76	315	56.42	27.9	181	181	3.6	8.2	79	179	377	278.15	0.06	3.41	1.26	2.28	128	1.63	62	2.16	980	22.76	1	0.02	6	0.11	3	0.05	16	0.28	7	0.13	2	0.07		266	6.88	173	1	1.95	187
39479	3	1	1	1	42	163.9	0	93	16.66	391	70.03	23.8	211	211	4.2	9.5	137	310.4	289	213.22	0.68	38.61	1.16	2.24	137	1.74	64	2.23	1319	30.63	4	0.07	11	0.2	22	0.4	20	0.35	11	0.2	4	0.14		150	3.88	322	1	3.64
44219	1	1	3	1	42	185.9	0	131	23.46	326	58.39	40.2	155	155	8.1	18.4	241	546.1	513	378.49	1.19	67.57	1.25	2.34	108	1.37	66	2.3	1688	39.2	13	0.24	46	0.86	17	0.31	52	0.91	38	0.71	16	0.56		230	5.95	115	0	1.3	159
45044	3	1	1	1	42	164.2	0	98	17.55	413	73.97	23.7	305	305	2.9	6.6	335	759.1	437	322.42	0.05	2.84	8888	2.2	116	1.47	60	2.09	1154	26.8	1	0.02	1	0.02	5	0.09	16	0.28	23	0.43	5	0.17		243	6.28	205	1	2.31	134
46531	2	2	3	1	42	177.3	0	110	19.7	301	53.91	36.5	288	288	5.6	12.7	157	355.8	450	332.01	0.69	39.18	1.25	2.33	131	1.66	35	1.22	953	22.13	1	0.02	19	0.35	8	0.14	14	0.25	18	0.34	4	0.14		140	3.62	143	0	1.61
46952	1	1	3	1	42	170.2	0	130	23.28	327	58.57	39.8	182	182	3.5	7.9	108	244.7	458	337.91	0.46	26.12	1.21	2.35	124	1.57	66	2.3	1014	23.55	1	0.02	5	0.09	7	0.13	23	0.4	36	0.67	6	0.21		211	5.46	137	0	1.55
47262	2	2	3	1	42	177.6	0	97	17.37	339	60.71	28.6	145	145	2.5	5.7	107	242.5	401	295.86	0.68	38.61	1.22	2.23	110	1.4	63	2.2	1544	35.85	6	0.11	205	3.82	15	0.27	19	0.33	46	0.86	18	0.63		304	7.86	103	0	1.16	227
47395	3	3	1	1	42	183	0	54	9.67	354	63.4	15.3	60	60	3.4	7.7	105	237.9	343	253.07	1.09	61.89	1.24	2.32	161	2.04	60	2.09	1894	43.98	7	0.13	33	0.61	24	0.43	29	0.51	40	0.75	7	0.24		344	8.9	282	1	3.18
47790	1	1	3	1	42	170.7	0	66	11.82	335	60	19.7	488	488	5.3	12	163	369.4	414	305.45	0.85	48.26	1.25	2.36	153	1.94	56	1.95	1500	34.83	5	0.09	20	0.37	9	0.16	38	0.67	55	1.02	9	0.31		266	6.88	115	0	1.3
48965	1	1	3	1	42	176.9	0	71	12.72	418	74.86	17	133	133	3.6	8.2	191	432.8	394	290.69	0.67	38.04	1.23	2.37	136	1.73	65	2.27	1329	30.86	5	0.09	16	0.3	8	0.14	27	0.47	33	0.61	5	0.17		233	6.03	213	1	2.4
49364	3	1	1	1	42	170	0	97	17.37	393	70.39	24.7	147	147	7.9	17.9	406	920	709	523.1	0.88	49.97	1.2	2.23	108	1.37	59	2.06	2240	52.01	1	0.02	9	0.17	26	0.47	69	1.21	9	0.17	6	0.21		195	5.04	650	1	7.34
50241	2	2	3	1	42	194.8	0	93	16.66	253	45.31	36.8	185	185	6.3	14.3	141	319.5	513	378.49	0.45	25.55	1.28	2.38	128	1.63	40	1.4	677	15.72	4	0.07	16	0.3	6	0.11	20	0.35	11	0.2	2	0.07		138	3.57	62	0	0.7
51522	3	1	1	1	42	161.2	0	103	18.45	459	82.21	22.4	139	139	10.4	23.6	224	507.6	1835	1353.86	0.08	4.54	1.32	2.55	114	1.45	54	1.89	728	16.9	1	0.02	2	0.04	3	0.05	16	0.28	19	0.35	1	0.03		212	5.48	69	0	0.78	114
52039	2	2	3	1	42	171.5	0	89	15.94	334	59.82	26.6	280	280	2.2	5	119	269.7	398	293.64	0.55	31.23	1.28	2.28	111	1.41	57	1.99	775	18	1	0.02	5	0.09	3	0.05	25	0.44	7	0.13	1	0.03		168	4.34	135	0	1.52
52499	3	1	1	1	42	174.1	0	85	15.22	353	63.22	24.1	395	395	4.2	9.5	138	312.7	401	295.86	0.22	12.49	1.17	2.19	130	1.65	60	2.09	984	22.85	1	0.02	6	0.11	7	0.13	17	0.3	28	0.52	3	0.1		218	5.64	129	0	1.46	142
52520	2	2	3	1	42	176.2	0	90	16.12	294	52.66	30.6	399	399	3.8	8.6	129	292.3	619	456.7	0.57	32.36	1.22	2.23	122	1.55	56	1.95	757	17.58	1	0.02	4	0.07	4	0.07	9	0.16	19	0.35	4	0.14		188	4.86	308	1	3.48	98
53348	1	1	3	1	42	177.8	0	108	19.34	300	53.73	36	147	147	6	13.6	171	387.5	310	228.72	0.49	27.82	1.17	2.27	144	1.83	49	1.71	819	19.02	4	0.07	9	0.17	8	0.14	17	0.3	16	0.3	4	0.14		192	4.97	62	0	0.7
53382	2	2	3	1	42	175.3	0	174	31.16	367	65.73	47.4	251	251	5.5	12.5	153	346.7	594	438.25	0.15	8.52	1.17	2.16	112	1.42	67	2.34	650	15.09	1	0.02	12	0.22	6	0.11	24	0.42	29	0.54	6	0.21		186	4.81	65	0	0.73	86
44872	4	1	2	2	42	148.2	0	34	6.09	279	49.97	12.2	17	17	7.1	16.1	129	292.3	350	258.23	1.79	101.64	1.24	2.22	118	1.5	34	1.19	1304	30.28	7	0.13	40	0.75	26	0.47	40	0.7	13	0.24	4	0.14		268	6.93	131	0	1.48
44957	2	2	3	2	42	161.6	0	86	15.4	317	56.77	27.1	114	114	2.5	5.7	118	267.4	550	405.79	0.6	34.07	1.53	2.62	132	1.68	37	1.29	1357	31.51	3	0.06	8	0.15	5	0.09	25	0.44	29	0.54	3	0.1		228	5.9	149	0	1.68	159
51769	3	1	1	2	42	155.2	0	48	8.6	389	69.67	12.3	38	38	11.8	26.7	230	521.2	775	571.79	0.74	42.02	1.31	2.45	130	1.65	43	1.5	1487	34.53	3	0.06	11	0.2	37	0.67	31	0.54	12	0.22	4	0.14		235	6.08	220	1	2.48	151
15438	4	3	3	2	42	158.6	0	56	10.03	328	58.74	17.1	17	17	8	18.1	250	566.5			1.23	69.84	1.2	2.16	115	1.46	39	1.36	995	23.1	6	0.11	28	0.52	29	0.52	21	0.37	9	0.17	4	0.14		156	4.03	68	0	0.77
36716	3	1	1	2	42	159	0	50	8.96	442	79.16	11.3	11	11	2.5	5.7	146	330.8	343	253.07	0.32	18.17	1.27	2.32	123	1.56	31	1.08	946	21.97	2	0.04	8	0.15	12	0.22	17	0.3	12	0.22	3	0.1		167	4.32	92	0	1.04	103
48356	3	3	1	2	42	160.6	0	44	7.88	525	94.03	8.4	68	68	9	20.4	156	353.5	303	223.55	0.65	36.91	1.25	2.41	155	1.97	41	1.43	1080	25.08	4	0.07	6	0.11	11	0.2	22	0.39	9	0.17	3	0.1		212	5.48	172	1	1.94
34253	2	2	3	2	42	158.1	0	49	8.78	290	51.94	16.9	61	61	5.4	12.2	270	611.8	493	363.74	1.46	82.9	1.27	2.35	101	1.28	43	1.5	1708	39.66	8	0.15	101	1.88	10	0.18	25	0.44	10	0.19	8	0.28		183	4.73	66	0	0.75
39399	1	1	3	2	42	167.8	0	35	6.27	436	78.09	8	9	9	7.9	17.9	265	600.5	540	398.41	0.94	53.37	1.27	2.32	143	1.82	54	1.89	1304	30.28	4	0.07	17	0.32	7	0.13	22	0.39	37	0.69	5	0.17		201	5.2	105	0	1.19
8651	3	1	1	2	42	164.2	0	79	14.15	299	53.55	26.4	95	95	3.3	7.5	162	367.1			0.42	23.85	1.25	2.21	133	1.69	39	1.36	1067	24.78	3	0.06	24	0.45	46	0.83	21	0.37	28	0.52	5	0.17		207	5.35	142	0	1.6	130
37254	2	2	3	2	42	159.7	0	76	13.61	294	52.66	25.9	63	63	3.4	7.7	216	489.5	914	674.35	0.06	3.41	1.29	2.44	103	1.31	46	1.61	864	20.06	3	0.06	29	0.54	6	0.11	25	0.44	10	0.19	1	0.03		182	4.71	62	0	0.7
5138	2	2	3	2	42	157.2	0	42	7.52	417	74.68	10.1	35	35	5	11.3	142	321.8			1.02	57.92	1.2	2.31	127	1.61	36	1.26	1239	28.77	6	0.11	34	0.63	14	0.25	62	1.09	38	0.71	6	0.21		223	5.77	119	0	1.34
17721	3	1	1	2	42	156.2	0	76	13.61	299	53.55	25.4	49	49	2.4	5.4	93	210.7			0.22	12.49	1.21	2.31	112	1.42	42	1.47	1097	25.47	7	0.13	18	0.34	7	0.13	26	0.46	26	0.48	6	0.21		225	5.82	82	0	0.93	173
33396	1	1	3	2	42	159.2	0	95	17.01	405	72.54	23.5	27	27	3.6	8.2	227	514.4	456	336.44	0.41	23.28	1.31	2.33	116	1.47	62	2.16	1562	36.27	2	0.04	5	0.09	6	0.11	15	0.26	25	0.47	21	0.73		313	8.09	566	1	6.39
45399	3	1	1	2	42	167.2	0	53	9.49	346	61.97	15.3	31	31	11.6	26.3	230	521.2	411	303.24	0.29	16.47	1.17	2.17	139	1.77	38	1.33	1642	38.13	1	0.02	3	0.06	6	0.11	31	0.54	9	0.17	5	0.17		245	6.34	588	1	6.64
53569	4	2	2	2	42	175.3	0	82	14.69	398	71.28	20.6	17	17	6.2	14	168	380.7	778	574.01	0.96	54.51	1.23	2.34	110	1.4	42	1.47	1007	23.38	18	0.34	29	0.54	20	0.36	22	0.39	30	0.56	6	0.21		169	4.37	95	0	1.07
42670	1	1	3	2	42	155.6	0	54	9.67	276	49.43	19.6	31	31	2.2	5	198	448.7	394	290.69	0.38	21.58	1.29	2.31	126	1.6	40	1.4	628	14.58	3	0.06	9	0.17	4	0.07	10	0.18	9	0.17	3	0.1		183	4.73	67	0	0.76	107
46218	2	2	3	2	42	166.6	0	51	9.13	340	60.89	15	18	18	11	24.9	175	396.6	784	578.44	0.67	38.04	1.18	2.3	103	1.31	37	1.29	1881	43.68	7	0.13	38	0.71	21	0.38	48	0.84	16	0.3	3	0.1		283	7.32	76	0	0.86	211
20028	2	2	3	2	42	156.2	0	78	13.97	354	63.4	22	35	35	2	4.5	60	136			0.05	2.84	1.22	2.37	122	1.55	44	1.54	921	21.39	1	0.02	7	0.13	4	0.07	28	0.49	29	0.54	2	0.07		260	6.72	63	0	0.71
21723	2	2	3	2	42	162.7	0	106	18.98	341	61.07	31.1	108	108	6.5	14.7	215	487.2			0.19	10.79	1.26	2.26	112	1.42	61	2.13	704	16.35	2	0.04	5	0.09	3	0.05	14	0.25	9	0.17	3	0.1		188	4.86	90	0	1.02	105
2045	1	1	3	2	42	166.3	0	171	30.63	356	63.76	48	24	24	4.7	10.7	170	385.2			0.84	47.7	8888	8888	126	1.6	47	1.64	807	18.74	7	0.13	41	0.76	13	0.24	19	0.33	17	0.32	1	0.03		172	4.45	90	0	1.02	112
40145	1	1	3	2	42	170.1	0	58	10.39	388	69.49	14.9	13	13	7.7	17.4	246	557.4	340	250.85	0.94	53.37	1.19	2.12	123	1.56	45	1.57	738	17.14	5	0.09	30	0.56	5	0.09	14	0.25	32	0.6	7	0.24		146	3.78	66	0	0.75
20917	2	2	3	2	42	162.6	0	86	15.4	381	68.24	22.6	12	12	1.6	3.6	82	185.8			0.06	3.41	1.21	2.2	128	1.63	31	1.08	888	20.62	1	0.02	17	0.32	6	0.11	18	0.32	22	0.41	7	0.24		173	4.47	89	0	1	97
40171	2	2	3	2	42	163.1	0	22	3.94	425	76.12	5.2	25	25	5.2	11.8	165	373.9	845	623.44	0.8	45.42	1.24	2.34	109	1.38	35	1.22	966	22.43	1	0.02	7	0.13	4	0.07	11	0.19	20	0.37	2	0.07		190	4.91	64	0	0.72	119
47125	3	1	1	2	42	168.5	0	18	3.22	563	100.83	3.2	3	3	8.5	19.3	207	469.1	409	301.76	1.49	84.6	1.21	2.23	137	1.74	50	1.75	1093	25.38	18	0.34	83	1.55	45	0.81	33	0.58	30	0.56	6	0.21		197	5.09	101	0	1.14	135
40590	1	1	3	2	42	172.8	0	93	16.66	352	63.04	26.4	36	36	8	18.1	215	487.2	222	163.79	1.73	98.23	1.25	2.36	112	1.42	70	2.44	1190	27.63	10	0.19	37	0.69	14	0.25	16	0.28	32	0.6	7	0.24		254	6.57	95	0	1.07
40259	1	1	3	2	42	159.3	0	121	21.67	326	58.39	37.1	232	232	3.6	8.2	212	480.4	361	266.35	1.27	72.11	1.24	2.32	118	1.5	68	2.37	1269	29.47	5	0.09	42	0.78	12	0.22	36	0.63	18	0.34	5	0.17		217	5.61	336	1	3.79	111
43146	3	1	1	2	42	154.3	0	72	12.9	357	63.94	20.2	12	12	2.3	5.2	118	267.4	797	588.03	1.14	64.73	1.18	2.15	115	1.46	43	1.5	970	22.52	10	0.19	22	0.41	6	0.11	25	0.44	16	0.3	1	0.03		162	4.19	49	0	0.55
35461	3	1	1	2	42	158.9	0	127	22.75	446	79.88	28.5	23	23	4	9.1	122	276.5	481	354.88	1.07	60.75	1.23	2.27	142	1.8	52	1.82	1155	26.82	5	0.09	15	0.28	18	0.33	28	0.49	36	0.67	6	0.21		208	5.38	151	1	1.7	127
20732	1	1	3	2	42	168.1	0	26	4.66	440	78.8	5.9	5	5	3.7	8.4	177	401.1			0.46	26.12	1.23	2.34	118	1.5	33	1.15	1196	27.77	9	0.17	49	0.91	15	0.27	23	0.4	23	0.43	6	0.21		236	6.1	49	0	0.55
12662	1	1	3	2	42	161.2	0	147	26.33	311	55.7	47.3	117	117	1.4	3.2	90	203.9			0.55	31.23	1.24	2.19	130	1.65	45	1.57	897	20.83	1	0.02	19	0.35	13	0.24	23	0.4	36	0.67	2	0.07		199	5.15	101	0	1.14
50070	1	1	3	2	42	159.8	0	170	30.45	493	88.3	34.5	139	139	4.7	10.7	139	315	381	281.1	0.69	39.18	1.16	2.18	143	1.82	101	3.53	1162	26.98	4	0.07	23	0.43	11	0.2	16	0.28	22	0.41	6	0.21		206	5.33	154	1	1.74
3835	1	1	3	2	42	170.8	0	77	13.79	373	66.8	20.6	37	37	4.7	10.7	101	228.9			0.13	7.38	1.17	2.25	108	1.37	66	2.3	1324	30.74	1	0.02	5	0.09	3	0.05	9	0.16	17	0.32	2	0.07		211	5.46	178	1	2.01	137
46132	2	2	3	2	42	168.2	0	43	7.7	453	81.13	9.5	41	41	2.7	6.1	112	253.8	539	397.67	0.85	48.26	1.23	2.34	130	1.65	48	1.68	1640	38.08	2	0.04	9	0.17	27	0.49	48	0.84	44	0.82	12	0.42		278	7.19	895	1	10.1
41022	3	1	1	2	42	152.6	0	15	2.69	491	87.94	3.1	3	3	2	4.5	201	455.5	552	407.27	0.34	19.31	1.2	2.13	157	1.99	49	1.71	1168	27.12	4	0.07	9	0.17	8	0.14	20	0.35	16	0.3	2	0.07		251	6.49	272	1	3.07	145
42010	1	1	3	2	42	156.8	0	46	8.24	398	71.28	11.6	59	59	2.3	5.2	185	419.2	586	432.35	0.26	14.76	1.2	2.26	122	1.55	46	1.61	999	23.2	2	0.04	7	0.13	4	0.07	10	0.18	17	0.32	1	0.03		206	5.33	108	0	1.22
35487	1	1	3	2	42	159	0	39	6.98	440	78.8	8.9	97	97	7.5	17	261	591.4	626	461.86	1.44	81.76	1.3	2.46	140	1.78	59	2.06	2431	56.45	7	0.13	25	0.47	69	1.25	68	1.2	57	1.06	16	0.56		388	10.03	1292	1	14.59
37144	1	1	3	2	42	151.5	0	27	4.84	413	73.97	6.5	8	8	2.5	5.7	190	430.5	303	223.55	0.49	27.82	1.23	2.31	91	1.16	40	1.4	979	22.73	1	0.02	7	0.13	5	0.09	16	0.28	16	0.3	2	0.07		191	4.94	122	0	1.38	126
13704	1	1	3	2	42	160	0	95	17.01	310	55.52	30.6	54	54	3.5	7.9	173	392			0.41	23.28	1.22	1.9	124	1.57	62	2.16	1311	30.44	1	0.02	6	0.11	3	0.05	11	0.19	13	0.24	5	0.17		259	6.7	161	1	1.82
35927	1	1	3	2	42	162.6	0	90	16.12	367	65.73	24.5	78	78	7.6	17.2	191	432.8	342	252.33	0.95	53.94	1.23	2.2	128	1.63	54	1.89	1023	23.75	8	0.15	32	0.6	10	0.18	16	0.28	26	0.48	8	0.28		189	4.89	95	0	1.07	113
14026	3	1	1	2	42	170.3	0	50	8.96	278	49.79	18	17	17	2.9	6.6	147	333.1			0.65	36.91	1.22	2.25	96	1.22	45	1.57	888	20.62	1	0.02	16	0.3	9	0.16	11	0.19	21	0.39	4	0.14		218	5.64	150	0	1.69	146
15354	1	1	3	2	42	160.5	0	104	18.63	242	43.34	43	32	32	8.9	20.2	317	718.3			1.17	66.43	1.17	2.18	102	1.3	45	1.57	818	18.99	7	0.13	19	0.35	5	0.09	10	0.18	13	0.24	5	0.17		168	4.34	76	0	0.86	106
1983	2	2	3	2	42	161.8	0	71	12.72	348	62.33	20.4	19	19	4.2	9.5	93	210.7			0.77	43.72	8888	1.98	121	1.54	48	1.68	1090	25.31	5	0.09	16	0.3	10	0.18	18	0.32	21	0.39	4	0.14		178	4.6	65	0	0.73	99
6918	1	1	3	2	42	170.7	0	48	8.6	286	51.22	16.8	94	94	1.7	3.9	80	181.3			0.18	10.22	1.24	2.13	116	1.47	43	1.5	816	18.95	1	0.02	4	0.07	2	0.04	19	0.33	13	0.24	1	0.03		179	4.63		0
50457	2	2	3	2	42	156.4	0	39	6.98	396	70.92	9.8	21	21	3.5	7.9	124	281	299	220.6	0.79	44.86	1.26	2.29	125	1.59	44	1.54	815	18.92	6	0.11	27	0.5	12	0.22	17	0.3	27	0.5	6	0.21		180	4.65	81	0	0.91	122
40961	3	1	1	2	42	152.2	0	77	13.79	357	63.94	21.6	40	40	1.8	4.1	218	494	727	536.38	0.58	32.93	1.18	2.19	117	1.49	40	1.4	1008	23.41	4	0.07	8	0.15	6	0.11	15	0.26	25	0.47	5	0.17		198	5.12	192	1	2.17
17614	1	1	3	2	42	157.8	0	72	12.9	436	78.09	16.5	193	193	7.3	16.5	222	503.1			0.87	49.4	1.21	2.21	152	1.93	61	2.13	1697	39.4	6	0.11	34	0.63	10	0.18	15	0.26	25	0.47	5	0.17		278	7.19	287	1	3.24
33832	1	1	3	2	42	161.2	0	116	20.78	416	74.51	27.9	31	31	12.7	28.8	279	632.2	617	455.22	1.8	102.2	1.31	2.38	129	1.64	66	2.3	2515	58.4	3	0.06	14	0.26	6	0.11	22	0.39	22	0.41	6	0.21		203	5.25	187	1	2.11
39750	2	2	3	2	42	157.6	0	65	11.64	313	56.06	20.8	92	92	11.6	26.3	264	598.2	404	298.07	0.58	32.93	1.26	2.38	105	1.33	51	1.78	1039	24.13	1	0.02	15	0.28	5	0.09	29	0.51	9	0.17	5	0.17		183	4.73	90	0	1.02
1296	3	2	1	2	42	165	0	127	22.75	279	49.97	45.5	133	133	5.4	12.2	125	283.3			0.5	28.39	1.24	2.3	122	1.55	50	1.75	1306	30.33	10	0.19	27	0.5	15	0.27	31	0.54	26	0.48	7	0.24		213	5.51	234	1	2.64
52746	1	1	3	2	42	170.8	0	74	13.25	379	67.88	19.5	22	22	6	13.6	198	448.7	426	314.3	0.36	20.44	1.27	2.33	122	1.55	45	1.57	1095	25.43	8	0.15	45	0.84	23	0.42	28	0.49	27	0.5	7	0.24		182	4.71	54	0	0.61
44828	2	2	3	2	42	175.5	0	65	11.64	359	64.3	18.1	36	36	4.7	10.7	236	534.8	562	414.64	0.78	44.29	1.24	2.41	119	1.51	54	1.89	795	18.46	7	0.13	21	0.39	11	0.2	27	0.47	31	0.58	5	0.17		171	4.42	50	0	0.56	113
366	1	1	3	2	42	152.1	0	87	15.58	295	52.83	29.5	74	74	6.6	15	146	330.8			1.33	75.52	8888	2.17	130	1.65	48	1.68	703	16.32	4	0.07	21	0.39	6	0.11	13	0.23	27	0.5	3	0.1		167	4.32	80	0	0.9
43162	3	1	1	2	42	157.7	0	107	19.16	357	63.94	30	57	57	2.3	5.2	149	337.6	374	275.94	0.59	33.5	1.22	2.27	119	1.51	45	1.57	812	18.85	6	0.11	21	0.39	9	0.16	21	0.37	21	0.39	7	0.24		159	4.11	77	0	0.87	78
10454	1	1	3	2	42	163.6	0	39	6.98	368	65.91	10.6	20	20	2.5	5.7	123	278.7			0.76	43.15	8888	2.2	124	1.57	39	1.36	742	17.23	11	0.2	27	0.5	7	0.13	20	0.35	17	0.32	3	0.1		153	3.96	78	0	0.88	91
53195	3	1	1	2	42	160.8	0	94	16.84	485	86.86	19.4	9	9	12.1	27.4	170	385.2	437	322.42	1.29	73.25	1.28	2.38	160	2.03	37	1.29	1163	27	7	0.13	54	1.01	11	0.2	26	0.46	26	0.48	9	0.31		163	4.22	81	0	0.91	85
46637	1	1	3	2	42	166.3	0	113	20.24	336	60.18	33.6	61	61	2.5	5.7	107	242.5	563	415.38	0.26	14.76	1.32	2.39	117	1.49	53	1.85	727	16.88	4	0.07	13	0.24	7	0.13	17	0.3	16	0.3	3	0.1		153	3.96	49	0	0.55	90
14107	4	3	3	2	42	169.5	0	130	23.28	329	58.92	39.5	75	75	4.6	10.4	221	500.8			0.92	52.24	1.22	2.43	120	1.52	63	2.2	1251	29.05	5	0.09	18	0.34	7	0.13	25	0.44	24	0.45	5	0.17		204	5.28	94	0	1.06	136
20295	2	2	3	2	42	162.2	0	78	13.97	309	55.34	25.2	206	206	3.7	8.4	123	278.7			0.28	15.9	1.31	2.47	110	1.4	50	1.75	776	18.02	1	0.02	4	0.07	4	0.07	10	0.18	8	0.15	1	0.03		173	4.47	136	0	1.54	114
351	4	3	3	2	42	160.9	0	152	27.22	269	48.18	56.5	188	188	4	9.1	197	446.4			0.9	51.1	1.23	2.27	108	1.37	34	1.19	805	18.69	3	0.06	15	0.28	9	0.16	25	0.44	11	0.2	4	0.14		164	4.24	73	0	0.82	97
4823	3	1	1	2	42	147.5	0	59	10.57	354	63.4	16.7	30	30	4.2	9.5	238	539.3			1.11	63.03	1.24	2.42	136	1.73	44	1.54	1151	26.73	5	0.09	28	0.52	36	0.65	36	0.63	18	0.34	3	0.1		200	5.17	218	1	2.46
13650	3	1	1	2	42	149.5	0	83	14.87	367	65.73	22.6	91	91	4	9.1	145	328.6			0.97	55.08	1.18	2.18	110	1.4	60	2.09	1045	24.26	6	0.11	22	0.41	31	0.56	30	0.53	24	0.45	6	0.21		230	5.95	105	0	1.19	158
34	2	2	3	2	42	159	0	12	2.15	372	66.63	3.2	3	3	3.3	7.5	116	262.9			0.36	20.44	1.21	2.17	107	1.36	41	1.43	1893	43.96	2	0.04	10	0.19	5	0.09	20	0.35	12	0.22	3	0.1		216	5.59	57	0	0.64	148
169	1	1	3	2	42	171.8	0	45	8.06	400	71.64	11.3	6	6	3	6.8	193	437.3			1.01	57.35	1.26	2.29	140	1.78	33	1.15	708	16.44	8	0.15	25	0.47	8	0.14	15	0.26	22	0.41	7	0.24		141	3.65	72	0	0.81	82
952	1	1	3	2	42	160.9	0	80	14.33	335	60	23.9	165	165	13.5	30.6	268	607.3			1.18	67	1.34	2.47	131	1.66	58	2.02	1276	29.63	6	0.11	22	0.41	23	0.42	24	0.42	18	0.34	5	0.17		196	5.07	80	0	0.9
1091	1	1	3	2	42	172.5	0	92	16.48	356	63.76	25.8	60	60	2.8	6.3	124	281			2.74	155.58	1.22	2.28	112	1.42	47	1.64	814	18.9	3	0.06	9	0.17	7	0.13	15	0.26	21	0.39	1	0.03		167	4.32	105	0	1.19	92
1806	2	2	3	2	42	167.5	0	118	21.13	358	64.12	33	44	44	2.9	6.6	72	163.2			0.52	29.53	1.2	2.28	112	1.42	28	0.98	853	19.81	5	0.09	17	0.32	5	0.09	25	0.44	33	0.61	5	0.17		177	4.58	71	0	0.8
3080	4	3	3	2	42	149	0	84	15.04	297	53.19	28.3	116	116	5.5	12.5	144	326.3			0.47	26.69	1.26	2.26	111	1.41	40	1.4	721	16.74	3	0.06	10	0.19	6	0.11	26	0.46	6	0.11	3	0.1		204	5.28	120	0	1.35	129
3160	4	2	2	2	42	154.2	0	24	4.3	327	58.57	7.3	26	26	3.6	8.2	70	158.6			1.33	75.52	1.23	2.29	138	1.75	47	1.64	956	22.2	16	0.3	26	0.48	7	0.13	23	0.4	20	0.37	4	0.14		214	5.53	53	0	0.6
4932	2	2	3	2	42	168.6	0	139	24.89	327	58.57	42.5	329	329	4.5	10.2	256	580.1			0.5	28.39	1.16	2.06	8888	8888	71	2.48	1127	26.17	6	0.11	46	0.86	19	0.34	35	0.62	43	0.8	9	0.31		170	4.4	97	0	1.1	120
6341	2	2	3	2	42	159	0	42	7.52	278	49.79	15.1	83	83	5.1	11.6	160	362.6			0.53	30.09	8888	2.28	123	1.56	39	1.36	872	20.25	6	0.11	20	0.37	14	0.25	33	0.58	16	0.3	9	0.31		162	4.19	111	0	1.25
8460	3	1	1	2	42	162.6	0	69	12.36	348	62.33	19.8	69	69	3.3	7.5	183	414.7			0.68	38.61	1.29	2.4	124	1.57	51	1.78	802	18.62	6	0.11	30	0.56	13	0.24	54	0.95	15	0.28	2	0.07		162	4.19	65	0	0.73	96
8848	1	1	3	2	42	164.8	0	39	6.98	360	64.48	10.8	11	11	9	20.4	241	546.1			1.07	60.75	1.23	2.25	112	1.42	44	1.54	755	17.53	1	0.02	5	0.09	3	0.05	9	0.16	2	0.04	2	0.07		134	3.47	95	0	1.07	81
9020	1	1	3	2	42	154.8	0	74	13.25	349	62.51	21.2	85	85	3.8	8.6	151	342.2			0.29	16.47	1.24	2.17	109	1.38	45	1.57	827	19.2	2	0.04	11	0.2	8	0.14	7	0.12	40	0.75	3	0.1		202	5.22	105	0	1.19
9346	3	1	1	2	42	167.1	0	48	8.6	324	58.03	14.8	17	17	3.6	8.2	121	274.2			0.93	52.81	1.25	2.26	106	1.35	48	1.68	906	21.04	4	0.07	19	0.35	16	0.29	15	0.26	20	0.37	2	0.07		164	4.24	82	0	0.93
9776	2	2	3	2	42	172.2	0	57	10.21	290	51.94	19.7	55	55	2.9	6.6	112	253.8			0.28	15.9	1.25	2.29	99	1.26	42	1.47	785	18.23	1	0.02	5	0.09	5	0.09	15	0.26	13	0.24	9	0.31		208	5.38	209	1	2.36
10685	1	1	3	2	42	165.7	0	110	19.7	357	63.94	30.8	299	299	14.8	33.5	777	1760.7			0.78	44.29	1.27	2.47	131	1.66	61	2.13	1373	31.88	3	0.06	15	0.28	10	0.18	18	0.32	19	0.35	5	0.17		206	5.33	172	1	1.94	128
11503	1	1	3	2	42	160.6	0	14	2.51	477	85.43	2.9	3	3	3.3	7.5	194	439.6			0.2	11.36	1.19	2.13	121	1.54	45	1.57	814	18.9	1	0.02	9	0.17	4	0.07	17	0.3	18	0.34	2	0.07		170	4.4	94	0	1.06	110
11699	2	2	3	2	42	166	0	57	10.21	327	58.57	17.4	40	40	4.2	9.5	116	262.9			0.28	15.9	1.2	2.22	113	1.44	55	1.92	1011	23.48	4	0.07	50	0.93	10	0.18	15	0.26	29	0.54	9	0.31		206	5.33	54	0	0.61
12600	1	1	3	2	42	159.1	0	123	22.03	395	70.74	31.1	73	73	4.7	10.7	146	330.8			1.52	86.31	8888	8888	8888	8888	64	2.23	1242	28.84	5	0.09	9	0.17	14	0.25	32	0.56	31	0.58	7	0.24		280	7.24	153	1	1.73	155
18751	1	1	3	2	42	165.5	0	50	8.96	466	83.46	10.7	8	8	6.7	15.2	171	387.5			0.92	52.24	8888	2.21	105	1.33	44	1.54	1026	23.82	7	0.13	31	0.58	12	0.22	28	0.49	37	0.69	7	0.24		171	4.42	53	0	0.6
19655	2	2	3	2	42	156.1	0	19	3.4	284	50.86	6.7	86	86	3.3	7.5	97	219.8			0.73	41.45	1.29	2.38	118	1.5	38	1.33	1142	26.52	2	0.04	9	0.17	6	0.11	13	0.23	10	0.19	5	0.17		226	5.84	117	0	1.32
19731	3	1	1	2	42	157.6	0	50	8.96	8888	888888	8888	42	42	4	9.1	167	378.4			0.97	55.08	1.13	2.02	107	1.36	40	1.4	1073	24.92	4	0.07	11	0.2	13	0.24	17	0.3	13	0.24	3	0.1		188	4.86	97	0	1.1
20192	2	2	3	2	42	163.7	0	79	14.15	398	71.28	19.8	56	56	3.1	7	165	373.9			0.6	34.07	1.21	2.21	97	1.23	35	1.22	743	17.25	5	0.09	12	0.22	5	0.09	29	0.51	26	0.48	0	0		196	5.07	38	0	0.43	132
20569	2	2	3	2	42	158.5	0	15	2.69	463	82.92	3.2	3	3	5.6	12.7	225	509.9			0.38	21.58	1.28	2.27	92	1.17	33	1.15	1095	25.43	2	0.04	13	0.24	6	0.11	26	0.46	28	0.52	6	0.21		207	5.35	57	0	0.64	124
21814	3	1	1	2	42	152.6	0	37	6.63	312	55.88	11.9	34	34	8.1	18.4	240	543.8			0.86	48.83	1.3	2.36	121	1.54	40	1.4	891	20.69	8	0.15	14	0.26	11	0.2	11	0.19	20	0.37	4	0.14		168	4.34	112	0	1.26
32681	3	1	1	2	42	157.2	0	53	9.49	401	71.82	13.2	62	62	5.6	12.7	179	405.6	515	379.97	0.59	33.5	1.21	2.24	144	1.83	42	1.47	1286	29.86	4	0.07	9	0.17	13	0.24	36	0.63	18	0.34	4	0.14		234	6.05	202	1	2.28	160
32704	1	1	3	2	42	150.7	0	101	18.09	455	81.49	22.2	69	69	21.6	48.9	349	790.8	983	725.26	1.71	97.09	1.3	2.47	147	1.87	77	2.69	2387	55.43	11	0.2	36	0.67	12	0.22	24	0.42	38	0.71	8	0.28		240	6.21	62	0	0.7
32855	1	1	3	2	42	149.8	0	88	15.76	312	55.88	28.2	87	87	2.7	6.1	100	226.6	343	253.07	0.15	8.52	1.23	2.32	134	1.7	49	1.71	936	21.73	2	0.04	12	0.22	9	0.16	24	0.42	11	0.2	3	0.1		266	6.88	122	0	1.38
33217	2	2	3	2	42	169.1	0	56	10.03	476	85.25	11.8	34	34	3	6.8	90	203.9	405	298.81	0.2	11.36	1.24	2.34	120	1.52	51	1.78	1200	27.86	1	0.02	5	0.09	6	0.11	21	0.37	15	0.28	3	0.1		222	5.74	228	1	2.57
35277	3	1	1	2	42	158.9	0	104	18.63	436	78.09	23.9	6	6	9.6	21.8	146	330.8	487	359.31	1.3	73.81	1.31	2.49	125	1.59	44	1.54	1018	23.64	28	0.52	58	1.08	33	0.6	32	0.56	25	0.47	11	0.38		188	4.86	62	0	0.7
35657	1	1	3	2	42	160	0	47	8.42	403	72.18	11.7	15	15	2	4.5	135	305.9	279	205.85	0.26	14.76	8888	2.37	132	1.68	45	1.57	855	19.85	1	0.02	9	0.17	6	0.11	32	0.56	27	0.5	5	0.17		201	5.2	158	1	1.78	128
36084	1	1	3	2	42	166.5	0	96	17.19	334	59.82	28.7	20	20	6.2	14	164	371.6	184	135.76	0.85	48.26	1.21	2.14	113	1.44	50	1.75	695	16.14	17	0.32	44	0.82	8	0.14	23	0.4	35	0.65	8	0.28		162	4.19	47	0	0.53	96
37852	1	1	3	2	42	164.5	0	159	28.48	312	55.88	51	88	88	6.2	14	180	407.9	402	296.6	1.19	67.57	1.3	2.5	131	1.66	58	2.02	775	18	3	0.06	11	0.2	7	0.13	14	0.25	18	0.34	3	0.1		150	3.88	64	0	0.72
39918	2	2	3	2	42	154.9	0	91	16.3	323	57.85	28.2	70	70	5.3	12	160	362.6	483	356.36	0.68	38.61	1.29	2.38	107	1.36	38	1.33	1138	26.42	6	0.11	25	0.47	9	0.16	25	0.44	33	0.61	7	0.24		188	4.86	146	0	1.65	139
42047	1	1	3	2	42	166.6	0	67	12	385	68.95	17.4	61	61	9.9	22.4	221	500.8	400	295.12	1.44	81.76	1.24	2.24	130	1.65	56	1.95	1127	26.17	4	0.07	21	0.39	13	0.24	26	0.46	23	0.43	5	0.17		205	5.3	73	0	0.82
42614	2	2	3	2	42	163.8	0	19	3.4	339	60.71	5.6	26	26	19.7	44.6	377	854.3	851	627.87	0.98	55.64	1.19	2.17	71	0.9	32	1.12	1064	24.71	4	0.07	30	0.56	5	0.09	29	0.51	25	0.47	2	0.07		186	4.81	95	0	1.07
42955	3	1	1	2	42	157	0	80	14.33	371	66.45	21.6	51	51	6.6	15	159	360.3	388	286.27	1.14	64.73	1.22	2.36	128	1.63	64	2.23	1688	39.2	5	0.09	30	0.56	32	0.58	42	0.74	21	0.39	6	0.21		252	6.52	309	1	3.49	140
43018	2	2	3	2	42	162.6	0	68	12.18	290	51.94	23.4	59	59	3.1	7	126	285.5	500	368.9	0.71	40.31	8888	2.36	116	1.47	45	1.57	1292	30	3	0.06	17	0.32	14	0.25	27	0.47	16	0.3	2	0.07		207	5.35	120	0	1.35
43334	1	1	3	2	42	157.4	0	39	6.98	474	84.89	8.2	3	3	6.3	14.3	221	500.8	331	244.21	0.91	51.67	1.29	2.39	124	1.57	46	1.61	849	19.71	4	0.07	16	0.3	9	0.16	26	0.46	22	0.41	4	0.14		152	3.93	57	0	0.64
43406	2	2	3	2	42	144.5	0	99	17.73	455	81.49	21.8	164	164	4.6	10.4	70	158.6	412	303.97	0.37	21.01	1.21	2.25	120	1.52	43	1.5	700	16.25	1	0.02	5	0.09	4	0.07	18	0.32	17	0.32	2	0.07		189	4.89	76	0	0.86	92
43469	1	1	3	2	42	164.2	0	48	8.6	475	85.07	10.1	10	10	2.1	4.8	149	337.6	274	202.16	0.29	16.47	1.24	2.3	130	1.65	59	2.06	1158	26.89	1	0.02	6	0.11	7	0.13	16	0.28	12	0.22	2	0.07		220	5.69	217	1	2.45
44255	2	2	3	2	42	163.8	0	65	11.64	300	53.73	21.7	96	96	8.2	18.6	132	299.1	825	608.68	0.95	53.94	1.25	2.33	113	1.44	55	1.92	1240	28.79	31	0.58	113	2.11	18	0.33	39	0.69	50	0.93	31	1.08		227	5.87	239	1	2.7
44671	1	1	3	2	42	166.8	0	75	13.43	374	66.98	20.1	3	3	2.4	5.4	187	423.7	304	224.29	0.17	9.65	1.24	2.2	144	1.83	37	1.29	884	20.53	3	0.06	14	0.26	10	0.18	16	0.28	13	0.24	2	0.07		174	4.5	54	0	0.61	93
44675	2	2	3	2	42	150.3	0	108	19.34	400	71.64	27	13	13	2.7	6.1	114	258.3	319	235.36	0.9	51.1	1.27	2.24	127	1.61	38	1.33	1082	25.12	4	0.07	18	0.34	19	0.34	28	0.49	47	0.88	7	0.24		222	5.74	78	0	0.88	148
44747	3	3	1	2	42	158.3	0	10	1.79	519	92.95	1.9	3	3	4.1	9.3	293	663.9	666	491.37	0.49	27.82	1.24	2.25	129	1.64	41	1.43	2199	51.06	12	0.22	32	0.6	31	0.56	42	0.74	29	0.54	10	0.35		189	4.89	221	1	2.5
45162	3	1	1	2	42	153.6	0	61	10.93	338	60.54	18	101	101	4.7	10.7	260	589.2	501	369.64	0.73	41.45	1.27	2.29	107	1.36	50	1.75	1153	26.77	5	0.09	13	0.24	14	0.25	30	0.53	25	0.47	7	0.24		240	6.21	161	1	1.82	166
45545	2	2	3	2	42	161.9	0	41	7.34	393	70.39	10.4	26	26	2.9	6.6	64	145	350	258.23	0.25	14.2	1.19	2.22	129	1.64	46	1.61	1299	30.16	3	0.06	23	0.43	7	0.13	26	0.46	29	0.54	4	0.14		257	6.65	75	0	0.85
47282	1	1	3	2	42	164.4	0	24	4.3	519	92.95	4.6	6	6	6.3	14.3	157	355.8	308	227.24	1.28	72.68	1.26	2.35	107	1.36	37	1.29	1075	24.96	5	0.09	22	0.41	9	0.16	20	0.35	28	0.52	4	0.14		209	5.4	82	0	0.93	129
48154	2	2	3	2	42	170.7	0	54	9.67	302	54.09	17.9	223	223	11.6	26.3	182	412.4	1031	760.67	0.19	10.79	1.25	2.37	111	1.41	62	2.16	1014	23.55	1	0.02	6	0.11	5	0.09	14	0.25	9	0.17	3	0.1		178	4.6	74	0	0.84	79
48989	2	2	3	2	42	164.5	0	40	7.16	286	51.22	14	197	197	2.7	6.1	108	244.7	917	676.56	0.7	39.75	1.27	2.32	134	1.7	83	2.9	1184	27.49	2	0.04	23	0.43	9	0.16	29	0.51	28	0.52	5	0.17		208	5.38	143	0	1.61	141
49006	2	2	3	2	42	164.3	0	64	11.46	400	71.64	16	34	34	9.5	21.5	174	394.3	801	590.98	0.93	52.81	1.3	2.39	106	1.35	53	1.85	1142	26.52	4	0.07	10	0.19	6	0.11	41	0.72	17	0.32	4	0.14		160	4.14	119	0	1.34
49490	3	1	1	2	42	151.9	0	110	19.7	353	63.22	31.2	135	135	4	9.1	128	290	338	249.38	0.68	38.61	1.21	2.36	113	1.44	60	2.09	879	20.41	6	0.11	14	0.26	14	0.25	21	0.37	32	0.6	5	0.17		178	4.6	90	0	1.02
49522	2	2	3	2	42	172.1	0	71	12.72	398	71.28	17.8	26	26	2.7	6.1	86	194.9	632	466.29	0.54	30.66	1.23	2.26	114	1.45	48	1.68	990	22.99	3	0.06	23	0.43	10	0.18	27	0.47	16	0.3	3	0.1		238	6.15	46	0	0.52	179
49885	2	2	3	2	42	168.8	0	74	13.25	369	66.09	20.1	157	157	2.9	6.6	93	210.7	728	537.12	0.37	21.01	1.22	2.35	147	1.87	51	1.78	1173	27.24	1	0.02	41	0.76	13	0.24	32	0.56	26	0.48	6	0.21		207	5.35	158	1	1.78	134
51578	2	2	3	2	42	168.8	0	107	19.16	322	57.67	33.2	20	20	14.8	33.5	245	555.2	613	452.27	1.01	57.35	1.29	2.25	103	1.31	33	1.15	706	16.39	8	0.15	17	0.32	12	0.22	25	0.44	23	0.43	4	0.14		135	3.49	48	0	0.54	75
51993	1	1	3	2	42	165.1	0	92	16.48	291	52.12	31.6	204	204	3.1	7	93	210.7	368	271.51	1.11	63.03	1.21	2.26	165	2.1	62	2.16	1112	25.82	5	0.09	16	0.3	11	0.2	36	0.63	25	0.47	5	0.17		198	5.12	81	0	0.91
52419	1	1	3	2	42	164.2	0	83	14.87	400	71.64	20.8	123	123	0.4	0.9	53	120.1	204	150.51	0.01	0.57	1.23	2.39	124	1.57	53	1.85	763	17.72	0	0	4	0.07	3	0.05	5	0.09	7	0.13	2	0.07		172	4.45	126	0	1.42
50954	3	1	1	1	43	175.3	0	84	15.04	400	71.64	21	40	40	3.6	8.2	135	305.9	673	496.54	0.31	17.6	1.22	2.31	127	1.61	50	1.75	1463	33.97	4	0.07	15	0.28	13	0.24	51	0.9	9	0.17	6	0.21		233	6.03	508	1	5.74
41880	3	1	1	1	43	170.2	0	207	37.07	403	72.18	51.4	432	432	12.3	27.9	171	387.5	390	287.74	0.85	48.26	1.24	2.33	129	1.64	82	2.86	1058	24.57	8	0.15	17	0.32	8	0.14	21	0.37	21	0.39	5	0.17		234	6.05	141	0	1.59
38521	3	1	1	1	43	155	0	92	16.48	353	63.22	26.1	440	440	7.1	16.1	173	392	380	280.36	0.76	43.15	1.21	2.31	132	1.68	76	2.65	1267	29.42	4	0.07	13	0.24	9	0.16	31	0.54	33	0.61	7	0.24		250	6.47	295	1	3.33
19894	3	1	1	1	43	165.8	0	121	21.67	449	80.42	26.9	67	67	3.8	8.6	191	432.8			0.6	34.07	1.13	2.26	112	1.42	60	2.09	973	22.59	2	0.04	7	0.13	15	0.27	29	0.51	40	0.75	7	0.24		211	5.46	439	1	4.96
21664	1	1	3	1	43	164.1	0	99	17.73	287	51.4	34.5	153	153	1.6	3.6	111	251.5			0.06	3.41	1.19	2.17	135	1.71	74	2.58	826	19.18	1	0.02	5	0.09	3	0.05	16	0.28	14	0.26	1	0.03		201	5.2	266	1	3	126
42705	3	3	1	1	43	173.2	0	106	18.98	375	67.16	28.3	253	253	4.9	11.1	99	224.3	681	502.44	0.68	38.61	1.25	2.36	124	1.57	70	2.44	1286	29.86	6	0.11	21	0.39	20	0.36	44	0.77	47	0.88	7	0.24		278	7.19	415	1	4.69
17276	3	1	1	1	43	161.9	0	64	11.46	331	59.28	19.3	326	326	8.5	19.3	197	446.4			0.59	33.5	1.2	2.35	132	1.68	59	2.06	3850	89.4	3	0.06	12	0.22	26	0.47	113	1.99	21	0.39	21	0.73		362	9.36	340	1	3.84
48341	2	2	3	1	43	166.3	0	67	12	276	49.43	24.3	423	423	2.5	5.7	103	233.4	337	248.64	0.5	28.39	1.25	2.31	120	1.52	50	1.75	797	18.51	3	0.06	5	0.09	4	0.07	26	0.46	20	0.37	4	0.14		146	3.78	94	0	1.06
19837	3	1	1	1	43	180	0	83	14.87	417	74.68	19.9	72	72	8.3	18.8	191	432.8			0.03	1.7	1.2	2.42	96	1.22	45	1.57	634	14.72	1	0.02	3	0.06	2	0.04	10	0.18	13	0.24	3	0.1		216	5.59	103	0	1.16
51030	3	1	1	1	43	168.2	0	80	14.33	324	58.03	24.7	92	92	4.8	10.9	232	525.7	415	306.19	0.93	52.81	1.25	2.25	105	1.33	51	1.78	964	22.38	4	0.07	17	0.32	39	0.71	37	0.65	32	0.6	4	0.14		164	4.24	83	0	0.94	100
38862	3	1	1	1	43	165.6	0	60	10.75	300	53.73	20	519	519	2	4.5	79	179	368	271.51	0.14	7.95	1.29	2.33	143	1.82	46	1.61	1339	31.09	4	0.07	5	0.09	6	0.11	28	0.49	14	0.26	3	0.1		288	7.45	429	1	4.84
34556	3	1	1	1	43	180.8	0	83	14.87	368	65.91	22.6	199	199	7.3	16.5	230	521.2	6276	4630.43	0.88	49.97	1.2	2.34	104	1.32	68	2.37	1701	39.5	6	0.11	10	0.19	31	0.56	30	0.53	24	0.45	7	0.24		244	6.31	573	1	6.47
3046	2	2	3	1	43	172.2	0	81	14.51	408	73.07	19.9	127	127	3.6	8.2	134	303.6			0.53	30.09	1.16	2.31	159	2.02	63	2.2	1376	31.95	8	0.15	36	0.67	41	0.74	29	0.51	23	0.43	7	0.24		214	5.53	141	0	1.59
42830	1	1	3	1	43	180	0	79	14.15	430	77.01	18.4	106	106	7.4	16.8	151	342.2	431	317.99	1.3	73.81	1.21	2.28	140	1.78	64	2.23	1011	23.48	4	0.07	25	0.47	9	0.16	31	0.54	9	0.17	3	0.1		201	5.2	179	1	2.02	125
7276	3	1	1	1	43	169.8	0	110	19.7	367	65.73	30	258	258	3.8	8.6	116	262.9			0.26	14.76	1.26	2.39	148	1.88	71	2.48	1267	29.42	6	0.11	12	0.22	23	0.42	31	0.54	28	0.52	8	0.28		257	6.65	165	1	1.86
35005	2	2	3	1	43	177.1	0	115	20.6	311	55.7	37	312	312	2.9	6.6	75	170	290	213.96	0.47	26.69	1.25	2.4	133	1.69	64	2.23	809	18.78	9	0.17	21	0.39	6	0.11	39	0.69	17	0.32	5	0.17		185	4.78	98	0	1.11
40151	3	3	1	1	43	171.3	0	72	12.9	343	61.43	21	145	145	3.8	8.6	142	321.8	313	230.93	0.81	45.99	8888	2.39	137	1.74	55	1.92	833	19.34	1	0.02	21	0.39	10	0.18	9	0.16	28	0.52	6	0.21		197	5.09	146	0	1.65
43544	3	1	1	1	43	169.9	0	115	20.6	359	64.3	32	244	244	4.1	9.3	121	274.2	344	253.8	0.74	42.02	1.2	2.35	152	1.93	46	1.61	1126	26.15	4	0.07	12	0.22	15	0.27	24	0.42	25	0.47	5	0.17		206	5.33	113	0	1.28
10145	3	1	1	1	43	165.1	0	50	8.96	391	70.03	12.8	73	73	4.4	10	169	383			0.43	24.42	1.19	2.23	122	1.55	63	2.2	1073	24.92	4	0.07	8	0.15	5	0.09	33	0.58	32	0.6	3	0.1		229	5.92	111	0	1.25
8299	3	1	1	1	43	175.7	0	55	9.85	357	63.94	15.4	182	182	2.1	4.8	119	269.7			0.71	40.31	1.24	2.29	131	1.66	61	2.13	1076	24.98	1	0.02	5	0.09	6	0.11	13	0.23	29	0.54	5	0.17		216	5.59	142	0	1.6
12375	1	1	3	1	43	168.7	0	91	16.3	401	71.82	22.7	55	55	2.7	6.1	120	271.9			0.24	13.63	1.21	2.33	124	1.57	52	1.82	805	18.69	1	0.02	10	0.19	6	0.11	26	0.46	23	0.43	2	0.07		199	5.15	128	0	1.45	133
38937	1	1	3	1	43	181.9	0	127	22.75	396	70.92	32.1	17	17	2.8	6.3	131	296.8	310	228.72	0.06	3.41	1.25	2.39	146	1.85	66	2.3	1150	26.7	6	0.11	22	0.41	10	0.18	12	0.21	35	0.65	6	0.21		227	5.87	213	1	2.4	152
14160	2	2	3	1	43	172.1	0	56	10.03	283	50.69	19.8	315	315	9.8	22.2	234	530.2			0.57	32.36	8888	2.3	108	1.37	88	3.07	1974	45.84	6	0.11	26	0.48	6	0.11	33	0.58	49	0.91	15	0.52		213	5.51	230	1	2.6	142
3824	4	2	2	1	43	167.4	0	86	15.4	381	68.24	22.6	31	31	4.1	9.3	136	308.2			0.99	56.21	1.26	2.32	124	1.57	63	2.2	907	21.06	7	0.13	8	0.15	9	0.16	17	0.3	25	0.47	2	0.07		205	5.3	98	0	1.11	141
10930	1	1	3	1	43	174	0	116	20.78	401	71.82	28.9	90	90	9	20.4	291	659.4			1.05	59.62	8888	2.27	129	1.64	68	2.37	1240	28.79	6	0.11	13	0.24	6	0.11	22	0.39	13	0.24	10	0.35		236	6.1	130	0	1.47
42275	4	2	2	1	43	183.5	0	46	8.24	392	70.21	11.7	336	336	3.8	8.6	153	346.7	643	474.41	0.15	8.52	1.28	2.44	121	1.54	56	1.95	1094	25.4	1	0.02	6	0.11	8	0.14	19	0.33	19	0.35	5	0.17		261	6.75	390	1	4.4
13505	3	1	1	1	43	164.7	0	48	8.6	351	62.86	13.7	324	324	4	9.1	116	262.9			0.34	19.31	1.2	2.18	106	1.35	62	2.16	1105	25.66	2	0.04	10	0.19	13	0.24	28	0.49	23	0.43	3	0.1		236	6.1	169	1	1.91
44493	1	1	3	1	43	169.4	0	127	22.75	295	52.83	43.1	168	168	7.6	17.2	194	439.6	277	204.37	0.98	55.64	1.26	2.31	121	1.54	73	2.55	1715	39.82	3	0.06	11	0.2	10	0.18	26	0.46	25	0.47	8	0.28		226	5.84	498	1	5.62
53429	3	3	1	1	43	182.4	0	54	9.67	259	46.39	20.8	220	220	8.2	18.6	189	428.3	669	493.59	0.46	26.12	1.2	2.23	112	1.42	38	1.33	779	18.09	4	0.07	15	0.28	9	0.16	10	0.18	16	0.3	3	0.1		150	3.88	119	0	1.34	100
32440	2	2	3	1	43	178.5	0	107	19.16	295	52.83	36.3	155	155	11.7	26.5	204	462.3	782	576.96	0.78	44.29	1.3	2.3	111	1.41	51	1.78	1286	29.86	8	0.15	52	0.97	56	1.01	36	0.63	39	0.73	10	0.35		191	4.94	136	0	1.54
37994	2	2	3	1	43	169.6	0	192	34.39	392	70.21	49	189	189	3.7	8.4	136	308.2	473	348.98	0.53	30.09	1.18	2.16	108	1.37	54	1.89	814	18.9	4	0.07	6	0.11	4	0.07	16	0.28	23	0.43	5	0.17		179	4.63	83	0	0.94	69
42262	2	2	3	1	43	179.5	0	62	11.1	318	56.95	19.5	138	138	3.1	7	124	281	431	317.99	0.28	15.9	1.27	2.39	108	1.37	73	2.55	809	18.78	1	0.02	10	0.19	6	0.11	26	0.46	15	0.28	5	0.17		181	4.68	168	1	1.9
38434	2	2	3	1	43	182.2	0	65	11.64	355	63.58	18.3	1083	1083	4.9	11.1	134	303.6	609	449.32	0.3	17.03	1.17	2.12	133	1.69	60	2.09	852	19.78	1	0.02	3	0.06	3	0.05	15	0.26	9	0.17	2	0.07		166	4.29	88	0	0.99
46114	3	1	1	1	43	171	0	68	12.18	342	61.25	19.9	202	202	7.1	16.1	156	353.5	500	368.9	0.85	48.26	1.21	2.31	130	1.65	63	2.2	1160	26.94	4	0.07	7	0.13	9	0.16	21	0.37	37	0.69	7	0.24		220	5.69	113	0	1.28
35610	3	1	1	1	43	167.6	0	99	17.73	471	84.36	21	43	43	5.4	12.2	253	573.3	447	329.8	1.33	75.52	1.29	2.45	146	1.85	79	2.76	1156	26.84	4	0.07	11	0.2	7	0.13	16	0.28	24	0.45	3	0.1		243	6.28	117	0	1.32
33803	2	2	3	1	43	177.3	0	62	11.1	339	60.71	18.3	97	97	5.1	11.6	234	530.2	485	357.83	0.78	44.29	1.28	2.44	115	1.46	65	2.27	902	20.94	2	0.04	8	0.15	8	0.14	17	0.3	33	0.61	4	0.14		201	5.2	93	0	1.05	135
42305	2	2	3	1	43	164.8	0	97	17.37	337	60.36	28.8	135	135	3.6	8.2	90	203.9	257	189.61	0.82	46.56	1.25	2.4	149	1.89	55	1.92	1002	23.27	8	0.15	13	0.24	10	0.18	34	0.6	14	0.26	3	0.1		209	5.4	111	0	1.25
46709	2	2	3	1	43	172.7	0	135	24.18	417	74.68	32.4	288	288	3.2	7.3	157	355.8	381	281.1	0.29	16.47	1.21	2.22	133	1.69	79	2.76	1428	33.16	4	0.07	10	0.19	9	0.16	25	0.44	23	0.43	7	0.24		214	5.53	378	1	4.27
17621	1	1	3	1	43	176.5	0	100	17.91	356	63.76	28.1	110	110	2.6	5.9	101	228.9			1.57	89.14	1.27	2.42	101	1.28	46	1.61	786	18.25	1	0.02	10	0.19	4	0.07	12	0.21	15	0.28	2	0.07		187	4.84	87	0	0.98
38008	3	1	1	1	43	168.2	0	124	22.21	353	63.22	35.1	157	157	4.3	9.7	233	528	464	342.34	0.57	32.36	1.21	2.24	133	1.69	48	1.68	825	19.16	3	0.06	5	0.09	6	0.11	18	0.32	13	0.24	1	0.03		133	3.44	142	0	1.6	70
52637	3	1	1	1	43	167.5	0	90	16.12	334	59.82	26.9	189	189	4.4	10	64	145	508	374.8	1.57	89.14	1.23	2.36	121	1.54	53	1.85	2840	65.94	5	0.09	62	1.16	15	0.27	22	0.39	24	0.45	20	0.7		266	6.88	396	1	4.47
10858	1	1	3	1	43	177.8	0	102	18.27	328	58.74	31.1	186	186	19.4	44	288	652.6			1.09	61.89	8888	8888	125	1.59	64	2.23	1140	26.47	5	0.09	23	0.43	17	0.31	33	0.58	34	0.63	6	0.21		193	4.99	64	0	0.72	102
15477	2	2	3	1	43	186	0	61	10.93	358	64.12	17	291	291	2.4	5.4	88	199.4			0.2	11.36	1.27	2.53	129	1.64	88	3.07	1746	40.54	1	0.02	5	0.09	7	0.13	31	0.54	36	0.67	7	0.24		267	6.9	798	1	9.01
15348	1	1	3	1	43	177.2	0	130	23.28	361	64.66	36	363	363	2	4.5	131	296.8			0.07	3.97	1.18	1.97	128	1.63	60	2.09	1288	29.91	2	0.04	2	0.04	3	0.05	9	0.16	36	0.67	1	0.03		279	7.21	312	1	3.52
45700	1	1	3	1	43	173	0	116	20.78	365	65.37	31.8	73	73	13.8	31.3	166	376.2	392	289.22	0.89	50.53	1.28	2.41	144	1.83	68	2.37	1517	35.22	23	0.43	95	1.77	18	0.33	28	0.49	31	0.58	12	0.42		222	5.74	185	1	2.09	139
38845	1	1	3	1	43	169.9	0	101	18.09	388	69.49	26	207	207	7.7	17.4	481	1089.9	793	585.08	1.17	66.43	1.21	2.25	119	1.51	87	3.04	1278	29.68	1	0.02	6	0.11	15	0.27	13	0.23	29	0.54	5	0.17		212	5.48	181	1	2.04	124
2057	2	2	3	1	43	183.8	0	90	16.12	348	62.33	25.9	95	95	6.4	14.5	106	240.2			0.76	43.15	1.32	2.46	111	1.41	60	2.09	1084	25.17	7	0.13	34	0.63	13	0.24	24	0.42	54	1.01	7	0.24		214	5.53	73	0	0.82	162
50062	3	1	1	1	43	183.1	0	114	20.42	456	81.67	25	152	152	3	6.8	221	500.8	549	405.05	0.36	20.44	1.31	2.48	148	1.88	94	3.28	1245	28.91	5	0.09	20	0.37	12	0.22	29	0.51	33	0.61	11	0.38		255	6.59	261	1	2.95
876	2	2	3	1	43	175.3	0	82	14.69	314	56.24	26.1	148	148	2.9	6.6	118	267.4			0.94	53.37	1.19	2.33	140	1.78	71	2.48	918	21.32	4	0.07	27	0.5	22	0.4	31	0.54	36	0.67	9	0.31		250	6.47	120	0	1.35
5190	1	1	3	1	43	177.4	0	46	8.24	413	73.97	11.1	7	7	6.2	14	168	380.7			0.66	37.47	8888	8888	8888	8888	76	2.65	1166	27.07	3	0.06	16	0.3	6	0.11	17	0.3	53	0.99	5	0.17		229	5.92	104	0	1.17
48901	2	2	3	1	43	186.8	0	99	17.73	327	58.57	30.3	239	239	7.7	17.4	181	410.1	733	540.81	0.57	32.36	1.11	2.38	143	1.82	62	2.16	1027	23.85	11	0.2	26	0.48	6	0.11	21	0.37	21	0.39	6	0.21		188	4.86	95	0	1.07	110
6892	1	1	3	1	43	182.9	0	88	15.76	319	57.13	27.6	178	178	7.6	17.2	188	426			0.88	49.97	8888	2.26	126	1.6	62	2.16	1101	25.57	8	0.15	30	0.56	11	0.2	19	0.33	13	0.24	7	0.24		207	5.35	85	0	0.96	154
3440	2	2	3	1	43	180.4	0	85	15.22	340	60.89	25	158	158	5.1	11.6	130	294.6			0.78	44.29	1.24	2.31	118	1.5	55	1.92	846	19.64	4	0.07	17	0.32	11	0.2	32	0.56	19	0.35	2	0.07		181	4.68	53	0	0.6	128
47606	2	2	3	1	43	176.3	0	115	20.6	404	72.36	28.5	414	414	5.3	12	101	228.9	1017	750.34	0.69	39.18	1.26	2.24	137	1.74	69	2.41	888	20.62	2	0.04	14	0.26	9	0.16	55	0.97	37	0.69	7	0.24		199	5.15	64	0	0.72	87
33389	1	1	3	1	43	175.2	0	47	8.42	347	62.15	13.5	236	236	7.3	16.5	198	448.7	541	399.15	0.66	37.47	1.22	2.3	124	1.57	70	2.44	1417	32.9	1	0.02	7	0.13	7	0.13	10	0.18	34	0.63	8	0.28		189	4.89	300	1	3.39
38027	3	1	1	1	43	170.8	0	89	15.94	301	53.91	29.6	86	86	7.2	16.3	367	831.6	593	437.52	0.87	49.4	1.25	2.34	144	1.83	57	1.99	1468	34.09	5	0.09	13	0.24	10	0.18	26	0.46	28	0.52	9	0.31		255	6.59	203	1	2.29	162
33857	1	1	3	1	43	175.7	0	208	37.25	354	63.4	58.8	40	40	3.9	8.8	60	136	360	265.61	0.04	2.27	1.24	2.35	141	1.79	54	1.89	845	19.62	1	0.02	14	0.26	4	0.07	12	0.21	24	0.45	3	0.1		160	4.14	91	0	1.03
38586	2	2	3	1	43	180.2	0	94	16.84	351	62.86	26.8	317	317	7.3	16.5	199	450.9	455	335.7	0.59	33.5	1.37	2.62	123	1.56	78	2.72	1382	32.09	12	0.22	27	0.5	24	0.43	48	0.84	52	0.97	10	0.35		272	7.03	100	0	1.13	189
40164	3	3	1	1	43	165.6	0	96	17.19	323	57.85	29.7	182	182	3.7	8.4	101	228.9	761	561.47	0	0	1.23	2.29	105	1.33	32	1.12	686	15.93	1	0.02	2	0.04	1	0.02	13	0.23	14	0.26	1	0.03		189	4.89	84	0	0.95
180	2	2	3	1	43	183.7	0	168	30.09	327	58.57	51.4	604	604	3.1	7	97	219.8			0.04	2.27	1.28	2.32	118	1.5	47	1.64	1083	25.15	7	0.13	13	0.24	5	0.09	22	0.39	23	0.43	4	0.14		212	5.48	132	0	1.49
2336	3	1	1	1	43	173	0	130	23.28	392	70.21	33.2	171	171	2.4	5.4	202	457.7			1.02	57.92	1.2	2.24	132	1.68	47	1.64	1183	27.47	6	0.11	14	0.26	12	0.22	21	0.37	21	0.39	3	0.1		212	5.48	251	1	2.83	129
2681	1	1	3	1	43	194.8	0	112	20.06	364	65.19	30.8	203	203	3.1	7	123	278.7			0.04	2.27	1.21	2.33	130	1.65	62	2.16	1143	26.54	1	0.02	4	0.07	3	0.05	9	0.16	20	0.37	3	0.1		212	5.48	265	1	2.99
3623	2	2	3	1	43	177.7	0	96	17.19	273	48.89	35.2	153	153	2.8	6.3	80	181.3			0.79	44.86	1.27	2.31	125	1.59	58	2.02	1199	27.84	5	0.09	22	0.41	17	0.31	38	0.67	37	0.69	9	0.31		265	6.85	91	0	1.03
4519	2	2	3	1	43	169.9	0	888	88888	8888	888888	8888	106	106	2.7	6.1	108	244.7			0.03	1.7	1.24	2.36	119	1.51	47	1.64	1072	24.89	1	0.02	15	0.28	5	0.09	31	0.54	27	0.5	5	0.17		247	6.39	127	0	1.43
5276	3	1	1	1	43	165.9	0	139	24.89	436	78.09	31.9	270	270	3.4	7.7	158	358			2.64	149.9	1.3	2.41	118	1.5	64	2.23	1601	37.18	5	0.09	10	0.19	11	0.2	27	0.47	27	0.5	8	0.28		305	7.89	202	1	2.28
8391	2	2	3	1	43	166.2	0	118	21.13	305	54.63	38.7	173	173	1.5	3.4	78	176.7			0.61	34.64	1.29	2.4	8888	8888	54	1.89	804	18.67	3	0.06	20	0.37	5	0.09	28	0.49	47	0.88	7	0.24		230	5.95	96	0	1.08
9854	3	1	1	1	43	181	0	139	24.89	351	62.86	39.6	101	101	10.9	24.7	310	702.5			0.68	38.61	8888	2.29	129	1.64	66	2.3	953	22.13	4	0.07	12	0.22	6	0.11	20	0.35	19	0.35	4	0.14		165	4.27	194	1	2.19	90
10737	2	2	3	1	43	181.8	0	119	21.31	357	63.94	33.3	71	71	1.7	3.9	44	99.7			0.07	3.97	1.29	2.46	8888	8888	62	2.16	1008	23.41	2	0.04	19	0.35	8	0.14	45	0.79	27	0.5	7	0.24		200	5.17	127	0	1.43	112
12986	2	2	3	1	43	175.4	0	89	15.94	324	58.03	27.5	91	91	4.2	9.5	155	351.2			0.67	38.04	1.24	2.38	138	1.75	57	1.99	797	18.51	4	0.07	16	0.3	9	0.16	31	0.54	26	0.48	5	0.17		172	4.45	60	0	0.68	121
13446	1	1	3	1	43	183.9	0	56	10.03	310	55.52	18.1	466	466	4.2	9.5	157	355.8			0.23	13.06	1.23	2.33	114	1.45	48	1.68	1267	29.42	2	0.04	8	0.15	4	0.07	21	0.37	30	0.56	4	0.14		225	5.82	399	1	4.5
13864	2	2	3	1	43	176.4	0	95	17.01	408	73.07	23.3	77	77	2.6	5.9	121	274.2			0.68	38.61	1.27	2.4	116	1.47	43	1.5	1289	29.93	6	0.11	24	0.45	14	0.25	31	0.54	15	0.28	3	0.1		254	6.57	192	1	2.17
15088	2	2	3	1	43	175.9	0	83	14.87	343	61.43	24.2	572	572	5.6	12.7	129	292.3			0.7	39.75	1.17	2.32	140	1.78	76	2.65	982	22.8	5	0.09	14	0.26	6	0.11	37	0.65	28	0.52	8	0.28		208	5.38	167	1	1.89
15290	1	1	3	1	43	177	0	109	19.52	311	55.7	35	340	340	3.6	8.2	208	471.3			0.75	42.59	1.22	2.23	122	1.55	56	1.95	1417	32.9	4	0.07	11	0.2	7	0.13	31	0.54	18	0.34	4	0.14		308	7.96	241	1	2.72	229
16105	1	1	3	1	43	171.8	0	101	18.09	369	66.09	27.4	219	219	7.2	16.3	255	577.8			0.86	48.83	1.3	2.44	120	1.52	89	3.11	1318	30.6	7	0.13	19	0.35	15	0.27	21	0.37	22	0.41	12	0.42		235	6.08	579	1	6.54
16121	3	1	1	1	43	177.1	0	63	11.28	357	63.94	17.6	225	225	7	15.9	221	500.8			0.42	23.85	1.2	2.21	131	1.66	55	1.92	1094	25.4	2	0.04	13	0.24	8	0.14	16	0.28	36	0.67	6	0.21		223	5.77	121	0	1.37
16194	3	1	1	1	43	175.4	0	87	15.58	349	62.51	24.9	137	137	3.6	8.2	99	224.3			0.05	2.84	8888	2.16	118	1.5	67	2.34	1304	30.28	4	0.07	13	0.24	16	0.29	35	0.62	26	0.48	7	0.24		239	6.18	139	0	1.57	173
19256	3	1	1	1	43	172.1	0	63	11.28	323	57.85	19.5	528	528	3.1	7	108	244.7			1.47	83.47	1.23	2.27	129	1.64	40	1.4	997	23.15	1	0.02	6	0.11	6	0.11	21	0.37	15	0.28	3	0.1		218	5.64	242	1	2.73
20487	3	1	1	1	43	181.2	0	71	12.72	294	52.66	24.1	187	187	1.6	3.6	197	446.4			0.86	48.83	1.28	2.33	116	1.47	60	2.09	1030	23.92	5	0.09	13	0.24	19	0.34	38	0.67	17	0.32	6	0.21		190	4.91	233	1	2.63
21516	1	1	3	1	43	181.8	0	69	12.36	354	63.4	19.5	156	156	3.6	8.2	164	371.6			0.52	29.53	1.22	2.33	135	1.71	84	2.93	2137	49.62	2	0.04	7	0.13	10	0.18	25	0.44	6	0.11	7	0.24		251	6.49	506	1	5.71
21868	1	1	3	1	43	170.9	0	96	17.19	341	61.07	28.2	256	256	8.5	19.3	277	627.7			1.22	69.27	1.26	2.39	146	1.85	64	2.23	952	22.11	5	0.09	6	0.11	14	0.25	19	0.33	15	0.28	3	0.1		187	4.84	85	0	0.96
32382	2	2	3	1	43	181.3	0	73	13.07	310	55.52	23.5	200	200	6.1	13.8	233	528	179	132.07	0.74	42.02	1.27	2.31	110	1.4	45	1.57	970	22.52	5	0.09	16	0.3	10	0.18	26	0.46	28	0.52	6	0.21		210	5.43	72	0	0.81	139
33551	3	3	1	1	43	166.1	0	109	19.52	337	60.36	32.3	56	56	2.5	5.7	102	231.1	568	419.07	0.44	24.98	1.23	2.37	153	1.94	60	2.09	1130	26.24	3	0.06	19	0.35	13	0.24	15	0.26	24	0.45	5	0.17		232	6	113	0	1.28	169
34449	2	2	3	1	43	197.2	0	102	18.27	248	44.42	41.1	184	184	3.4	7.7	92	208.5	501	369.64	1.37	77.79	1.24	2.23	116	1.47	47	1.64	847	19.67	14	0.26	23	0.43	7	0.13	35	0.62	30	0.56	5	0.17		176	4.55	51	0	0.58
34910	3	1	1	1	43	172.9	0	134	24	322	57.67	41.6	243	243	4.2	9.5	234	530.2	260	191.83	0.54	30.66	1.24	2.22	113	1.44	60	2.09	801	18.6	3	0.06	9	0.17	15	0.27	12	0.21	12	0.22	2	0.07		143	3.7	219	1	2.47	49
36094	1	1	3	1	43	181.4	0	117	20.95	254	45.49	46.1	193	193	26.8	60.7	392	888.3	330	243.47	2.04	115.83	1.31	2.29	106	1.35	70	2.44	1434	33.3	8	0.15	16	0.3	4	0.07	11	0.19	19	0.35	2	0.07		130	3.36	57	0	0.64
36922	1	1	3	1	43	178.1	0	176	31.52	340	60.89	51.8	54	54	2.3	5.2	99	224.3	469	346.03	0.03	1.7	1.18	2.07	149	1.89	43	1.5	631	14.65	3	0.06	7	0.13	3	0.05	7	0.12	32	0.6	3	0.1		159	4.11	105	0	1.19	94
38665	2	2	3	1	43	173.9	0	67	12	298	53.37	22.5	239	239	4.1	9.3	145	328.6	354	261.18	0.78	44.29	1.23	2.28	127	1.61	47	1.64	775	18	5	0.09	24	0.45	6	0.11	10	0.18	33	0.61	3	0.1		185	4.78	67	0	0.76
39971	3	1	1	1	43	159.9	0	101	18.09	399	71.46	25.3	328	328	4	9.1	169	383	482	355.62	0.34	19.31	1.24	2.29	125	1.59	68	2.37	934	21.69	3	0.06	15	0.28	22	0.4	39	0.69	31	0.58	4	0.14		215	5.56	146	0	1.65	141
40809	2	2	3	1	43	180.8	0	76	13.61	358	64.12	21.2	40	40	9.6	21.8	204	462.3	4063	2997.68	0.87	49.4	1.19	2.24	120	1.52	51	1.78	870	20.2	3	0.06	14	0.26	14	0.25	29	0.51	26	0.48	6	0.21		162	4.19	72	0	0.81
41263	1	1	3	1	43	189.9	0	56	10.03	352	63.04	15.9	183	183	3.7	8.4	156	353.5	433	319.47	0.1	5.68	1.26	2.25	124	1.57	63	2.2	1405	32.62	1	0.02	13	0.24	5	0.09	11	0.19	16	0.3	6	0.21		233	6.03	241	1	2.72
41308	3	1	1	1	43	168	0	81	14.51	343	61.43	23.6	225	225	11.2	25.4	377	854.3	633	467.03	1	56.78	1.35	2.42	125	1.59	64	2.23	1312	30.46	1	0.02	8	0.15	9	0.16	17	0.3	25	0.47	20	0.7		189	4.89	513	1	5.79
41735	1	1	3	1	43	173.9	0	61	10.93	385	68.95	15.8	261	261	12	27.2	346	784	485	357.83	0.41	23.28	1.27	2.34	117	1.49	64	2.23	2677	62.16	6	0.11	22	0.41	13	0.24	46	0.81	28	0.52	16	0.56		249	6.44	1119	1	12.63
42150	1	1	3	1	43	193.7	0	88	15.76	359	64.3	24.5	83	83	1	2.3	58	131.4	492	363	0.05	2.84	1.23	2.06	155	1.97	48	1.68	1217	28.26	2	0.04	10	0.19	9	0.16	30	0.53	19	0.35	3	0.1		242	6.26	180	1	2.03	171
42175	1	1	3	1	43	177.7	0	112	20.06	345	61.79	32.5	163	163	5.4	12.2	201	455.5	210	154.94	0.93	52.81	1.22	2.15	125	1.59	78	2.72	819	19.02	1	0.02	8	0.15	7	0.13	11	0.19	11	0.2	1	0.03		170	4.4	145	0	1.64	107
42572	1	1	3	1	43	166.3	0	91	16.3	401	71.82	22.7	136	136	3.5	7.9	104	235.7	315	232.41	0.38	21.58	8888	2.3	172	2.18	70	2.44	975	22.64	1	0.02	17	0.32	5	0.09	12	0.21	30	0.56	8	0.28		198	5.12	94	0	1.06
43746	1	1	3	1	43	180.8	0	63	11.28	286	51.22	22	187	187	3.9	8.8	169	383	372	274.46	0.13	7.38	1.23	2.24	123	1.56	55	1.92	1044	24.24	1	0.02	4	0.07	4	0.07	15	0.26	29	0.54	6	0.21		193	4.99	255	1	2.88
44262	1	1	3	1	43	170.9	0	76	13.61	369	66.09	20.6	321	321	2.6	5.9	203	460	233	171.91	0.23	13.06	1.19	2.2	107	1.36	47	1.64	1444	33.53	4	0.07	15	0.28	8	0.14	29	0.51	34	0.63	6	0.21		247	6.39	322	1	3.64
45045	2	2	3	1	43	185.4	0	139	24.89	294	52.66	47.3	1245	1245	12.9	29.2	334	756.8	649	478.83	1.29	73.25	1.21	2.4	118	1.5	51	1.78	1123	26.08	1	0.02	2	0.04	4	0.07	13	0.23	11	0.2	5	0.17		138	3.57	91	0	1.03	79
46496	3	1	1	1	43	167	0	87	15.58	332	59.46	26.2	105	105	1.9	4.3	163	369.4	403	297.33	0.23	13.06	1.25	2.3	144	1.83	101	3.53	988	22.94	4	0.07	6	0.11	6	0.11	13	0.23	17	0.32	4	0.14		199	5.15	388	1	4.38
46870	3	1	1	1	43	165.6	0	159	28.48	357	63.94	44.5	517	517	3.6	8.2	145	328.6	560	413.17	0.26	14.76	1.26	2.36	159	2.02	44	1.54	1011	23.48	1	0.02	5	0.09	6	0.11	18	0.32	16	0.3	2	0.07		187	4.84	143	0	1.61	110
47365	2	2	3	1	43	184.6	0	41	7.34	366	65.55	11.2	212	212	4.2	9.5	83	188.1	409	301.76	0.87	49.4	8888	2.35	142	1.8	68	2.37	1529	35.5	7	0.13	16	0.3	10	0.18	31	0.54	34	0.63	9	0.31		194	5.02	366	1	4.13
50827	1	1	3	1	43	182.2	0	109	19.52	338	60.54	32.2	129	129	9.2	20.8	206	466.8	274	202.16	0.84	47.7	1.27	2.3	135	1.71	60	2.09	1264	29.35	1	0.02	12	0.22	7	0.13	15	0.26	30	0.56	1	0.03		216	5.59	112	0	1.26	149
51566	2	2	3	1	43	171.5	0	83	14.87	401	71.82	20.7	86	86	2.8	6.3	105	237.9	323	238.31	0.69	39.18	1.33	2.45	130	1.65	50	1.75	890	20.67	1	0.02	9	0.17	11	0.2	24	0.42	22	0.41	5	0.17		224	5.79	191	1	2.16
52814	2	2	3	1	43	180.6	0	69	12.36	414	74.15	16.7	151	151	4.7	10.7	149	337.6	219	161.58	0.1	5.68	1.35	2.5	127	1.61	63	2.2	801	18.6	1	0.02	17	0.32	4	0.07	37	0.65	15	0.28	4	0.14		182	4.71	53	0	0.6
53233	3	1	1	1	43	172.5	0	95	17.01	368	65.91	25.8	153	153	3.6	8.2	93	210.7	157	115.83	0.55	31.23	1.19	2.33	144	1.83	57	1.99	1167	27.1	5	0.09	29	0.54	31	0.56	42	0.74	40	0.75	7	0.24		249	6.44	114	0	1.29	188
14423	3	3	1	2	43	153.2	0	82	14.69	373	66.8	22	168	168	5.1	11.6	201	455.5			0.28	15.9	1.25	2.24	101	1.28	36	1.26	1160	26.94	8	0.15	27	0.5	21	0.38	48	0.84	21	0.39	6	0.21		220	5.69	80	0	0.9
50932	3	1	1	2	43	156.3	0	87	15.58	442	79.16	19.7	19	19	5.6	12.7	180	407.9	436	321.68	0.92	52.24	1.27	2.35	126	1.6	54	1.89	1086	25.22	6	0.11	11	0.2	40	0.72	25	0.44	14	0.26	1	0.03		187	4.84	115	0	1.3
48306	3	1	1	2	43	152.1	0	48	8.6	315	56.42	15.2	102	102	1.8	4.1	111	251.5	222	163.79	0.18	10.22	1.22	2.25	143	1.82	33	1.15	1157	26.87	1	0.02	8	0.15	6	0.11	13	0.23	17	0.32	4	0.14		166	4.29	146	0	1.65
34332	1	1	3	2	43	159.6	0	139	24.89	371	66.45	37.5	626	626	42.5	96.3	654	1482	727	536.38	1.22	69.27	1.23	2.17	107	1.36	65	2.27	1435	33.32	3	0.06	6	0.11	3	0.05	12	0.21	10	0.19	5	0.17		210	5.43	107	0	1.21	125
36721	3	1	1	2	43	163.4	0	46	8.24	303	54.27	15.2	34	34	2.9	6.6	138	312.7	719	530.48	0.14	7.95	1.14	2.11	124	1.57	28	0.98	584	13.56	1	0.02	5	0.09	5	0.09	10	0.18	14	0.26	3	0.1		140	3.62	70	0	0.79
50897	4	1	2	2	43	163.3	0	28	5.01	433	77.55	6.5	16	16	4.4	10	106	240.2	510	376.28	0.99	56.21	1.22	2.31	112	1.42	36	1.26	1186	27.54	3	0.06	30	0.56	5	0.09	14	0.25	27	0.5	4	0.14		190	4.91	107	0	1.21	115
16290	3	1	1	2	43	151.2	0	26	4.66	305	54.63	8.5	9	9	2.5	5.7	41	92.9			0.12	6.81	1.23	1.75	125	1.59	36	1.26	746	17.32	3	0.06	8	0.15	7	0.13	12	0.21	18	0.34	3	0.1		185	4.78	66	0	0.75	126
38444	3	1	1	2	43	155.4	0	145	25.97	365	65.37	39.7	64	64	2.5	5.7	77	174.5	327	241.26	0.02	1.14	1.16	2.17	159	2.02	78	2.72	1347	31.28	3	0.06	8	0.15	6	0.11	10	0.18	29	0.54	4	0.14		267	6.9	351	1	3.96
50041	3	1	1	2	43	159.6	0	68	12.18	383	68.6	17.8	16	16	3.4	7.7	86	194.9	323	238.31	1.01	57.35	1.24	2.36	95	1.21	42	1.47	954	22.15	5	0.09	15	0.28	14	0.25	17	0.3	12	0.22	0	0		220	5.69	164	1	1.85
34650	3	1	1	2	43	159	0	46	8.24	339	60.71	13.6	50	50	3.4	7.7	94	213	216	159.36	0.37	21.01	1.26	2.39	126	1.6	49	1.71	987	22.92	1	0.02	7	0.13	6	0.11	17	0.3	9	0.17	1	0.03		173	4.47	101	0	1.14	112
2157	3	1	1	2	43	163	0	126	22.57	419	75.04	30.1	18	18	4.2	9.5	138	312.7			0.71	40.31	1.27	2.58	151	1.92	72	2.51	1317	30.58	4	0.07	7	0.13	19	0.34	14	0.25	28	0.52	5	0.17		293	7.58	158	1	1.78
17121	3	1	1	2	43	150.4	0	99	17.73	355	63.58	27.9	109	109	4.6	10.4	254	575.6			0.08	4.54	1.12	2.27	109	1.38	44	1.54	677	15.72	1	0.02	4	0.07	4	0.07	17	0.3	17	0.32	3	0.1		187	4.84	57	0	0.64
35565	2	2	3	2	43	169.3	0	35	6.27	448	80.24	7.8	8	8	3.8	8.6	120	271.9	664	489.9	0.51	28.96	1.27	2.29	92	1.17	43	1.5	748	17.37	5	0.09	20	0.37	10	0.18	18	0.32	43	0.8	7	0.24		185	4.78	32	0	0.36	130
50177	2	2	3	2	43	159.7	0	47	8.42	302	54.09	15.6	111	111	3.8	8.6	76	172.2	581	428.66	0.77	43.72	1.2	2.28	107	1.36	43	1.5	1055	24.5	2	0.04	14	0.26	10	0.18	26	0.46	25	0.47	5	0.17		221	5.72	73	0	0.82
6094	3	1	1	2	43	156.1	0	37	6.63	445	79.7	8.3	20	20	6.6	15	225	509.9			1.02	57.92	1.19	2.25	110	1.4	43	1.5	1449	33.65	4	0.07	16	0.3	18	0.33	26	0.46	10	0.19	3	0.1		155	4.01	130	0	1.47	94
36004	3	1	1	2	43	153.2	0	149	26.69	269	48.18	55.4	67	67	4.7	10.7	142	321.8	977	720.83	0.67	38.04	1.18	2.11	130	1.65	51	1.78	1059	24.59	8	0.15	51	0.95	23	0.42	20	0.35	17	0.32	5	0.17		186	4.81	70	0	0.79	109
49596	2	2	3	2	43	155.4	0	28	5.01	359	64.3	7.8	19	19	6.3	14.3	145	328.6	634	467.77	0.21	11.92	1.23	2.37	93	1.18	46	1.61	824	19.13	2	0.04	16	0.3	21	0.38	27	0.47	18	0.34	2	0.07		155	4.01	39	0	0.44	84
35993	2	2	3	2	43	152.3	0	47	8.42	383	68.6	12.3	32	32	14.5	32.9	251	568.8	607	447.84	1.13	64.16	1.25	2.4	115	1.46	51	1.78	1137	26.4	10	0.19	64	1.19	18	0.33	17	0.3	23	0.43	7	0.24		189	4.89	73	0	0.82
1196	1	1	3	2	43	167.2	0	17	3.04	512	91.7	3.3	4	4	5.8	13.1	159	360.3			0.64	36.34	1.19	2.19	150	1.91	42	1.47	640	14.86	2	0.04	7	0.13	3	0.05	6	0.11	10	0.19	2	0.07		206	5.33	78	0	0.88
53531	3	1	1	2	43	160	0	115	20.6	370	66.27	31.1	35	35	5	11.3	121	274.2	583	430.14	0.81	45.99	1.25	2.34	128	1.63	42	1.47	971	22.55	12	0.22	47	0.88	32	0.58	38	0.67	25	0.47	9	0.31		210	5.43	82	0	0.93
42387	2	2	3	2	43	173.2	0	67	12	294	52.66	22.8	268	268	5.5	12.5	85	192.6	560	413.17	0.24	13.63	1.24	2.33	100	1.27	30	1.05	910	21.13	5	0.09	29	0.54	16	0.29	48	0.84	27	0.5	7	0.24		203	5.25	84	0	0.95	139
41479	1	1	3	2	43	167.7	0	110	19.7	360	64.48	30.6	35	35	5.6	12.7	184	416.9	486	358.57	0.99	56.21	1.22	2.25	108	1.37	53	1.85	1362	31.63	12	0.22	49	0.91	12	0.22	27	0.47	46	0.86	12	0.42		191	4.94	61	0	0.69
33037	2	2	3	2	43	161.9	0	10	1.79	392	70.21	2.6	6	6	2.7	6.1	249	564.2	427	315.04	0.67	38.04	1.22	2.22	104	1.32	39	1.36	674	15.65	1	0.02	9	0.17	6	0.11	12	0.21	22	0.41	4	0.14		166	4.29	72	0	0.81	107
50916	3	1	1	2	43	157.1	0	99	17.73	483	86.51	20.5	17	17	2.6	5.9	119	269.7	246	181.5	0.17	9.65	1.2	2.28	128	1.63	62	2.16	994	23.08	1	0.02	3	0.06	5	0.09	10	0.18	35	0.65	5	0.17		214	5.53	229	1	2.59	115
53106	3	1	1	2	43	155.9	0	42	7.52	398	71.28	10.6	40	40	3.9	8.8	132	299.1	569	419.81	0.49	27.82	1.21	2.28	162	2.06	32	1.12	947	21.99	9	0.17	27	0.5	18	0.33	21	0.37	21	0.39	4	0.14		196	5.07	139	0	1.57
40512	3	1	1	2	43	162.8	0	55	9.85	317	56.77	17.4	11	11	1.5	3.4	43	97.4	373	275.2	0.15	8.52	1.22	2.2	115	1.46	35	1.22	690	16.02	3	0.06	11	0.2	6	0.11	13	0.23	12	0.22	2	0.07		151	3.9	35	0	0.4
18487	3	1	1	2	43	151.8	0	75	13.43	394	70.57	19	161	161	2.3	5.2	125	283.3			0.5	28.39	1.19	2.31	115	1.46	54	1.89	1217	28.26	3	0.06	6	0.11	5	0.09	11	0.19	23	0.43	5	0.17		235	6.08	162	1	1.83
45826	3	1	1	2	43	167.7	0	70	12.54	510	91.34	13.7	8	8	5.3	12	182	412.4	399	294.38	0.56	31.8	1.3	2.36	144	1.83	70	2.44	1243	28.86	8	0.15	22	0.41	13	0.24	25	0.44	24	0.45	3	0.1		208	5.38	147	0	1.66	131
7431	2	2	3	2	43	165.5	0	14	2.51	518	92.77	2.7	4	4	11	24.9	236	534.8			0.74	42.02	1.21	2.1	129	1.64	73	2.55	712	16.53	1	0.02	20	0.37	3	0.05	59	1.04	13	0.24	5	0.17		188	4.86	86	0	0.97
52629	1	1	3	2	43	163.9	0	98	17.55	397	71.1	24.7	17	17	4.3	9.7	179	405.6	323	238.31	0.67	38.04	1.25	2.28	142	1.8	62	2.16	966	22.43	4	0.07	10	0.19	12	0.22	14	0.25	21	0.39	3	0.1		241	6.23	104	0	1.17	146
6443	2	2	3	2	43	169.9	0	41	7.34	328	58.74	12.5	6	6	0.7	1.6	59	133.7			0.27	15.33	1.21	2.16	121	1.54	46	1.61	1201	27.89	1	0.02	12	0.22	7	0.13	20	0.35	27	0.5	3	0.1		239	6.18	202	1	2.28	167
41811	1	1	3	2	43	163.3	0	25	4.48	379	67.88	6.6	12	12	4	9.1	128	290	968	714.19	0.83	47.13	1.18	2.14	132	1.68	46	1.61	938	21.78	11	0.2	32	0.6	10	0.18	25	0.44	13	0.24	3	0.1		190	4.91	138	0	1.56
18082	2	2	3	2	43	161.9	0	33	5.91	319	57.13	10.3	112	112	1.8	4.1	110	249.3			0.12	6.81	1.3	2.43	105	1.33	54	1.89	947	21.99	1	0.02	4	0.07	4	0.07	21	0.37	18	0.34	6	0.21		178	4.6	214	1	2.42
48304	2	2	3	2	43	166.3	0	106	18.98	434	77.73	24.4	124	124	10	22.7	203	460	501	369.64	0.84	47.7	1.31	2.43	139	1.77	102	3.56	879	20.41	1	0.02	10	0.19	7	0.13	18	0.32	23	0.43	3	0.1					0
17690	1	1	3	2	43	166.2	0	101	18.09	349	62.51	28.9	58	58	5.2	11.8	147	333.1			1.15	65.3	1.25	2.26	116	1.47	57	1.99	958	22.24	6	0.11	18	0.34	6	0.11	29	0.51	29	0.54	9	0.31		179	4.63	69	0	0.78	100
39758	3	1	1	2	43	168.5	0	39	6.98	547	97.97	7.1	3	3	6.5	14.7	176	398.8	1023	754.77	0.81	45.99	1.2	2.28	108	1.37	37	1.29	1045	24.26	6	0.11	18	0.34	9	0.16	22	0.39	21	0.39	5	0.17		176	4.55	90	0	1.02	104
34720	2	2	3	2	43	166.9	0	134	24	287	51.4	46.7	141	141	11.9	27	187	423.7	1511	1114.82	0.87	49.4	1.25	2.3	117	1.49	42	1.47	1226	28.47	11	0.2	60	1.12	13	0.24	35	0.62	43	0.8	10	0.35		221	5.72	90	0	1.02
10960	2	2	3	2	43	166.9	0	63	11.28	413	73.97	15.3	7	7	2.6	5.9	112	253.8			0.72	40.88	1.26	2.29	115	1.46	43	1.5	778	18.07	4	0.07	30	0.56	8	0.14	22	0.39	16	0.3	6	0.21		177	4.58	65	0	0.73	104
41572	1	1	3	2	43	154.1	0	48	8.6	436	78.09	11	24	24	6.6	15	184	416.9	463	341.6	0.85	48.26	1.32	2.49	155	1.97	50	1.75	1296	30.09	5	0.09	34	0.63	13	0.24	45	0.79	33	0.61	13	0.45		206	5.33	74	0	0.84
49639	2	2	3	2	43	164.9	0	102	18.27	270	48.36	37.8	42	42	15.7	35.6	164	371.6	733	540.81	1.36	77.22	1.27	2.33	124	1.57	38	1.33	1048	24.33	9	0.17	40	0.75	30	0.54	34	0.6	25	0.47	8	0.28		196	5.07	72	0	0.81
13139	1	1	3	2	43	157.6	0	97	17.37	344	61.61	28.2	41	41	12.7	28.8	194	439.6			1.05	59.62	1.24	2.34	100	1.27	53	1.85	1116	25.91	6	0.11	17	0.32	7	0.13	32	0.56	18	0.34	3	0.1		241	6.23	82	0	0.93
14890	1	1	3	2	43	165.8	0	98	17.55	432	77.37	22.7	79	79	14.2	32.2	312	707			0.85	48.26	1.14	2.18	148	1.88	74	2.58	1139	26.45	10	0.19	37	0.69	12	0.22	54	0.95	22	0.41	6	0.21		178	4.6	80	0	0.9
41862	1	1	3	2	43	169.2	0	119	21.31	411	73.61	29	9	9	19.9	45.1	249	564.2	486	358.57	1.08	61.32	1.2	2.3	120	1.52	42	1.47	841	19.53	5	0.09	17	0.32	23	0.42	30	0.53	15	0.28	3	0.1		171	4.42	55	0	0.62	97
38818	2	2	3	2	43	154.2	0	62	11.1	271	48.54	22.9	117	117	3	6.8	122	276.5	321	236.83	1.03	58.48	1.24	2.21	143	1.82	40	1.4	694	16.11	1	0.02	5	0.09	4	0.07	13	0.23	25	0.47	3	0.1		139	3.59	71	0	0.8	85
3022	1	1	3	2	43	171.5	0	98	17.55	383	68.6	25.6	88	88	5.7	12.9	255	577.8			2.01	114.13	1.21	2.26	141	1.79	93	3.25	1512	35.11	7	0.13	15	0.28	6	0.11	24	0.42	15	0.28	4	0.14		269	6.96	116	0	1.31
18564	2	2	3	2	43	168.2	0	76	13.61	346	61.97	22	36	36	2.8	6.3	112	253.8			0.42	23.85	1.19	2.19	110	1.4	61	2.13	783	18.18	1	0.02	14	0.26	7	0.13	24	0.42	17	0.32	1	0.03		163	4.22	177	1	2	93
1393	4	3	3	2	43	160.3	0	138	24.72	322	57.67	42.9	33	33	6.6	15	167	378.4			1.28	72.68	8888	2.09	121	1.54	40	1.4	1077	25.01	6	0.11	24	0.45	12	0.22	37	0.65	8	0.15	3	0.1		194	5.02	58	0	0.65
3129	1	1	3	2	43	167.7	0	103	18.45	371	66.45	27.8	22	22	5.1	11.6	159	360.3			0.7	39.75	1.27	2.38	130	1.65	56	1.95	845	19.62	5	0.09	18	0.34	3	0.05	14	0.25	21	0.39	4	0.14		168	4.34	119	0	1.34
4133	1	1	3	2	43	156.6	0	58	10.39	439	78.62	13.2	43	43	5.8	13.1	157	355.8			1.32	74.95	1.14	2.06	112	1.42	54	1.89	1562	36.27	12	0.22	36	0.67	16	0.29	33	0.58	25	0.47	9	0.31		235	6.08	150	0	1.69
7931	3	1	1	2	43	156.3	0	28	5.01	360	64.48	7.8	47	47	2.9	6.6	142	321.8			0.27	15.33	1.27	2.31	133	1.69	32	1.12	1106	25.68	4	0.07	8	0.15	12	0.22	24	0.42	8	0.15	1	0.03		233	6.03	119	0	1.34	164
8580	3	1	1	2	43	151.1	0	74	13.25	446	79.88	16.6	16	16	1.7	3.9	111	251.5			0.19	10.79	1.23	2.39	131	1.66	42	1.47	996	23.13	5	0.09	17	0.32	8	0.14	13	0.23	30	0.56	5	0.17		237	6.13	86	0	0.97
9478	1	1	3	2	43	169.1	0	117	20.95	334	59.82	35	150	150	4.6	10.4	125	283.3			0.4	22.71	1.28	2.35	116	1.47	58	2.02	1117	25.94	1	0.02	4	0.07	3	0.05	15	0.26	11	0.2	3	0.1		243	6.28	124	0	1.4	167
10174	1	1	3	2	43	158.3	0	83	14.87	376	67.34	22.1	13	13	13.4	30.4	352	797.6			1.31	74.38	1.27	2.35	143	1.82	59	2.06	1567	36.39	3	0.06	8	0.15	6	0.11	12	0.21	30	0.56	3	0.1		205	5.3	167	1	1.89
10177	3	1	1	2	43	162.2	0	62	11.1	289	51.76	21.5	16	16	3	6.8	162	367.1			0.07	3.97	1.15	2.03	112	1.42	52	1.82	1004	23.31	3	0.06	6	0.11	4	0.07	12	0.21	20	0.37	4	0.14		196	5.07	75	0	0.85
10298	2	2	3	2	43	162.5	0	74	13.25	380	68.06	19.5	20	20	3.4	7.7	112	253.8			0.08	4.54	1.21	2.18	96	1.22	45	1.57	866	20.11	1	0.02	6	0.11	4	0.07	30	0.53	26	0.48	5	0.17		223	5.77	107	0	1.21	159
11599	3	1	1	2	43	147.3	0	139	24.89	378	67.7	36.8	158	158	3	6.8	96	217.5			0.29	16.47	1.23	2.31	104	1.32	48	1.68	1050	24.38	2	0.04	6	0.11	12	0.22	15	0.26	13	0.24	4	0.14		221	5.72	172	1	1.94	134
12434	1	1	3	2	43	169.8	0	158	28.3	451	80.77	35	39	39	11.8	26.7	277	627.7			1.52	86.31	1.2	2.18	112	1.42	68	2.37	1742	40.45	4	0.07	28	0.52	6	0.11	18	0.32	13	0.24	8	0.28		202	5.22	77	0	0.87	110
12447	1	1	3	2	43	158.3	0	67	12	336	60.18	19.9	70	70	2.7	6.1	102	231.1			0.17	9.65	1.25	2.57	131	1.66	62	2.16	951	22.08	2	0.04	10	0.19	8	0.14	16	0.28	31	0.58	6	0.21		219	5.66	194	1	2.19
14230	1	1	3	2	43	163.7	0	92	16.48	246	44.06	37.4	215	215	2	4.5	97	219.8			0.17	9.65	1.19	2.14	121	1.54	51	1.78	885	20.55	1	0.02	7	0.13	4	0.07	10	0.18	10	0.19	1	0.03		207	5.35	134	0	1.51
16424	4	3	3	2	43	157.7	0	93	16.66	337	60.36	27.6	94	94	4.8	10.9	157	355.8			0.98	55.64	1.22	2.17	121	1.54	33	1.15	1131	26.26	4	0.07	14	0.26	11	0.2	24	0.42	4	0.07	4	0.14		197	5.09	127	0	1.43	131
16538	3	1	1	2	43	158.7	0	45	8.06	297	53.19	15.2	57	57	3.2	7.3	179	405.6			1.03	58.48	1.2	2.22	117	1.49	41	1.43	1264	29.35	5	0.09	19	0.35	13	0.24	39	0.69	20	0.37	2	0.07		201	5.2	159	1	1.8
18815	3	1	1	2	43	160	0	60	10.75	348	62.33	17.2	25	25	4.1	9.3	189	428.3			0.91	51.67	1.19	2.19	115	1.46	45	1.57	833	19.34	3	0.06	8	0.15	13	0.24	12	0.21	12	0.22	3	0.1		167	4.32	77	0	0.87	97
20085	2	2	3	2	43	162.4	0	88	15.76	340	60.89	25.9	124	124	2.9	6.6	107	242.5			0.29	16.47	1.31	2.45	108	1.37	43	1.5	768	17.83	1	0.02	7	0.13	4	0.07	14	0.25	12	0.22	3	0.1		180	4.65	78	0	0.88	121
20187	1	1	3	2	43	169.3	0	58	10.39	332	59.46	17.5	35	35	1.6	3.6	78	176.7			0.17	9.65	1.24	2.32	122	1.55	47	1.64	1192	27.68	1	0.02	8	0.15	4	0.07	19	0.33	25	0.47	4	0.14		259	6.7	180	1	2.03
21057	2	2	3	2	43	164.8	0	58	10.39	321	57.49	18.1	82	82	2.6	5.9	106	240.2			1.14	64.73	1.19	2.29	128	1.63	62	2.16	1174	27.26	3	0.06	7	0.13	5	0.09	22	0.39	21	0.39	4	0.14		248	6.41	104	0	1.17	173
21390	4	3	3	2	43	147.7	0	69	12.36	424	75.94	16.3	13	13	6.8	15.4	179	405.6			0.9	51.1	1.24	2.38	109	1.38	48	1.68	714	16.58	5	0.09	36	0.67	4	0.07	79	1.39	3	0.06	3	0.1		247	6.39	179	1	2.02
32381	2	2	3	2	43	163.8	0	54	9.67	391	70.03	13.8	108	108	6.3	14.3	219	496.3	709	523.1	0.89	50.53	1.19	2.32	130	1.65	53	1.85	1768	41.05	3	0.06	9	0.17	18	0.33	29	0.51	23	0.43	6	0.21		196	5.07	182	1	2.05
33100	3	1	1	2	43	153.7	0	61	10.93	316	56.6	19.3	253	253	2.5	5.7	62	140.5	354	261.18	0.18	10.22	1.25	2.35	135	1.71	40	1.4	959	22.27	2	0.04	6	0.11	5	0.09	19	0.33	10	0.19	1	0.03		222	5.74	107	0	1.21	155
33613	3	1	1	2	43	159.4	0	43	7.7	392	70.21	11	9	9	2.5	5.7	88	199.4	305	225.03	0.15	8.52	1.18	2.1	123	1.56	41	1.43	954	22.15	3	0.06	7	0.13	6	0.11	18	0.32	17	0.32	3	0.1		184	4.76	134	0	1.51
35765	2	2	3	2	43	154.5	0	130	23.28	371	66.45	35	100	100	10.5	23.8	175	396.6	570	420.55	0.95	53.94	1.26	2.24	114	1.45	44	1.54	941	21.85	2	0.04	12	0.22	9	0.16	15	0.26	22	0.41	4	0.14		199	5.15	89	0	1
36913	1	1	3	2	43	161.4	0	96	17.19	336	60.18	28.6	211	211	4.2	9.5	129	292.3	564	416.12	0.14	7.95	1.28	2.43	115	1.46	46	1.61	907	21.06	4	0.07	11	0.2	3	0.05	10	0.18	14	0.26	3	0.1		240	6.21	121	0	1.37	156
37044	2	2	3	2	43	163.5	0	41	7.34	377	67.52	10.9	15	15	3.2	7.3	123	278.7	357	263.39	1.06	60.19	1.16	2.21	103	1.31	24	0.84	810	18.81	3	0.06	13	0.24	5	0.09	16	0.28	11	0.2	2	0.07		146	3.78	102	0	1.15	86
38368	3	1	1	2	43	158.4	0	61	10.93	298	53.37	20.5	32	32	5.5	12.5	195	441.9	897	661.81	1.33	75.52	1.24	2.42	115	1.46	59	2.06	1050	24.38	5	0.09	15	0.28	14	0.25	16	0.28	23	0.43	6	0.21		199	5.15	180	1	2.03	123
38600	1	1	3	2	43	161.7	0	86	15.4	324	58.03	26.5	96	96	5.3	12	279	632.2	557	410.95	0.78	44.29	1.23	2.3	126	1.6	45	1.57	1037	24.08	8	0.15	20	0.37	11	0.2	25	0.44	23	0.43	4	0.14		238	6.15	174	1	1.96	151
39036	2	2	3	2	43	177.4	0	51	9.13	322	57.67	15.8	42	42	6.1	13.8	181	410.1	616	454.48	0.46	26.12	1.21	2.29	100	1.27	42	1.47	625	14.51	4	0.07	12	0.22	5	0.09	18	0.32	18	0.34	2	0.07		141	3.65	45	0	0.51
39170	1	1	3	2	43	160.4	0	56	10.03	297	53.19	18.9	57	57	5.8	13.1	258	584.6	287	211.75	0.32	18.17	1.25	2.25	105	1.33	47	1.64	1242	28.84	4	0.07	17	0.32	10	0.18	24	0.42	20	0.37	5	0.17		274	7.09	106	0	1.2	205
39900	2	2	3	2	43	156.7	0	61	10.93	432	77.37	14.1	21	21	1.8	4.1	66	149.6	508	374.8	0.12	6.81	1.3	2.45	134	1.7	51	1.78	1895	44	1	0.02	12	0.22	5	0.09	35	0.62	39	0.73	8	0.28		315	8.15	419	1	4.73
39915	2	2	3	2	43	161.2	0	45	8.06	472	84.54	9.5	8	8	5.6	12.7	216	489.5	439	323.89	1.24	70.41	1.26	2.42	118	1.5	48	1.68	1022	23.73	2	0.04	8	0.15	9	0.16	23	0.4	12	0.22	2	0.07		194	5.02	97	0	1.1	77
41197	2	2	3	2	43	156.5	0	22	3.94	410	73.43	5.4	10	10	4.4	10	160	362.6	285	210.27	0.18	10.22	1.27	2.44	109	1.38	44	1.54	1090	25.31	1	0.02	15	0.28	4	0.07	22	0.39	6	0.11	2	0.07		255	6.59	116	0	1.31
43473	2	2	3	2	43	154.7	0	51	9.13	344	61.61	14.8	66	66	5.1	11.6	129	292.3	595	438.99	0.48	27.25	1.17	2.09	116	1.47	50	1.75	1310	30.42	1	0.02	10	0.19	7	0.13	28	0.49	15	0.28	4	0.14		251	6.49	223	1	2.52	184
44209	3	2	1	2	43	162.3	0	68	12.18	368	65.91	18.5	21	21	7.3	16.5	141	319.5	434	320.21	0.62	35.2	8888	2.29	98	1.24	42	1.47	1071	24.87	2	0.04	19	0.35	10	0.18	29	0.51	17	0.32	3	0.1		216	5.59	168	1	1.9
44729	1	1	3	2	43	167.7	0	138	24.72	408	73.07	33.8	10	10	5.4	12.2	292	661.7	458	337.91	0.9	51.1	1.26	2.38	131	1.66	54	1.89	1145	26.59	6	0.11	19	0.35	7	0.13	12	0.21	21	0.39	3	0.1		241	6.23	102	0	1.15	172
45058	4	2	2	2	43	159.4	0	81	14.51	282	50.51	28.7	167	167	7.2	16.3	177	401.1	848	625.65	1.11	63.03	1.25	2.4	100	1.27	37	1.29	1102	25.59	8	0.15	22	0.41	8	0.14	21	0.37	25	0.47	8	0.28		205	5.3	144	0	1.63
45574	1	1	3	2	43	164.5	0	47	8.42	439	78.62	10.7	16	16	3.3	7.5	58	131.4	291	214.7	0.85	48.26	1.21	2.22	123	1.56	45	1.57	1345	31.23	5	0.09	20	0.37	10	0.18	21	0.37	20	0.37	5	0.17		195	5.04	150	0	1.69
45585	2	2	3	2	43	159.8	0	91	16.3	428	76.65	21.3	13	13	7.1	16.1	253	573.3	490	361.52	0.77	43.72	1.23	2.22	103	1.31	53	1.85	901	20.92	1	0.02	8	0.15	4	0.07	8	0.14	14	0.26	2	0.07		153	3.96	90	0	1.02
46338	3	1	1	2	43	167.1	0	75	13.43	375	67.16	20	13	13	7	15.9	288	652.6	481	354.88	0.72	40.88	1.18	2.27	102	1.3	48	1.68	811	18.83	7	0.13	27	0.5	9	0.16	19	0.33	22	0.41	4	0.14		152	3.93	100	0	1.13
46377	4	2	2	2	43	162.5	0	97	17.37	434	77.73	22.4	21	21	12.9	29.2	529	1198.7	229	168.96	0.99	56.21	1.2	2.19	123	1.56	57	1.99	1227	28.49	4	0.07	26	0.48	11	0.2	18	0.32	29	0.54	7	0.24		169	4.37	74	0	0.84	78
46848	1	1	3	2	43	161.6	0	77	13.79	346	61.97	22.3	45	45	24.1	54.6	723	1638.3	583	430.14	1.14	64.73	1.23	2.34	121	1.54	50	1.75	1342	31.16	15	0.28	46	0.86	9	0.16	35	0.62	16	0.3	6	0.21		139	3.59	49	0	0.55	59
47689	3	1	1	2	43	150.7	0	128	22.92	357	63.94	35.9	29	29	5.1	11.6	142	321.8	832	613.85	0.76	43.15	1.17	2.19	123	1.56	41	1.43	962	22.34	19	0.35	59	1.1	19	0.34	26	0.46	36	0.67	11	0.38		202	5.22	119	0	1.34	120
48515	2	2	3	2	43	169.5	0	146	26.15	293	52.48	49.8	29	29	2.5	5.7	142	321.8	519	382.92	0.85	48.26	1.27	2.23	115	1.46	40	1.4	991	23.01	4	0.07	41	0.76	8	0.14	16	0.28	20	0.37	5	0.17		153	3.96	80	0	0.9	105
48935	1	1	3	2	43	154.5	0	53	9.49	339	60.71	15.6	70	70	10.7	24.2	199	450.9	393	289.96	2.14	121.51	8888	2.37	140	1.78	68	2.37	2169	50.36	12	0.22	25	0.47	16	0.29	31	0.54	14	0.26	7	0.24		172	4.45	184	1	2.08
50746	2	2	3	2	43	162.8	0	27	4.84	379	67.88	7.1	9	9	2	4.5	89	201.7	536	395.46	0.13	7.38	1.23	2.26	114	1.45	38	1.33	1010	23.45	3	0.06	7	0.13	4	0.07	29	0.51	14	0.26	4	0.14		209	5.4	51	0	0.58	142
52038	2	2	3	2	43	170.4	0	85	15.22	377	67.52	22.5	36	36	4.6	10.4	254	575.6	514	379.23	0.87	49.4	1.2	2.5	125	1.59	47	1.64	1021	23.71	2	0.04	7	0.13	10	0.18	23	0.4	10	0.19	2	0.07		198	5.12	85	0	0.96
52928	3	1	1	2	43	147.5	0	11	1.97	507	90.8	2.2	3	3	2.4	5.4	202	457.7	523	385.87	0.11	6.25	1.16	2.12	125	1.59	29	1.01	790	18.34	4	0.07	11	0.2	8	0.14	19	0.33	25	0.47	4	0.14		158	4.09	67	0	0.76
6922	3	1	1	1	44	164.9	0	142	25.43	316	56.6	44.9	103	103	1.7	3.9	76	172.2			0.26	14.76	1.2	2.22	129	1.64	45	1.57	847	19.67	1	0.02	2	0.04	4	0.07	23	0.4	15	0.28	1	0.03		188	4.86	127	0	1.43	126
9076	3	1	1	1	44	160.8	0	61	10.93	364	65.19	16.8	98	98	7.3	16.5	247	559.7			0.5	28.39	1.21	2.28	142	1.8	78	2.72	1224	28.42	4	0.07	6	0.11	7	0.13	22	0.39	12	0.22	1	0.03		221	5.72	187	1	2.11	146
16347	3	1	1	1	44	165.8	0	49	8.78	352	63.04	13.9	128	128	1.8	4.1	81	183.5			0.73	41.45	1.22	2.32	154	1.96	41	1.43	853	19.81	2	0.04	8	0.15	6	0.11	21	0.37	27	0.5	5	0.17		169	4.37	132	0	1.49
47548	3	3	1	1	44	170.6	0	32	5.73	253	45.31	12.6	367	367	2.7	6.1	110	249.3	324	239.05	0.36	20.44	1.22	2.19	143	1.82	39	1.36	1576	36.59	4	0.07	6	0.11	11	0.2	27	0.47	21	0.39	5	0.17		209	5.4	575	1	6.49
1603	2	2	3	1	44	184.7	0	65	11.64	269	48.18	24.2	444	444	3.6	8.2	158	358			0.55	31.23	1.29	2.38	126	1.6	110	3.84	2138	49.64	6	0.11	28	0.52	24	0.43	62	1.09	47	0.88	6	0.21		309	7.99	433	1	4.89
20799	2	2	3	1	44	184.2	0	82	14.69	308	55.16	26.6	266	266	11.3	25.6	230	521.2			0.67	38.04	1.29	2.04	141	1.79	73	2.55	1341	31.14	4	0.07	33	0.61	9	0.16	18	0.32	26	0.48	10	0.35		240	6.21	128	0	1.45	177
45393	3	1	1	1	44	160.6	0	55	9.85	319	57.13	17.2	80	80	4	9.1	213	482.7	467	344.55	0.05	2.84	1.28	2.36	138	1.75	45	1.57	737	17.11	3	0.06	9	0.17	15	0.27	25	0.44	23	0.43	4	0.14		182	4.71	67	0	0.76
16726	3	1	1	1	44	173.5	0	78	13.97	240	42.98	32.5	143	143	4.9	11.1	323	731.9			0.31	17.6	1.27	2.27	129	1.64	86	3	2270	52.71	4	0.07	23	0.43	27	0.49	29	0.51	28	0.52	9	0.31		319	8.25	494	1	5.58
6138	2	2	3	1	44	193.6	0	64	11.46	354	63.4	18.1	412	412	3.1	7	121	274.2			0.38	21.58	1.26	2.19	130	1.65	64	2.23	1648	38.27	6	0.11	11	0.2	16	0.29	22	0.39	22	0.41	9	0.31		201	5.2	961	1	10.85
9594	4	1	2	1	44	163.1	0	102	18.27	342	61.25	29.8	63	63	10.1	22.9	269	609.6			1.16	65.86	1.21	2.25	130	1.65	71	2.48	1494	34.69	7	0.13	17	0.32	15	0.27	35	0.62	24	0.45	2	0.07		212	5.48	78	0	0.88	144
16315	3	1	1	1	44	177.7	0	116	20.78	411	73.61	28.2	342	342	3.1	7	374	847.5			0.82	46.56	1.2	2.3	131	1.66	70	2.44	1461	33.92	6	0.11	11	0.2	16	0.29	17	0.3	20	0.37	7	0.24		244	6.31	353	1	3.99
34171	2	2	3	1	44	184.3	0	112	20.06	331	59.28	33.8	248	248	5.8	13.1	182	412.4	783	577.7	0.98	55.64	1.19	2.19	109	1.38	52	1.82	854	19.83	10	0.19	38	0.71	12	0.22	25	0.44	27	0.5	5	0.17		178	4.6	50	0	0.56
21706	2	2	3	1	44	172.4	0	35	6.27	359	64.3	9.7	202	202	8.7	19.7	158	358			0.24	13.63	1.23	2.29	119	1.51	62	2.16	934	21.69	1	0.02	8	0.15	7	0.13	39	0.69	15	0.28	7	0.24		203	5.25	46	0	0.52	127
46259	3	1	1	1	44	172.5	0	64	11.46	373	66.8	17.2	141	141	4.7	10.7	111	251.5	399	294.38	0.69	39.18	1.25	2.37	126	1.6	58	2.02	1172	27.21	3	0.06	9	0.17	10	0.18	23	0.4	31	0.58	5	0.17		243	6.28	120	0	1.35	178
9705	3	1	1	1	44	172.7	0	218	39.04	431	77.19	50.6	38	38	3	6.8	150	339.9			1.15	65.3	1.28	2.42	144	1.83	54	1.89	1638	38.03	4	0.07	8	0.15	6	0.11	29	0.51	17	0.32	11	0.38		258	6.67	678	1	7.65
33424	3	1	1	1	44	170.5	0	193	34.57	305	54.63	63.3	273	273	6.5	14.7	175	396.6	366	270.03	0.58	32.93	1.27	2.35	141	1.79	70	2.44	1597	37.08	13	0.24	49	0.91	38	0.69	34	0.6	28	0.52	7	0.24		296	7.65	216	1	2.44	208
18513	2	2	3	1	44	167.8	0	70	12.54	352	63.04	19.9	209	209	3.6	8.2	138	312.7			0.51	28.96	1.21	2.28	133	1.69	84	2.93	2533	58.82	5	0.09	12	0.22	6	0.11	38	0.67	28	0.52	7	0.24		261	6.75	281	1	3.17	173
36804	4	1	2	1	44	164.4	0	70	12.54	370	66.27	18.9	221	221	4.3	9.7	132	299.1	406	299.55	0.35	19.87	1.21	2.36	123	1.56	54	1.89	1287	29.88	5	0.09	9	0.17	7	0.13	24	0.42	6	0.11	2	0.07		211	5.46	281	1	3.17	125
15335	2	2	3	1	44	173.2	0	88	15.76	340	60.89	25.9	59	59	6.2	14	159	360.3			0.18	10.22	1.25	2.45	138	1.75	31	1.08	730	16.95	16	0.3	20	0.37	7	0.13	22	0.39	34	0.63	4	0.14		141	3.65	50	0	0.56
32890	1	1	3	1	44	183.4	0	88	15.76	366	65.55	24	182	182	3.7	8.4	228	516.6	707	521.62	0.18	10.22	1.24	2.33	127	1.61	62	2.16	1146	26.61	6	0.11	10	0.19	4	0.07	19	0.33	23	0.43	3	0.1		228	5.9	313	1	3.53
9138	3	1	1	1	44	171.2	0	113	20.24	362	64.83	31.2	138	138	5.9	13.4	185	419.2			0.8	45.42	1.29	2.3	106	1.35	54	1.89	1146	26.61	4	0.07	26	0.48	34	0.62	26	0.46	11	0.2	3	0.1		205	5.3	179	1	2.02	123
39387	3	1	1	1	44	171.5	0	37	6.63	267	47.82	13.9	53	53	4.1	9.3	177	401.1	377	278.15	0.25	14.2	1.21	2.21	111	1.41	42	1.47	508	11.8	1	0.02	2	0.04	3	0.05	8	0.14	11	0.2	4	0.14		145	3.75	56	0	0.63	61
51035	1	1	3	1	44	184.3	0	142	25.43	8888	888888	8888	8888	8888	65.3	148	8888	888888	888888	88888888	0.73	41.45	1.23	2.21	112	1.42	46	1.61	905	21.01	5	0.09	52	0.97	16	0.29	16	0.28	22	0.41	3	0.1		201	5.2	85	0	0.96	146
46269	2	2	3	1	44	190.3	0	88	15.76	380	68.06	23.2	168	168	7	15.9	111	251.5	470	346.77	0.58	32.93	1.24	2.3	113	1.44	75	2.62	822	19.09	2	0.04	8	0.15	9	0.16	17	0.3	26	0.48	14	0.49		184	4.76	86	0	0.97	129
2561	3	1	1	1	44	171.4	0	86	15.4	359	64.3	24	84	84	2	4.5	88	199.4			0.88	49.97	1.23	2.28	123	1.56	51	1.78	1100	25.54	6	0.11	50	0.93	25	0.45	26	0.46	22	0.41	7	0.24		247	6.39	104	0	1.17
12752	1	1	3	1	44	169	0	92	16.48	275	49.25	33.5	137	137	4.2	9.5	168	380.7			0.46	26.12	1.2	1.82	134	1.7	89	3.11	901	20.92	4	0.07	28	0.52	7	0.13	14	0.25	29	0.54	8	0.28		198	5.12	70	0	0.79	140
42297	3	1	1	1	44	183.5	0	46	8.24	343	61.43	13.4	421	421	8.8	19.9	183	414.7	801	590.98	0.71	40.31	8888	2.3	120	1.52	83	2.9	1194	27.72	4	0.07	16	0.3	33	0.6	27	0.47	11	0.2	5	0.17		180	4.65	334	1	3.77
45406	1	1	3	1	44	193.9	0	166	29.73	357	63.94	46.5	104	104	6.4	14.5	236	534.8	356	262.66	0.23	13.06	1.28	2.31	133	1.69	66	2.3	1016	23.59	3	0.06	8	0.15	5	0.09	16	0.28	27	0.5	6	0.21		207	5.35	171	1	1.93	136
19931	2	2	3	1	44	182.3	0	64	11.46	374	66.98	17.1	224	224	1.9	4.3	62	140.5			1.04	59.05	1.2	2.38	121	1.54	58	2.02	962	22.34	2	0.04	26	0.48	8	0.14	24	0.42	30	0.56	9	0.31		231	5.97	73	0	0.82	139
46671	2	2	3	1	44	178.6	0	224	40.12	239	42.8	93.7	1699	1699	6	13.6	148	335.4	957	706.07	1.25	70.98	1.19	2.13	152	1.93	45	1.57	732	17	1	0.02	1	0.02	1	0.02	11	0.19	28	0.52	4	0.14		178	4.6	111	0	1.25
45691	1	1	3	1	44	187.3	0	83	14.87	395	70.74	21	319	319	3.1	7	151	342.2	475	350.45	0.37	21.01	1.26	2.37	124	1.57	42	1.47	1356	31.49	4	0.07	17	0.32	6	0.11	21	0.37	31	0.58	8	0.28		245	6.34	349	1	3.94
3402	1	1	3	1	44	185.8	0	112	20.06	436	78.09	25.7	28	28	7.3	16.5	247	559.7			0.76	43.15	8888	2.32	110	1.4	64	2.23	1413	32.81	6	0.11	27	0.5	12	0.22	25	0.44	54	1.01	9	0.31		241	6.23	77	0	0.87
41103	1	1	3	1	44	169.5	0	65	11.64	334	59.82	19.5	208	208	5.9	13.4	310	702.5	380	280.36	0.89	50.53	1.22	2.16	115	1.46	57	1.99	1093	25.38	7	0.13	29	0.54	14	0.25	50	0.88	22	0.41	6	0.21		186	4.81	82	0	0.93	119
34167	1	1	3	1	44	180	0	60	10.75	369	66.09	16.3	436	436	9.5	21.5	409	926.8	481	354.88	0.83	47.13	1.22	2.4	117	1.49	73	2.55	2078	48.25	5	0.09	11	0.2	15	0.27	36	0.63	44	0.82	15	0.52		225	5.82	463	1	5.23
4704	3	1	1	1	44	178.8	0	149	26.69	420	75.22	35.5	154	154	2.3	5.2	111	251.5			0.14	7.95	1.24	2.35	128	1.63	57	1.99	1093	25.38	4	0.07	17	0.32	12	0.22	26	0.46	48	0.89	6	0.21		222	5.74	99	0	1.12
51882	3	1	1	1	44	167.4	0	93	16.66	397	71.1	23.4	196	196	4.3	9.7	118	267.4	371	273.72	0.96	54.51	1.2	2.27	122	1.55	41	1.43	1319	30.63	4	0.07	14	0.26	28	0.51	33	0.58	37	0.69	5	0.17		229	5.92	159	1	1.8
34620	3	1	1	1	44	176.7	0	130	23.28	432	77.37	30.1	175	175	2.8	6.3	140	317.2	339	250.11	0.56	31.8	8888	2.44	160	2.03	67	2.34	1518	35.25	3	0.06	8	0.15	5	0.09	14	0.25	28	0.52	4	0.14		308	7.96	382	1	4.31
12723	2	2	3	1	44	165.2	0	39	6.98	313	56.06	12.5	151	151	1.5	3.4	112	253.8			0.21	11.92	1.22	2.24	99	1.26	39	1.36	714	16.58	1	0.02	6	0.11	4	0.07	31	0.54	24	0.45	4	0.14		160	4.14	61	0	0.69	103
48800	2	2	3	1	44	176.7	0	60	10.75	284	50.86	21.1	103	103	8.1	18.4	218	494	744	548.92	0.66	37.47	8888	2.26	123	1.56	59	2.06	1411	32.76	2	0.04	32	0.6	9	0.16	38	0.67	15	0.28	5	0.17		227	5.87	121	0	1.37
38838	3	1	1	1	44	171.8	0	78	13.97	308	55.16	25.3	563	563	5.1	11.6	146	330.8	448	330.53	0.38	21.58	1.22	2.38	132	1.68	36	1.26	2297	53.34	3	0.06	14	0.26	13	0.24	26	0.46	47	0.88	21	0.73		233	6.03	647	1	7.3
52605	1	1	3	1	44	164	0	68	12.18	375	67.16	18.1	181	181	10.8	24.5	221	500.8	686	506.13	0.86	48.83	1.22	2.36	141	1.79	107	3.74	1493	34.67	5	0.09	24	0.45	6	0.11	29	0.51	29	0.54	19	0.66		190	4.91	216	1	2.44
2447	1	1	3	1	44	179.6	0	83	14.87	321	57.49	25.9	73	73	2.4	5.4	88	199.4			0.09	5.11	8888	2.36	121	1.54	76	2.65	1074	24.94	3	0.06	10	0.19	6	0.11	20	0.35	26	0.48	6	0.21		220	5.69	231	1	2.61
42287	1	1	3	1	44	185.4	0	114	20.42	339	60.71	33.6	258	258	2.9	6.6	112	253.8	410	302.5	0.27	15.33	1.29	2.38	119	1.51	47	1.64	780	18.11	2	0.04	15	0.28	4	0.07	9	0.16	19	0.35	4	0.14		198	5.12	107	0	1.21	143
37162	1	1	3	1	44	182.5	0	103	18.45	319	57.13	32.3	273	273	8.2	18.6	141	319.5	316	233.14	0.89	50.53	1.19	2.34	122	1.55	73	2.55	811	18.83	7	0.13	15	0.28	6	0.11	20	0.35	9	0.17	7	0.24		154	3.98	70	0	0.79	86
45692	2	2	3	1	44	183.8	0	74	13.25	319	57.13	23.2	102	102	5.5	12.5	197	446.4	668	492.85	0.07	3.97	1.21	2.21	113	1.44	56	1.95	947	21.99	2	0.04	7	0.13	5	0.09	29	0.51	29	0.54	6	0.21		195	5.04	100	0	1.13	90
10507	2	2	3	1	44	179.5	0	73	13.07	247	44.24	29.6	97	97	2.3	5.2	99	224.3			0.05	2.84	1.3	2.28	105	1.33	47	1.64	845	19.62	2	0.04	16	0.3	6	0.11	19	0.33	14	0.26	1	0.03		162	4.19	65	0	0.73
21619	2	2	3	1	44	179.6	0	234	41.91	275	49.25	85.1	711	711	6.2	14	252	571			0.36	20.44	1.17	1.96	110	1.4	15	0.52	997	23.15	1	0.02	5	0.09	4	0.07	32	0.56	7	0.13	7	0.24		133	3.44	96	0	1.08
42252	3	1	1	1	44	162.5	0	115	20.6	313	56.06	36.7	64	64	2.1	4.8	108	244.7	351	258.97	0.54	30.66	1.21	2.27	126	1.6	58	2.02	767	17.81	7	0.13	27	0.5	13	0.24	17	0.3	17	0.32	5	0.17		183	4.73	82	0	0.93
19	2	2	3	1	44	178.3	0	83	14.87	252	45.13	32.9	1085	1085	3.6	8.2	93	210.7			0.06	3.41	1.18	2.31	112	1.42	22	0.77	1123	26.08	1	0.02	5	0.09	8	0.14	32	0.56	10	0.19	42	1.47		187	4.84	136	0	1.54
1893	3	1	1	1	44	164.1	0	76	13.61	369	66.09	20.6	84	84	6.4	14.5	172	389.8			0.19	10.79	1.26	2.3	132	1.68	65	2.27	1024	23.78	7	0.13	17	0.32	8	0.14	45	0.79	23	0.43	6	0.21		210	5.43	74	0	0.84
3538	1	1	3	1	44	186.4	0	69	12.36	284	50.86	24.3	169	169	14.2	32.2	205	464.5			1.82	103.34	8888	8888	119	1.51	68	2.37	1190	27.63	3	0.06	10	0.19	3	0.05	10	0.18	8	0.15	1	0.03		156	4.03	135	0	1.52
3672	3	1	1	1	44	172.6	0	103	18.45	349	62.51	29.5	167	167	4	9.1	160	362.6			0.39	22.14	8888	2.35	134	1.7	65	2.27	1490	34.6	5	0.09	12	0.22	13	0.24	16	0.28	20	0.37	6	0.21		275	7.11	303	1	3.42
4045	2	2	3	1	44	181.5	0	97	17.37	287	51.4	33.8	329	329	4	9.1	112	253.8			0.41	23.28	1.27	2.31	109	1.38	61	2.13	977	22.69	4	0.07	14	0.26	6	0.11	35	0.62	22	0.41	7	0.24		299	7.73	109	0	1.23	230
7100	1	1	3	1	44	177.4	0	123	22.03	369	66.09	33.3	337	337	7.1	16.1	283	641.3			0.06	3.41	1.15	2.38	156	1.98	96	3.35	1133	26.31	6	0.11	14	0.26	7	0.13	28	0.49	33	0.61	6	0.21		205	5.3	96	0	1.08
7591	1	1	3	1	44	185.5	0	97	17.37	304	54.45	31.9	193	193	5.7	12.9	233	528			0.41	23.28	1.26	2.3	121	1.54	73	2.55	1223	28.4	3	0.06	14	0.26	11	0.2	28	0.49	39	0.73	6	0.21		230	5.95	282	1	3.18	138
12024	3	1	1	1	44	169	0	36	6.45	299	53.55	12	97	97	2.9	6.6	111	251.5			0.54	30.66	1.24	2.32	117	1.49	51	1.78	917	21.29	6	0.11	37	0.69	48	0.87	28	0.49	26	0.48	6	0.21		172	4.45	126	0	1.42
14195	1	1	3	1	44	181.7	0	92	16.48	328	58.74	28	415	415	2.1	4.8	90	203.9			0.77	43.72	1.2	2.4	108	1.37	81	2.83	1016	23.59	2	0.04	10	0.19	5	0.09	13	0.23	42	0.78	5	0.17		219	5.66	239	1	2.7
16130	1	1	3	1	44	181.4	0	76	13.61	327	58.57	23.2	641	641	5.8	13.1	260	589.2			1.06	60.19	1.22	2.29	128	1.63	71	2.48	956	22.2	1	0.02	8	0.15	7	0.13	14	0.25	23	0.43	6	0.21		188	4.86	196	1	2.21
16467	3	1	1	1	44	166.2	0	68	12.18	363	65.01	18.7	170	170	3.6	8.2	121	274.2			1.12	63.59	1.19	2.32	151	1.92	65	2.27	1334	30.98	4	0.07	27	0.5	17	0.31	29	0.51	47	0.88	7	0.24		280	7.24	176	1	1.99
16575	3	1	1	1	44	183.1	0	156	27.94	259	46.39	60.2	92	92	4.2	9.5	250	566.5			0.68	38.61	8888	8888	121	1.54	45	1.57	1085	25.19	4	0.07	18	0.34	13	0.24	31	0.54	30	0.56	6	0.21		193	4.99	90	0	1.02	132
17840	3	1	1	1	44	163.9	0	129	23.1	369	66.09	35	453	453	2.1	4.8	149	337.6			0.16	9.08	1.21	2.33	113	1.44	34	1.19	1411	32.76	1	0.02	4	0.07	6	0.11	22	0.39	15	0.28	3	0.1		159	4.11	406	1	4.58
18373	2	2	3	1	44	186.3	0	83	14.87	366	65.55	22.7	330	330	2.9	6.6	125	283.3			1.05	59.62	1.22	2.29	153	1.94	61	2.13	778	18.07	3	0.06	7	0.13	3	0.05	19	0.33	27	0.5	4	0.14		184	4.76	91	0	1.03	113
19249	3	1	1	1	44	161.1	0	58	10.39	327	58.57	17.7	89	89	3.3	7.5	119	269.7			0.18	10.22	8888	2.29	130	1.65	43	1.5	924	21.46	2	0.04	9	0.17	11	0.2	14	0.25	18	0.34	4	0.14		177	4.58	211	1	2.38
20078	1	1	3	1	44	171	0	92	16.48	334	59.82	27.5	148	148	3.7	8.4	197	446.4			0.54	30.66	1.29	2.31	144	1.83	69	2.41	895	20.78	6	0.11	26	0.48	12	0.22	23	0.4	34	0.63	7	0.24		174	4.5	154	1	1.74
20162	2	2	3	1	44	177.9	0	95	17.01	296	53.01	32.1	449	449	3.6	8.2	159	360.3			0.28	15.9	1.28	2.58	109	1.38	60	2.09	874	20.29	3	0.06	8	0.15	5	0.09	13	0.23	23	0.43	5	0.17		205	5.3	198	1	2.24
21135	2	2	3	1	44	173.6	0	34	6.09	329	58.92	10.3	109	109	2.5	5.7	112	253.8			0.2	11.36	1.19	2.21	123	1.56	55	1.92	793	18.41	1	0.02	4	0.07	4	0.07	32	0.56	21	0.39	2	0.07		207	5.35	70	0	0.79	139
21850	1	1	3	1	44	164.1	0	84	15.04	358	64.12	23.5	218	218	4.4	10	305	691.1			0.03	1.7	1.14	2.24	146	1.85	70	2.44	1389	32.25	11	0.2	36	0.67	9	0.16	27	0.47	48	0.89	18	0.63		195	5.04	111	0	1.25
32365	3	1	1	1	44	168.7	0	160	28.66	387	69.31	41.3	231	231	3.6	8.2	117	265.1	386	284.79	0.05	2.84	1.28	2.34	135	1.71	69	2.41	769	17.86	2	0.04	6	0.11	6	0.11	15	0.26	16	0.3	2	0.07		184	4.76	140	0	1.58	113
32431	1	1	3	1	44	177.1	0	89	15.94	359	64.3	24.8	82	82	7.7	17.4	405	917.7	636	469.24	2.12	120.37	1.31	2.35	113	1.44	93	3.25	1830	42.49	7	0.13	50	0.93	18	0.33	19	0.33	41	0.76	11	0.38		228	5.9	189	1	2.13
33641	1	1	3	1	44	180	0	90	16.12	340	60.89	26.5	75	75	2.1	4.8	71	160.9	323	238.31	0.07	3.97	1.2	2.47	167	2.12	60	2.09	1758	40.82	1	0.02	7	0.13	3	0.05	16	0.28	31	0.58	5	0.17		297	7.68	381	1	4.3
36256	2	2	3	1	44	169	0	60	10.75	361	64.66	16.6	153	153	6.9	15.6	160	362.6	487	359.31	0.88	49.97	1.23	2.43	140	1.78	61	2.13	1077	25.01	14	0.26	28	0.52	10	0.18	26	0.46	52	0.97	10	0.35		237	6.13	104	0	1.17
39104	3	1	1	1	44	166.9	0	108	19.34	346	61.97	31.2	315	315	3.3	7.5	103	233.4	511	377.02	0.49	27.82	1.22	2.28	117	1.49	52	1.82	1110	25.77	3	0.06	34	0.63	11	0.2	12	0.21	39	0.73	7	0.24		253	6.54	146	0	1.65	191
42038	2	2	3	1	44	180.6	0	138	24.72	336	60.18	41.1	177	177	7.7	17.4	202	457.7	848	625.65	0.62	35.2	1.24	2.25	108	1.37	67	2.34	965	22.41	2	0.04	18	0.34	5	0.09	24	0.42	14	0.26	3	0.1		163	4.22	105	0	1.19
44203	2	2	3	1	44	186.9	0	90	16.12	358	64.12	25.1	459	459	3.4	7.7	154	349	735	542.28	0.58	32.93	1.26	2.41	122	1.55	75	2.62	1440	33.44	5	0.09	13	0.24	16	0.29	28	0.49	28	0.52	5	0.17		265	6.85	348	1	3.93
45915	2	2	3	1	44	180.3	0	95	17.01	436	78.09	21.8	112	112	10.8	24.5	234	530.2	503	371.11	1.09	61.89	1.3	2.42	138	1.75	71	2.48	1077	25.01	6	0.11	14	0.26	13	0.24	51	0.9	20	0.37	5	0.17		217	5.61	139	0	1.57
47786	2	2	3	1	44	173.7	0	79	14.15	341	61.07	23.2	95	95	7.7	17.4	232	525.7	122	90.01	0.95	53.94	1.29	2.39	109	1.38	41	1.43	828	19.23	11	0.2	16	0.3	13	0.24	36	0.63	13	0.24	5	0.17		125	3.23	77	0	0.87	72
48494	1	1	3	1	44	183.2	0	111	19.88	376	67.34	29.5	143	143	2.3	5.2	175	396.6	290	213.96	1.05	59.62	1.23	2.32	123	1.56	61	2.13	1141	26.49	1	0.02	13	0.24	5	0.09	18	0.32	49	0.91	6	0.21		203	5.25	263	1	2.97
49427	1	1	3	1	44	188.1	0	78	13.97	313	56.06	24.9	499	499	3.6	8.2	201	455.5	305	225.03	0.53	30.09	1.27	2.34	114	1.45	57	1.99	778	18.07	1	0.02	8	0.15	4	0.07	18	0.32	13	0.24	2	0.07		145	3.75	151	1	1.7	86
49445	3	3	1	1	44	161.7	0	59	10.57	324	58.03	18.2	200	200	3.1	7	175	396.6	439	323.89	0.44	24.98	1.26	2.36	119	1.51	77	2.69	1582	36.73	8	0.15	24	0.45	22	0.4	43	0.76	33	0.61	5	0.17		275	7.11	295	1	3.33
49880	1	1	3	1	44	173	0	126	22.57	426	76.3	29.6	260	260	6.6	15	191	432.8	375	276.67	0.57	32.36	1.32	2.51	129	1.64	89	3.11	703	16.32	2	0.04	6	0.11	3	0.05	12	0.21	20	0.37	2	0.07		163	4.22	145	0	1.64	92
51285	3	1	1	1	44	175.2	0	117	20.95	357	63.94	32.8	531	531	2.9	6.6	102	231.1	409	301.76	0.1	5.68	1.19	2.26	114	1.45	55	1.92	1250	29.03	4	0.07	9	0.17	13	0.24	19	0.33	12	0.22	1	0.03		190	4.91	227	1	2.56
51596	1	1	3	1	44	173.4	0	72	12.9	327	58.57	22	46	46	8.6	19.5	156	353.5	532	392.51	1.07	60.75	1.2	2.26	126	1.6	49	1.71	997	23.15	1	0.02	17	0.32	8	0.14	14	0.25	6	0.11	1	0.03		146	3.78	89	0	1
7444	3	1	1	2	44	155.3	0	60	10.75	296	53.01	20.3	3	3	3.2	7.3	102	231.1			1.17	66.43	1.13	2.22	129	1.64	31	1.08	849	19.71	8	0.15	39	0.73	23	0.42	24	0.42	21	0.39	3	0.1		204	5.28	53	0	0.6	141
37240	2	2	3	2	44	161.7	0	63	11.28	349	62.51	18.1	187	187	2.7	6.1	67	151.8	820	605	0.1	5.68	1.24	2.43	136	1.73	58	2.02	929	21.57	1	0.02	6	0.11	5	0.09	17	0.3	21	0.39	4	0.14		207	5.35	112	0	1.26	118
44938	3	1	1	2	44	157.7	0	120	21.49	304	54.45	39.5	56	56	9	20.4	215	487.2	450	332.01	0.76	43.15	1.28	2.42	129	1.64	61	2.13	1062	24.66	3	0.06	15	0.28	15	0.27	18	0.32	13	0.24	2	0.07		191	4.94	177	1	2	119
14058	2	2	3	2	44	164.7	0	94	16.84	367	65.73	25.6	68	68	5.4	12.2	228	516.6			0.28	15.9	1.29	2.19	122	1.55	57	1.99	972	22.57	1	0.02	5	0.09	5	0.09	13	0.23	6	0.11	2	0.07		182	4.71	149	0	1.68
32867	2	2	3	2	44	171.2	0	76	13.61	328	58.74	23.2	101	101	6.1	13.8	128	290	719	530.48	0.02	1.14	1.23	2.35	117	1.49	48	1.68	779	18.09	2	0.04	6	0.11	5	0.09	28	0.49	17	0.32	4	0.14		198	5.12	82	0	0.93
1181	1	1	3	2	44	164.4	0	148	26.51	264	47.28	56.1	502	502	2.6	5.9	217	491.7			0.55	31.23	8888	2.1	140	1.78	65	2.27	1660	38.55	1	0.02	3	0.06	1	0.02	5	0.09	5	0.09	5	0.17		206	5.33	537	1	6.06
38381	2	2	3	2	44	165	0	91	16.3	352	63.04	25.9	14	14	11.7	26.5	213	482.7	485	357.83	1.01	57.35	1.28	2.38	124	1.57	64	2.23	661	15.35	3	0.06	13	0.24	14	0.25	21	0.37	15	0.28	2	0.07		108	2.79	58	0	0.65	41
45814	2	2	3	2	44	175.7	0	52	9.31	323	57.85	16.1	98	98	5.2	11.8	96	217.5	371	273.72	1.27	72.11	1.27	2.29	120	1.52	39	1.36	640	14.86	1	0.02	6	0.11	12	0.22	21	0.37	10	0.19	1	0.03		152	3.93	43	0	0.49	85
14009	3	1	1	2	44	159.4	0	77	13.79	375	67.16	20.5	28	28	5.3	12	119	269.7			1.2	68.14	8888	8888	125	1.59	45	1.57	1296	30.09	3	0.06	12	0.22	9	0.16	13	0.23	12	0.22	7	0.24		198	5.12	138	0	1.56
20331	1	1	3	2	44	165.7	0	46	8.24	278	49.79	16.5	116	116	2.8	6.3	134	303.6			0.08	4.54	1.21	2.19	95	1.21	43	1.5	1355	31.46	1	0.02	10	0.19	5	0.09	22	0.39	8	0.15	3	0.1		277	7.16	208	1	2.35
35978	2	2	3	2	44	166.4	0	32	5.73	471	84.36	6.8	8	8	6.2	14	167	378.4	530	391.03	0.81	45.99	1.24	2.41	121	1.54	43	1.5	1402	32.55	6	0.11	19	0.35	9	0.16	34	0.6	19	0.35	6	0.21		277	7.16	85	0	0.96
49339	3	1	1	2	44	152.8	0	64	11.46	326	58.39	19.6	99	99	4.4	10	182	412.4	645	475.88	0.66	37.47	1.23	2.36	118	1.5	60	2.09	1605	37.27	1	0.02	7	0.13	11	0.2	19	0.33	15	0.28	5	0.17		199	5.15	602	1	6.8
45840	2	2	3	2	44	157.4	0	63	11.28	389	69.67	16.2	20	20	11.4	25.8	245	555.2	1003	740.01	1.23	69.84	1.25	2.25	106	1.35	41	1.43	1253	29.09	15	0.28	40	0.75	10	0.18	20	0.35	15	0.28	8	0.28		193	4.99	116	0	1.31
47861	3	1	1	2	44	166	0	133	23.82	359	64.3	37	192	192	3.4	7.7	128	290	620	457.44	0.28	15.9	1.29	2.35	123	1.56	48	1.68	787	18.27	4	0.07	11	0.2	14	0.25	26	0.46	31	0.58	4	0.14		189	4.89	117	0	1.32	129
41403	3	1	1	2	44	160.3	0	71	12.72	364	65.19	19.5	25	25	3.9	8.8	151	342.2	395	291.43	0.71	40.31	1.19	2.37	138	1.75	59	2.06	1328	30.84	3	0.06	6	0.11	6	0.11	19	0.33	9	0.17	2	0.07		187	4.84	296	1	3.34
13706	3	1	1	2	44	158.6	0	99	17.73	350	62.69	28.3	44	44	6.1	13.8	140	317.2			0.61	34.64	1.18	2.28	117	1.49	72	2.51	1156	26.84	3	0.06	37	0.69	30	0.54	27	0.47	18	0.34	5	0.17		202	5.22	143	0	1.61	124
44010	3	1	1	2	44	162.2	0	120	21.49	366	65.55	32.8	132	132	4.1	9.3	142	321.8	627	462.6	0.64	36.34	1.25	2.21	119	1.51	49	1.71	945	21.94	4	0.07	11	0.2	6	0.11	17	0.3	9	0.17	1	0.03		186	4.81	144	0	1.63	129
36299	3	1	1	2	44	158.6	0	35	6.27	438	78.45	8	52	52	3.8	8.6	104	235.7	651	480.31	0.4	22.71	1.25	2.34	154	1.96	41	1.43	1275	29.61	4	0.07	9	0.17	6	0.11	11	0.19	13	0.24	4	0.14		285	7.37	213	1	2.4
46667	2	2	3	2	44	165.4	0	92	16.48	313	56.06	29.4	109	109	3.9	8.8	140	317.2	449	331.27	0.52	29.53	8888	2.27	116	1.47	50	1.75	1423	33.04	0	0	1	0.02	5	0.09	12	0.21	12	0.22	2	0.07		141	3.65	315	1	3.56	28
47094	1	1	3	2	44	161.3	0	119	21.31	345	61.79	34.5	32	32	9.9	22.4	241	546.1	620	457.44	1.16	65.86	1.09	2.09	123	1.56	52	1.82	886	20.57	20	0.37	38	0.71	10	0.18	26	0.46	13	0.24	7	0.24		144	3.72	43	0	0.49	70
22047	4	1	2	2	44	153.6	0	48	8.6	351	62.86	13.7	25	25	9.6	21.8	281	636.7			1.05	59.62	1.19	2.25	108	1.37	38	1.33	1351	31.37	27	0.5	67	1.25	15	0.27	65	1.14	35	0.65	8	0.28		244	6.31	90	0	1.02
11825	2	2	3	2	44	174.5	0	61	10.93	360	64.48	16.9	16	16	2.9	6.6	85	192.6			0.21	11.92	1.3	2.47	136	1.73	52	1.82	1684	39.1	5	0.09	41	0.76	15	0.27	65	1.14	21	0.39	13	0.45		316	8.17	166	1	1.87	230
33787	2	2	3	2	44	160.7	0	77	13.79	336	60.18	22.9	111	111	9.9	22.4	128	290	824	607.95	0.84	47.7	1.28	2.39	120	1.52	64	2.23	1054	24.47	24	0.45	76	1.42	18	0.33	40	0.7	40	0.75	11	0.38		180	4.65	50	0	0.56
8221	4	1	2	2	44	151.7	0	100	17.91	295	52.83	33.9	192	192	3.7	8.4	115	260.6			1.24	70.41	1.29	2.38	139	1.77	48	1.68	1312	30.46	2	0.04	5	0.09	13	0.24	16	0.28	10	0.19	4	0.14		173	4.47	252	1	2.85
18926	1	1	3	2	44	164.7	0	97	17.37	360	64.48	26.9	21	21	9	20.4	316	716.1			0.72	40.88	1.2	2.71	295	3.75	60	2.09	1231	28.58	8	0.15	15	0.28	22	0.4	37	0.65	17	0.32	5	0.17		204	5.28	85	0	0.96	89
34213	1	1	3	2	44	171.1	0	89	15.94	430	77.01	20.7	256	256	4.3	9.7	426	965.3	668	492.85	0.56	31.8	1.24	2.38	141	1.79	56	1.95	1149	26.68	2	0.04	11	0.2	8	0.14	18	0.32	18	0.34	3	0.1		242	6.26	403	1	4.55
40223	1	1	3	2	44	160.6	0	46	8.24	475	85.07	9.7	31	31	6	13.6	332	752.3	525	387.34	0.6	34.07	1.26	2.32	126	1.6	46	1.61	3825	88.82	13	0.24	18	0.34	29	0.52	120	2.11	65	1.21	14	0.49		286	7.4	2265	1	25.57
37113	1	1	3	2	44	161.4	0	166	29.73	341	61.07	48.7	180	180	5.9	13.4	221	500.8	422	311.35	1.05	59.62	1.25	2.26	120	1.52	55	1.92	1104	25.63	16	0.3	52	0.97	12	0.22	23	0.4	31	0.58	8	0.28		209	5.4	120	0	1.35	150
47900	2	2	3	2	44	166.1	0	46	8.24	390	69.85	11.8	7	7	4.1	9.3	148	335.4	687	506.87	0.99	56.21	1.28	2.4	126	1.6	59	2.06	1039	24.13	3	0.06	19	0.35	9	0.16	17	0.3	59	1.1	7	0.24		224	5.79	81	0	0.91	131
1604	2	2	3	2	44	166.6	0	64	11.46	361	64.66	17.7	14	14	4.6	10.4	167	378.4			0.43	24.42	1.3	2.3	105	1.33	54	1.89	1146	26.61	4	0.07	19	0.35	13	0.24	33	0.58	38	0.71	14	0.49		210	5.43	146	0	1.65	130
10034	1	1	3	2	44	159.5	0	55	9.85	322	57.67	17.1	8	8	5.6	12.7	208	471.3			0.99	56.21	1.25	2.38	102	1.3	35	1.22	1072	24.89	3	0.06	14	0.26	4	0.07	14	0.25	24	0.45	3	0.1		184	4.76	63	0	0.71	121
12714	3	1	1	2	44	156.5	0	54	9.67	362	64.83	14.9	115	115	1.8	4.1	140	317.2			0.04	2.27	1.21	2.35	130	1.65	59	2.06	1019	23.66	6	0.11	11	0.2	5	0.09	14	0.25	12	0.22	4	0.14		218	5.64	190	1	2.15
40661	1	1	3	2	44	159.9	0	99	17.73	290	51.94	34.1	60	60	18.2	41.2	523	1185.1	434	320.21	1.67	94.82	1.2	2.21	115	1.46	71	2.48	2719	63.14	5	0.09	25	0.47	6	0.11	14	0.25	24	0.45	10	0.35		305	7.89	100	0	1.13
811	2	2	3	2	44	166.8	0	67	12	408	73.07	16.4	108	108	8.1	18.4	258	584.6			1.18	67	1.22	2.32	122	1.55	95	3.32	1417	32.9	8	0.15	18	0.34	20	0.36	33	0.58	15	0.28	3	0.1		248	6.41	122	0	1.38	147
42825	2	2	3	2	44	172.9	0	118	21.13	344	61.61	34.3	193	193	8.4	19	344	779.5	1080	796.82	0.25	14.2	1.18	2.19	116	1.47	47	1.64	880	20.43	5	0.09	15	0.28	7	0.13	23	0.4	26	0.48	3	0.1		199	5.15	99	0	1.12	118
7289	1	1	3	2	44	177.2	0	128	22.92	449	80.42	28.5	97	97	5.5	12.5	147	333.1			1.04	59.05	8888	2.52	143	1.82	85	2.97	1307	30.35	4	0.07	19	0.35	13	0.24	36	0.63	46	0.86	12	0.42		271	7.01	117	0	1.32
9663	1	1	3	2	44	169.7	0	55	9.85	358	64.12	15.4	16	16	22.8	51.7	284	643.5			1.42	80.63	1.27	2.35	106	1.35	75	2.62	1545	35.87	12	0.22	35	0.65	16	0.29	54	0.95	16	0.3	9	0.31		176	4.55	107	0	1.21
43522	2	2	3	2	44	163.3	0	32	5.73	445	79.7	7.2	7	7	12.3	27.9	288	652.6	593	437.52	0.91	51.67	1.22	2.11	102	1.3	57	1.99	1560	36.22	19	0.35	54	1.01	18	0.33	42	0.74	13	0.24	7	0.24		225	5.82	172	1	1.94	153
42243	1	1	3	2	44	180	0	52	9.31	345	61.79	15.1	23	23	11	24.9	200	453.2	624	460.39	1.22	69.27	1.23	2.41	115	1.46	57	1.99	1935	44.93	6	0.11	16	0.3	9	0.16	20	0.35	23	0.43	7	0.24		181	4.68	106	0	1.2
37243	1	1	3	2	44	164	0	92	16.48	359	64.3	25.6	390	390	4.2	9.5	196	444.1	461	340.13	0.98	55.64	1.3	2.41	136	1.73	55	1.92	2092	48.58	4	0.07	8	0.15	7	0.13	30	0.53	23	0.43	10	0.35		250	6.47	346	1	3.91	136
37693	1	1	3	2	44	163.5	0	78	13.97	363	65.01	21.5	5	5	4	9.1	155	351.2	340	250.85	0.75	42.59	1.17	2.12	103	1.31	41	1.43	1080	25.08	1	0.02	12	0.22	6	0.11	13	0.23	12	0.22	3	0.1		191	4.94	102	0	1.15	117
14545	3	1	1	2	44	158.9	0	115	20.6	325	58.21	35.4	70	70	2.8	6.3	323	731.9			0.25	14.2	1.28	2.36	138	1.75	46	1.61	1146	26.61	5	0.09	9	0.17	5	0.09	10	0.18	12	0.22	6	0.21		232	6	177	1	2
3790	3	1	1	2	44	158.8	0	53	9.49	413	73.97	12.8	32	32	3.5	7.9	108	244.7			0.28	15.9	1.22	2.28	106	1.35	45	1.57	833	19.34	2	0.04	7	0.13	7	0.13	8	0.14	14	0.26	2	0.07		166	4.29	144	0	1.63
742	1	1	3	2	44	158.7	0	66	11.82	396	70.92	16.7	29	29	8.3	18.8	464	1051.4			2.83	160.69	1.24	2.32	119	1.51	43	1.5	1595	37.04	15	0.28	83	1.55	12	0.22	50	0.88	11	0.2	9	0.31		204	5.28	46	0	0.52
6068	1	1	3	2	44	169.4	0	168	30.09	300	53.73	56	112	112	8.9	20.2	180	407.9			1	56.78	1.29	2.38	127	1.61	47	1.64	1057	24.54	5	0.09	28	0.52	8	0.14	26	0.46	43	0.8	7	0.24		177	4.58	57	0	0.64	105
16405	1	1	3	2	44	173.7	0	61	10.93	386	69.13	15.8	34	34	3.6	8.2	154	349			0.9	51.1	1.23	2.26	105	1.33	54	1.89	933	21.66	5	0.09	33	0.61	8	0.14	21	0.37	29	0.54	8	0.28		194	5.02	54	0	0.61
38533	2	2	3	2	44	156	0	87	15.58	322	57.67	27	38	38	7.1	16.1	160	362.6	362	267.08	0.41	23.28	8888	2.43	119	1.51	89	3.11	890	20.67	17	0.32	17	0.32	6	0.11	17	0.3	14	0.26	2	0.07		143	3.7	83	0	0.94	89
50931	2	2	3	2	44	155.8	0	11	1.97	473	84.71	2.3	5	5	12.1	27.4	349	790.8	1290	951.76	1.23	69.84	1.17	2.2	122	1.55	43	1.5	1189	27.61	9	0.17	27	0.5	8	0.14	26	0.46	18	0.34	3	0.1		161	4.16	128	0	1.45	93
905	1	1	3	2	44	169.6	0	95	17.01	301	53.91	31.6	38	38	9.6	21.8	278	629.9			2.34	132.87	1.25	2.29	116	1.47	50	1.75	1558	36.18	5	0.09	20	0.37	6	0.11	17	0.3	15	0.28	9	0.31		290	7.5	293	1	3.31
1409	2	2	3	2	44	165	0	66	11.82	286	51.22	23.1	32	32	1.8	4.1	65	147.3			0.28	15.9	8888	1.83	118	1.5	43	1.5	946	21.97	4	0.07	27	0.5	11	0.2	65	1.14	24	0.45	5	0.17		216	5.59	86	0	0.97	144
1895	3	1	1	2	44	154.6	0	86	15.4	329	58.92	26.1	64	64	3.6	8.2	97	219.8			0.78	44.29	1.23	2.25	131	1.66	44	1.54	1242	28.84	4	0.07	17	0.32	16	0.29	59	1.04	35	0.65	6	0.21		211	5.46	125	0	1.41
2269	2	2	3	2	44	160.3	0	50	8.96	324	58.03	15.4	249	249	2.9	6.6	145	328.6			1.19	67.57	1.29	2.44	102	1.3	57	1.99	840	19.5	1	0.02	10	0.19	5	0.09	32	0.56	9	0.17	1	0.03		200	5.17	137	0	1.55
2419	4	1	2	2	44	158.1	0	23	4.12	391	70.03	5.9	4	4	2.5	5.7	108	244.7			0.48	27.25	1.22	2.04	109	1.38	47	1.64	1093	25.38	5	0.09	17	0.32	7	0.13	26	0.46	15	0.28	5	0.17		198	5.12	72	0	0.81
3200	2	2	3	2	44	148.9	0	82	14.69	425	76.12	19.3	8	8	6.6	15	140	317.2			1.05	59.62	1.3	2.46	112	1.42	61	2.13	1246	28.93	7	0.13	31	0.58	13	0.24	26	0.46	37	0.69	11	0.38		233	6.03	64	0	0.72	130
3229	3	1	1	2	44	156.2	0	20	3.58	322	57.67	6.2	40	40	4.2	9.5	82	185.8			0.05	2.84	1.22	2.25	123	1.56	41	1.43	1026	23.82	3	0.06	10	0.19	5	0.09	10	0.18	8	0.15	1	0.03		221	5.72	112	0	1.26	162
3978	3	1	1	2	44	164.4	0	173	30.98	370	66.27	46.8	38	38	10.7	24.2	295	668.5			1.37	77.79	8888	2.42	129	1.64	73	2.55	1771	41.12	29	0.54	58	1.08	25	0.45	43	0.76	17	0.32	7	0.24		195	5.04	175	1	1.98
4441	1	1	3	2	44	170.6	0	71	12.72	357	63.94	19.9	82	82	14.4	32.6	275	623.2			0.06	3.41	1.16	2.39	144	1.83	57	1.99	1282	29.77	5	0.09	13	0.24	6	0.11	21	0.37	21	0.39	5	0.17		202	5.22	69	0	0.78
6265	2	2	3	2	44	162.4	0	59	10.57	316	56.6	18.7	22	22	5.3	12	179	405.6			1.25	70.98	1.25	2.26	121	1.54	35	1.22	768	17.83	5	0.09	12	0.22	11	0.2	16	0.28	8	0.15	4	0.14		141	3.65	114	0	1.29
6758	4	3	3	2	44	154.2	0	24	4.3	476	85.25	5	3	3	2.9	6.6	196	444.1			0.66	37.47	1.18	2.2	119	1.51	34	1.19	1150	26.7	4	0.07	17	0.32	15	0.27	27	0.47	24	0.45	2	0.07		248	6.41	98	0	1.11
8484	3	1	1	2	44	163.7	0	55	9.85	360	64.48	15.3	132	132	13.5	30.6	200	453.2			0.12	6.81	8888	2.5	124	1.57	40	1.4	659	15.3	0	0	3	0.06	3	0.05	11	0.19	14	0.26	5	0.17		201	5.2	172	1	1.94
9800	2	2	3	2	44	168.2	0	85	15.22	256	45.85	33.2	53	53	5.3	12	154	349			0.44	24.98	1.22	2.14	93	1.18	45	1.57	926	21.5	1	0.02	40	0.75	9	0.16	17	0.3	16	0.3	8	0.28		184	4.76	99	0	1.12	125
10267	3	1	1	2	44	156.8	0	78	13.97	408	73.07	19.1	26	26	4.9	11.1	153	346.7			0.8	45.42	1.25	2.39	146	1.85	79	2.76	1283	29.79	6	0.11	34	0.63	37	0.67	39	0.69	24	0.45	6	0.21		244	6.31	127	0	1.43
10318	1	1	3	2	44	158.9	0	94	16.84	353	63.22	26.6	65	65	16.3	36.9	245	555.2			1.21	68.7	1.18	2.4	113	1.44	64	2.23	1540	35.76	12	0.22	50	0.93	17	0.31	33	0.58	42	0.78	8	0.28		285	7.37	59	0	0.67
13878	3	1	1	2	44	157.9	0	99	17.73	324	58.03	30.6	122	122	6.1	13.8	154	349			0.71	40.31	1.24	2.28	108	1.37	40	1.4	1103	25.61	4	0.07	10	0.19	10	0.18	28	0.49	26	0.48	5	0.17		192	4.97	141	0	1.59	106
15547	1	1	3	2	44	163.4	0	40	7.16	474	84.89	8.4	5	5	2.2	5	123	278.7			0.18	10.22	1.22	2.24	115	1.46	36	1.26	1028	23.87	1	0.02	14	0.26	5	0.09	16	0.28	26	0.48	5	0.17		210	5.43	68	0	0.77
15734	2	2	3	2	44	159.3	0	68	12.18	326	58.39	20.9	19	19	4	9.1	132	299.1			0.64	36.34	1.18	2.15	101	1.28	39	1.36	1425	33.09	4	0.07	38	0.71	26	0.47	39	0.69	53	0.99	7	0.24		236	6.1	121	0	1.37	165
15739	1	1	3	2	44	171.1	0	27	4.84	470	84.18	5.7	2	2	4.3	9.7	207	469.1			0.73	41.45	1.2	2.22	118	1.5	49	1.71	794	18.44	5	0.09	20	0.37	6	0.11	17	0.3	20	0.37	2	0.07		127	3.28	56	0	0.63	56
16128	3	1	1	2	44	153.3	0	107	19.16	343	61.43	31.2	43	43	11.4	25.8	334	756.8			1.33	75.52	1.21	2.33	120	1.52	69	2.41	3529	81.94	9	0.17	37	0.69	20	0.36	55	0.97	11	0.2	36	1.26		271	7.01	553	1	6.24
16153	1	1	3	2	44	164	0	142	25.43	411	73.61	34.5	12	12	4.9	11.1	384	870.1			0.69	39.18	1.25	2.25	111	1.41	55	1.92	1160	26.94	22	0.41	54	1.01	18	0.33	56	0.98	36	0.67	10	0.35		218	5.64	108	0	1.22	142
18397	3	1	1	2	44	164.9	0	59	10.57	353	63.22	16.7	55	55	5.2	11.8	184	416.9			1.43	81.2	1.22	2.23	96	1.22	60	2.09	1115	25.89	7	0.13	27	0.5	14	0.25	34	0.6	18	0.34	7	0.24		193	4.99	89	0	1	123
19294	3	1	1	2	44	153.6	0	91	16.3	379	67.88	24	24	24	3.8	8.6	226	512.1			0.91	51.67	1.24	2.23	126	1.6	50	1.75	2023	46.97	3	0.06	14	0.26	17	0.31	31	0.54	8	0.15	3	0.1		167	4.32	468	1	5.28
20585	1	1	3	2	44	162	0	51	9.13	304	54.45	16.8	421	421	3	6.8	188	426			0.12	6.81	8888	2.42	123	1.56	40	1.4	651	15.12	1	0.02	6	0.11	4	0.07	9	0.16	23	0.43	5	0.17		176	4.55	367	1	4.14
20660	3	1	1	2	44	158	0	91	16.3	332	59.46	27.4	28	28	5.4	12.2	201	455.5			0.7	39.75	1.17	2.15	115	1.46	43	1.5	943	21.9	6	0.11	20	0.37	13	0.24	20	0.35	41	0.76	8	0.28		187	4.84	78	0	0.88
21382	3	1	1	2	44	154.8	0	113	20.24	328	58.74	34.5	48	48	1.5	3.4	123	278.7			0.66	37.47	1.23	2.36	134	1.7	61	2.13	1542	35.81	3	0.06	14	0.26	11	0.2	15	0.26	13	0.24	4	0.14		203	5.25	153	1	1.73
32786	4	3	3	2	44	151.9	0	8	1.43	486	87.04	1.6	3	3	3.6	8.2	114	258.3	146	107.72	0.45	25.55	1.22	2.41	207	2.63	25	0.87	939	21.8	4	0.07	15	0.28	7	0.13	22	0.39	18	0.34	2	0.07		162	4.19	46	0	0.52
32828	1	1	3	2	44	171.8	0	93	16.66	295	52.83	31.5	178	178	4.3	9.7	151	342.2	453	334.22	0.39	22.14	1.32	2.42	126	1.6	57	1.99	1050	24.38	2	0.04	16	0.3	7	0.13	22	0.39	23	0.43	5	0.17		195	5.04	73	0	0.82	126
33225	2	2	3	2	44	171.6	0	29	5.19	382	68.42	7.6	10	10	3.5	7.9	81	183.5	796	587.29	1.13	64.16	1.21	2.27	114	1.45	30	1.05	793	18.41	2	0.04	11	0.2	12	0.22	25	0.44	13	0.24	2	0.07		157	4.06	50	0	0.56
33978	2	2	3	2	44	176.7	0	79	14.15	299	53.55	26.4	130	130	8.1	18.4	219	496.3	514	379.23	0.95	53.94	1.19	2.19	132	1.68	49	1.71	1050	24.38	1	0.02	10	0.19	7	0.13	18	0.32	15	0.28	2	0.07		164	4.24	63	0	0.71	104
34464	1	1	3	2	44	176.5	0	70	12.54	345	61.79	20.3	13	13	11	24.9	188	426	382	281.84	0.66	37.47	8888	2.23	133	1.69	49	1.71	1173	27.24	12	0.22	23	0.43	7	0.13	36	0.63	20	0.37	4	0.14		174	4.5	108	0	1.22
35684	1	1	3	2	44	153.4	0	81	14.51	497	89.01	16.3	38	38	2.8	6.3	134	303.6	670	494.33	0.86	48.83	1.3	2.43	123	1.56	57	1.99	928	21.55	1	0.02	4	0.07	1	0.02	12	0.21	13	0.24	5	0.17		208	5.38	170	1	1.92	118
35802	3	1	1	2	44	152.5	0	111	19.88	241	43.16	46.1	148	148	3.6	8.2	156	353.5	451	332.75	1.13	64.16	1.32	2.43	112	1.42	38	1.33	842	19.55	4	0.07	23	0.43	12	0.22	18	0.32	12	0.22	2	0.07		141	3.65	106	0	1.2
36107	2	2	3	2	44	164.5	0	79	14.15	278	49.79	28.4	81	81	7.3	16.5	195	441.9	678	500.23	0.86	48.83	1.27	2.32	110	1.4	40	1.4	969	22.5	3	0.06	35	0.65	12	0.22	36	0.63	7	0.13	7	0.24		196	5.07	60	0	0.68	99
36633	2	2	3	2	44	160.7	0	41	7.34	283	50.69	14.5	51	51	4.7	10.7	109	247	766	565.15	0.84	47.7	1.29	2.33	102	1.3	39	1.36	856	19.88	21	0.39	38	0.71	8	0.14	18	0.32	15	0.28	6	0.21		198	5.12	83	0	0.94
37750	1	1	3	2	44	169.1	0	62	11.1	401	71.82	15.5	51	51	8.1	18.4	226	512.1	612	451.53	1.1	62.46	1.21	2.32	103	1.31	59	2.06	1234	28.65	11	0.2	79	1.47	12	0.22	20	0.35	12	0.22	7	0.24		191	4.94	76	0	0.86
38705	1	1	3	2	44	161.5	0	90	16.12	422	75.58	21.3	48	48	3.4	7.7	212	480.4	376	277.41	0.28	15.9	1.17	2.14	134	1.7	60	2.09	1283	29.79	1	0.02	5	0.09	4	0.07	9	0.16	12	0.22	5	0.17		259	6.7	298	1	3.36
39200	4	3	3	2	44	171.3	0	95	17.01	366	65.55	26	97	97	8.1	18.4	186	421.5	774	571.06	1.06	60.19	1.22	2.21	109	1.38	39	1.36	911	21.15	15	0.28	33	0.61	26	0.47	40	0.7	30	0.56	6	0.21		184	4.76	61	0	0.69	117
39930	1	1	3	2	44	160.3	0	55	9.85	314	56.24	17.5	45	45	4	9.1	36	81.6	168	123.95	0.07	3.97	1.26	2.25	145	1.84	55	1.92	1239	28.77	3	0.06	19	0.35	5	0.09	14	0.25	11	0.2	8	0.28		206	5.33	233	1	2.63
40875	1	1	3	2	44	171.3	0	76	13.61	416	74.51	18.3	26	26	2.4	5.4	221	500.8	426	314.3	0.8	45.42	1.32	2.45	154	1.96	54	1.89	1180	27.4	4	0.07	15	0.28	9	0.16	24	0.42	14	0.26	3	0.1		254	6.57	159	1	1.8
40887	2	2	3	2	44	154.1	0	148	26.51	251	44.95	59	202	202	3.1	7	112	253.8	411	303.24	0.85	48.26	1.2	2.25	137	1.74	29	1.01	742	17.23	14	0.26	21	0.39	12	0.22	22	0.39	8	0.15	3	0.1		147	3.8	48	0	0.54	85
41187	2	2	3	2	44	162	0	84	15.04	301	53.91	27.9	222	222	4.1	9.3	118	267.4	617	455.22	0.32	18.17	1.23	2.18	119	1.51	35	1.22	877	20.36	2	0.04	22	0.41	7	0.13	43	0.76	16	0.3	3	0.1		168	4.34	63	0	0.71	109
41665	2	2	3	2	44	162.4	0	76	13.61	365	65.37	20.8	24	24	6.4	14.5	205	464.5	749	552.61	0.77	43.72	1.26	2.34	133	1.69	54	1.89	1039	24.13	26	0.48	65	1.21	15	0.27	35	0.62	42	0.78	9	0.31		201	5.2	114	0	1.29
42023	2	2	3	2	44	170	0	84	15.04	486	87.04	17.3	21	21	2.6	5.9	108	244.7	397	292.91	0.34	19.31	1.16	2.08	114	1.45	36	1.26	631	14.65	1	0.02	5	0.09	6	0.11	21	0.37	14	0.26	3	0.1		125	3.23	64	0	0.72
42916	1	1	3	2	44	159.7	0	80	14.33	423	75.76	18.9	152	152	8.6	19.5	252	571	614	453.01	0.26	14.76	8888	2.5	135	1.71	49	1.71	2199	51.06	3	0.06	12	0.22	6	0.11	18	0.32	20	0.37	5	0.17		271	7.01	619	1	6.99
43896	3	1	1	2	44	157.8	0	127	22.75	363	65.01	35	16	16	3.6	8.2	172	389.8	289	213.22	0.22	12.49	1.19	2.18	124	1.57	32	1.12	900	20.9	3	0.06	8	0.15	9	0.16	23	0.4	27	0.5	4	0.14		193	4.99	71	0	0.8	116
44325	3	1	1	2	44	154.4	0	73	13.07	282	50.51	25.9	52	52	3.6	8.2	107	242.5	342	252.33	1.4	79.49	8888	2.12	110	1.4	64	2.23	716	16.63	7	0.13	21	0.39	20	0.36	21	0.37	15	0.28	4	0.14		185	4.78	105	0	1.19
44644	1	1	3	2	44	150.3	0	58	10.39	331	59.28	17.5	30	30	3.5	7.9	145	328.6	466	343.81	0.81	45.99	1.21	2.23	129	1.64	35	1.22	785	18.23	6	0.11	13	0.24	10	0.18	21	0.37	19	0.35	2	0.07		181	4.68	98	0	1.11
44667	1	1	3	2	44	167.5	0	50	8.96	398	71.28	12.6	34	34	4.5	10.2	141	319.5	318	234.62	0.9	51.1	1.23	2.32	118	1.5	58	2.02	922	21.41	1	0.02	5	0.09	3	0.05	10	0.18	20	0.37	4	0.14		160	4.14	158	1	1.78
45063	1	1	3	2	44	157.8	0	123	22.03	366	65.55	33.6	11	11	20.5	46.5	392	888.3	841	620.49	1.47	83.47	1.22	2.28	131	1.66	56	1.95	1739	40.38	36	0.67	199	3.71	18	0.33	40	0.7	33	0.61	21	0.73		179	4.63	86	0	0.97	104
45943	3	3	1	2	44	161.2	0	89	15.94	395	70.74	22.5	15	15	10.9	24.7	196	444.1	860	634.51	0.8	45.42	1.12	2.02	102	1.3	45	1.57	1144	26.56	3	0.06	13	0.24	6	0.11	9	0.16	17	0.32	5	0.17		176	4.55	102	0	1.15	108
46378	4	3	2	2	44	156.3	0	49	8.78	432	77.37	11.3	10	10	12.8	29	358	811.2	821	605.73	1.36	77.22	1.27	2.34	126	1.6	43	1.5	3390	78.72	18	0.34	92	1.71	52	0.94	28	0.49	20	0.37	8	0.28		173	4.47	77	0	0.87
46388	2	2	3	2	44	157.7	0	59	10.57	354	63.4	16.7	130	130	4.2	9.5	199	450.9	676	498.75	0.95	53.94	1.2	2.28	116	1.47	57	1.99	904	20.99	1	0.02	6	0.11	5	0.09	10	0.18	15	0.28	2	0.07		201	5.2	70	0	0.79
47337	2	2	3	2	44	159.4	0	60	10.75	331	59.28	18.1	29	29	4.2	9.5	120	271.9	557	410.95	0.96	54.51	8888	2.3	118	1.5	43	1.5	985	22.87	5	0.09	24	0.45	15	0.27	30	0.53	28	0.52	5	0.17		207	5.35	51	0	0.58
47398	1	1	3	2	44	160.4	0	54	9.67	494	88.48	10.9	46	46	8.6	19.5	164	371.6	465	343.08	0.93	52.81	1.29	2.46	121	1.54	97	3.39	2411	55.98	4	0.07	20	0.37	6	0.11	16	0.28	41	0.76	9	0.31		346	8.95	364	1	4.11
48629	2	2	3	2	44	153.2	0	49	8.78	353	63.22	13.9	8	8	2.5	5.7	129	292.3	626	461.86	0.46	26.12	1.21	2.18	103	1.31	38	1.33	920	21.36	3	0.06	23	0.43	15	0.27	18	0.32	33	0.61	4	0.14		218	5.64	73	0	0.82	172
49853	1	1	3	2	44	169.3	0	87	15.58	328	58.74	26.5	87	87	22.3	50.5	299	677.5	357	263.39	0.94	53.37	1.22	2.32	98	1.24	55	1.92	1129	26.22	5	0.09	21	0.39	12	0.22	19	0.33	31	0.58	6	0.21		214	5.53	119	0	1.34
50251	1	1	3	2	44	156.4	0	82	14.69	286	51.22	28.7	33	33	2	4.5	70	158.6	124	91.49	0.41	23.28	1.18	2.25	121	1.54	37	1.29	870	20.2	4	0.07	13	0.24	4	0.07	12	0.21	15	0.28	5	0.17		164	4.24	128	0	1.45
50275	1	1	3	2	44	162.6	0	101	18.09	411	73.61	24.6	82	82	3.8	8.6	219	496.3	767	565.89	0.58	32.93	1.25	2.31	113	1.44	42	1.47	1117	25.94	5	0.09	10	0.19	11	0.2	22	0.39	23	0.43	3	0.1		253	6.54	175	1	1.98
51235	3	3	1	2	44	159.8	0	99	17.73	390	69.85	25.4	71	71	6	13.6	129	292.3	380	280.36	0.59	33.5	1.2	2.22	104	1.32	34	1.19	1070	24.85	3	0.06	8	0.15	5	0.09	15	0.26	12	0.22	4	0.14		226	5.84	110	0	1.24	160
51617	2	2	3	2	44	161.9	0	76	13.61	406	72.71	18.7	109	109	5.5	12.5	141	319.5	380	280.36	0.89	50.53	1.2	2.27	135	1.71	60	2.09	2340	54.33	7	0.13	100	1.86	13	0.24	22	0.39	47	0.88	11	0.38		201	5.2	220	1	2.48	118
52103	2	2	3	2	44	158.7	0	36	6.45	394	70.57	9.1	10	10	3.5	7.9	157	355.8	391	288.48	0.83	47.13	1.56	2.78	122	1.55	47	1.64	919	21.34	4	0.07	15	0.28	5	0.09	13	0.23	28	0.52	7	0.24		205	5.3	108	0	1.22	138
52532	2	2	3	2	44	170.8	0	93	16.66	297	53.19	31.3	359	359	19.6	44.4	390	883.7	808	596.14	1.01	57.35	1.25	2.28	124	1.57	76	2.65	916	21.27	12	0.22	36	0.67	34	0.62	35	0.62	25	0.47	6	0.21		177	4.58	73	0	0.82	122
32535	2	2	3	1	45	177.6	0	67	12	323	57.85	20.7	43	43	1.9	4.3	82	185.8	365	269.3	0.01	0.57	1.19	2.26	108	1.37	53	1.85	690	16.02	1	0.02	13	0.24	6	0.11	32	0.56	7	0.13	2	0.07		195	5.04	86	0	0.97	133
36362	3	1	1	1	45	169.8	0	162	29.01	354	63.4	45.8	32	32	3.6	8.2	105	237.9	988	728.95	0.42	23.85	1.24	2.36	137	1.74	55	1.92	1068	24.8	2	0.04	9	0.17	10	0.18	17	0.3	24	0.45	2	0.07		228	5.9	162	1	1.83
35987	3	1	1	1	45	167.5	0	107	19.16	259	46.39	41.3	111	111	3.1	7	121	274.2	417	307.66	0.64	36.34	1.23	2.37	146	1.85	55	1.92	930	21.59	4	0.07	17	0.32	15	0.27	22	0.39	58	1.08	8	0.28		238	6.15	84	0	0.95	193
53486	3	1	1	1	45	176.3	0	136	24.36	438	78.45	31.1	174	174	14.8	33.5	237	537	738	544.5	0.65	36.91	1.25	2.28	136	1.73	59	2.06	1259	29.23	7	0.13	29	0.54	30	0.54	26	0.46	13	0.24	2	0.07		207	5.35	57	0	0.64
52737	3	1	1	1	45	169	0	62	11.1	383	68.6	16.2	119	119	4	9.1	152	344.4	399	294.38	0.51	28.96	1.25	2.29	138	1.75	45	1.57	1127	26.17	5	0.09	18	0.34	14	0.25	26	0.46	24	0.45	4	0.14		213	5.51	176	1	1.99	142
10472	1	1	3	1	45	178.7	0	93	16.66	425	76.12	21.9	170	170	3.5	7.9	134	303.6			2.05	116.4	1.26	2.38	113	1.44	79	2.76	1195	27.75	4	0.07	8	0.15	8	0.14	24	0.42	31	0.58	12	0.42		239	6.18	234	1	2.64
7878	1	1	3	1	45	175.2	0	114	20.42	331	59.28	34.4	230	230	2.7	6.1	121	274.2			0.51	28.96	1.23	2.33	129	1.64	68	2.37	1211	28.12	6	0.11	19	0.35	5	0.09	19	0.33	34	0.63	5	0.17		185	4.78	162	1	1.83	125
34240	2	2	3	1	45	175.6	0	82	14.69	355	63.58	23.1	164	164	4.4	10	119	269.7	238	175.6	0.08	4.54	8888	2.37	117	1.49	71	2.48	731	16.97	1	0.02	6	0.11	8	0.14	30	0.53	9	0.17	3	0.1		182	4.71	50	0	0.56	109
4224	3	1	1	1	45	180.2	0	98	17.55	295	52.83	33.2	124	124	3.3	7.5	125	283.3			0.15	8.52	1.19	2.23	123	1.56	38	1.33	600	13.93	1	0.02	5	0.09	5	0.09	22	0.39	29	0.54	5	0.17		167	4.32	73	0	0.82
35934	3	1	1	1	45	172.8	0	178	31.88	355	63.58	50.1	429	429	3.7	8.4	86	194.9	341	251.59	0.03	1.7	8888	2.32	138	1.75	58	2.02	1257	29.19	2	0.04	6	0.11	8	0.14	26	0.46	20	0.37	4	0.14		306	7.91	165	1	1.86
784	2	2	3	1	45	168.4	0	83	14.87	365	65.37	22.7	31	31	2.6	5.9	149	337.6			0.03	1.7	1.27	2.39	123	1.56	54	1.89	1201	27.89	1	0.02	8	0.15	5	0.09	17	0.3	21	0.39	5	0.17		243	6.28	158	1	1.78
37245	3	1	1	1	45	183.6	0	75	13.43	361	64.66	20.8	241	241	12.3	27.9	332	752.3	383	282.58	1.19	67.57	1.21	2.33	141	1.79	81	2.83	1105	25.66	4	0.07	29	0.54	11	0.2	21	0.37	18	0.34	7	0.24		138	3.57	106	0	1.2
15324	4	3	3	1	45	173.5	0	122	21.85	428	76.65	28.5	79	79	5.9	13.4	210	475.9			1.28	72.68	1.21	2.36	148	1.88	33	1.15	1607	37.31	6	0.11	17	0.32	33	0.6	43	0.76	36	0.67	5	0.17		270	6.98	251	1	2.83	166
16761	1	1	3	1	45	174.3	0	75	13.43	340	60.89	22.1	127	127	2.7	6.1	96	217.5			0.15	8.52	1.15	1.76	136	1.73	55	1.92	979	22.73	0	0	21	0.39	9	0.16	23	0.4	39	0.73	10	0.35		219	5.66	115	0	1.3
36375	1	1	3	1	45	182.4	0	104	18.63	368	65.91	28.3	193	193	9.5	21.5	164	371.6	576	424.97	1.1	62.46	1.25	2.47	174	2.21	49	1.71	1074	24.94	5	0.09	28	0.52	10	0.18	26	0.46	33	0.61	10	0.35		184	4.76	103	0	1.16
21583	1	1	3	1	45	176.8	0	102	18.27	360	64.48	28.3	230	230	7.3	16.5	231	523.4			0.13	7.38	1.21	2.06	132	1.68	67	2.34	1880	43.65	3	0.06	9	0.17	7	0.13	21	0.37	17	0.32	4	0.14		283	7.32	296	1	3.34	190
32937	3	1	1	1	45	167.3	0	73	13.07	260	46.57	28.1	165	165	3.6	8.2	110	249.3	272	200.68	0.79	44.86	1.24	2.27	134	1.7	43	1.5	957	22.22	5	0.09	24	0.45	13	0.24	24	0.42	41	0.76	9	0.31		236	6.1	138	0	1.56	170
44832	1	1	3	1	45	183.4	0	79	14.15	427	76.48	18.5	30	30	9.1	20.6	161	364.8	378	278.89	1.12	63.59	1.25	2.48	110	1.4	80	2.79	1539	35.74	5	0.09	20	0.37	17	0.31	28	0.49	32	0.6	11	0.38		195	5.04	235	1	2.65
5983	3	1	1	1	45	174.7	0	75	13.43	317	56.77	23.7	503	503	6.6	15	258	584.6			0.73	41.45	1.21	2.29	116	1.47	70	2.44	1856	43.1	4	0.07	15	0.28	5	0.09	23	0.4	23	0.43	5	0.17		194	5.02	239	1	2.7
21159	3	1	1	1	45	174.5	0	120	21.49	297	53.19	40.4	186	186	1.8	4.1	166	376.2			0.33	18.74	1.22	2.29	111	1.41	65	2.27	1348	31.3	5	0.09	22	0.41	11	0.2	22	0.39	37	0.69	8	0.28		290	7.5	118	0	1.33
39795	1	1	3	1	45	167	0	79	14.15	330	59.1	23.9	352	352	4.5	10.2	272	616.4	387	285.53	0.74	42.02	1.25	2.3	111	1.41	55	1.92	1041	24.17	3	0.06	8	0.15	10	0.18	19	0.33	15	0.28	4	0.14		181	4.68	137	0	1.55	114
20431	2	2	3	1	45	181.5	0	97	17.37	281	50.33	34.5	193	193	10.3	23.3	186	421.5			1.15	65.3	1.22	2.21	100	1.27	58	2.02	1074	24.94	3	0.06	20	0.37	7	0.13	29	0.51	19	0.35	6	0.21		151	3.9	108	0	1.22
11373	1	1	3	1	45	168.1	0	110	19.7	372	66.63	29.6	101	101	13.4	30.4	374	847.5			0.88	49.97	1.21	2.24	143	1.82	73	2.55	1115	25.89	5	0.09	23	0.43	14	0.25	22	0.39	40	0.75	5	0.17		218	5.64	81	0	0.91	135
48435	3	3	1	1	45	165.7	0	125	22.39	376	67.34	33.2	187	187	3.3	7.5	158	358	525	387.34	0.29	16.47	1.24	2.28	120	1.52	59	2.06	1356	31.49	3	0.06	8	0.15	7	0.13	18	0.32	25	0.47	7	0.24		198	5.12	329	1	3.71
20422	2	2	3	1	45	168.6	0	80	14.33	376	67.34	21.3	107	107	7.5	17	241	546.1			0.64	36.34	1.22	2.31	112	1.42	60	2.09	1193	27.7	3	0.06	9	0.17	8	0.14	44	0.77	41	0.76	5	0.17		237	6.13	101	0	1.14	164
40139	1	1	3	1	45	179.2	0	82	14.69	275	49.25	29.8	287	287	1.8	4.1	85	192.6	220	162.32	0.11	6.25	1.22	2.21	97	1.23	41	1.43	783	18.18	6	0.11	10	0.19	4	0.07	12	0.21	16	0.3	4	0.14		161	4.16	92	0	1.04
11479	3	1	1	1	45	159	0	115	20.6	407	72.89	28.3	192	192	3.1	7	129	292.3			0.34	19.31	1.24	2.37	136	1.73	51	1.78	1266	29.4	2	0.04	7	0.13	11	0.2	16	0.28	27	0.5	11	0.38		231	5.97	320	1	3.61
35439	1	1	3	1	45	176.4	0	107	19.16	394	70.57	27.2	50	50	2.7	6.1	103	233.4	445	328.32	0.15	8.52	1.16	2.29	127	1.61	60	2.09	1230	28.56	5	0.09	8	0.15	6	0.11	13	0.23	32	0.6	7	0.24		204	5.28	324	1	3.66
21150	1	1	3	1	45	170.1	0	86	15.4	342	61.25	25.1	95	95	12.3	27.9	338	765.9			0.96	54.51	1.24	2.38	144	1.83	74	2.58	1021	23.71	6	0.11	12	0.22	16	0.29	42	0.74	20	0.37	2	0.07		181	4.68	127	0	1.43	123
13221	2	2	3	1	45	178.9	0	99	17.73	350	62.69	28.3	39	39	4.9	11.1	138	312.7			0.57	32.36	1.23	2.35	127	1.61	56	1.95	1211	28.12	3	0.06	9	0.17	6	0.11	18	0.32	17	0.32	3	0.1		221	5.72	71	0	0.8
39838	2	2	3	1	45	183.8	0	113	20.24	461	82.57	24.5	46	46	5.9	13.4	110	249.3	372	274.46	0.58	32.93	1.3	2.34	111	1.41	64	2.23	1222	28.37	1	0.02	6	0.11	4	0.07	17	0.3	17	0.32	3	0.1		272	7.03	182	1	2.05	183
13203	1	1	3	1	45	178	0	62	11.1	376	67.34	16.5	101	101	6.6	15	160	362.6			1.37	77.79	1.17	2.2	136	1.73	59	2.06	1294	30.05	8	0.15	20	0.37	9	0.16	30	0.53	20	0.37	7	0.24		216	5.59	94	0	1.06
35002	1	1	3	1	45	177.2	0	116	20.78	411	73.61	28.2	272	272	3.4	7.7	169	383	332	244.95	0.51	28.96	1.24	2.3	139	1.77	81	2.83	1021	23.71	8	0.15	19	0.35	6	0.11	34	0.6	16	0.3	5	0.17		193	4.99	113	0	1.28	97
44066	2	2	3	1	45	181.8	0	69	12.36	352	63.04	19.6	229	229	1.8	4.1	75	170	769	567.37	0.31	17.6	1.17	2.32	115	1.46	59	2.06	813	18.88	5	0.09	13	0.24	6	0.11	23	0.4	22	0.41	4	0.14		226	5.84	94	0	1.06	164
17572	1	1	3	1	45	181.4	0	151	27.04	448	80.24	33.7	68	68	6.3	14.3	207	469.1			1.11	63.03	1.26	2.25	126	1.6	56	1.95	734	17.04	3	0.06	16	0.3	7	0.13	19	0.33	14	0.26	3	0.1		173	4.47	83	0	0.94	114
40227	1	1	3	1	45	180.2	0	99	17.73	410	73.43	24.1	182	182	9.3	21.1	554	1255.4	305	225.03	0.73	41.45	1.18	2.3	124	1.57	110	3.84	1564	36.32	3	0.06	15	0.28	4	0.07	12	0.21	15	0.28	6	0.21		265	6.85	144	0	1.63
2540	1	1	3	1	45	174.1	0	184	32.95	365	65.37	50.4	160	160	3.8	8.6	140	317.2			0.11	6.25	1.28	2.41	134	1.7	93	3.25	977	22.69	5	0.09	11	0.2	4	0.07	16	0.28	25	0.47	6	0.21		209	5.4	99	0	1.12	123
38985	1	1	3	1	45	177.3	0	73	13.07	359	64.3	20.3	21	21	4	9.1	127	287.8	293	216.18	1.05	59.62	1.22	2.36	121	1.54	54	1.89	1264	29.35	5	0.09	20	0.37	20	0.36	39	0.69	12	0.22	3	0.1		261	6.75	104	0	1.17
38391	3	1	1	1	45	184.3	0	77	13.79	307	54.98	25.1	242	242	7	15.9	188	426	170	125.43	1.19	67.57	1.22	2.29	129	1.64	73	2.55	1271	29.51	5	0.09	16	0.3	14	0.25	57	1	18	0.34	5	0.17		230	5.95	116	0	1.31
710	2	2	3	1	45	169.1	0	64	11.46	334	59.82	19.2	353	353	4	9.1	178	403.3			0.11	6.25	1.25	2.32	142	1.8	44	1.54	523	12.14	0	0	3	0.06	1	0.02	6	0.11	4	0.07	2	0.07		172	4.45	127	0	1.43
15820	1	1	3	1	45	188	0	128	22.92	389	69.67	32.9	312	312	5.9	13.4	181	410.1			0.36	20.44	1.15	2.23	139	1.77	74	2.58	765	17.76	5	0.09	24	0.45	7	0.13	20	0.35	29	0.54	10	0.35		180	4.65	88	0	0.99
35046	1	1	3	1	45	176.1	0	85	15.22	331	59.28	25.7	303	303	3.4	7.7	136	308.2	392	289.22	0.16	9.08	1.23	2.32	136	1.73	50	1.75	792	18.39	3	0.06	7	0.13	5	0.09	14	0.25	32	0.6	5	0.17		224	5.79	82	0	0.93	164
9220	2	2	3	1	45	167.2	0	72	12.9	324	58.03	22.2	73	73	3.5	7.9	126	285.5			0.68	38.61	1.21	2.31	106	1.35	65	2.27	824	19.13	2	0.04	9	0.17	5	0.09	15	0.26	10	0.19	2	0.07		174	4.5	106	0	1.2
19819	3	1	1	1	45	170.5	0	96	17.19	346	61.97	27.7	77	77	6.4	14.5	147	333.1			0.63	35.77	1.22	2.22	110	1.4	71	2.48	1250	29.03	19	0.35	30	0.56	20	0.36	33	0.58	32	0.6	8	0.28		245	6.34	90	0	1.02
41100	4	2	2	1	45	165.2	0	98	17.55	346	61.97	28.3	69	69	4.9	11.1	157	355.8	141	104.03	0.94	53.37	8888	2.26	116	1.47	87	3.04	1179	27.38	202	3.76	233	4.34	5	0.09	65	1.14	22	0.41	25	0.87		221	5.72	211	1	2.38
41842	3	3	1	1	45	156	0	115	20.6	424	75.94	27.1	42	42	4	9.1	132	299.1	315	232.41	0.11	6.25	1.22	2.29	121	1.54	49	1.71	961	22.31	1	0.02	11	0.2	13	0.24	22	0.39	37	0.69	4	0.14		201	5.2	99	0	1.12	142
904	3	1	1	1	45	169.1	0	72	12.9	348	62.33	20.7	109	109	5.5	12.5	190	430.5			0.72	40.88	1.23	2.27	139	1.77	55	1.92	1374	31.9	3	0.06	7	0.13	14	0.25	24	0.42	19	0.35	6	0.21		249	6.44	158	1	1.78
988	2	2	3	1	45	184.6	0	86	15.4	290	51.94	29.7	61	61	5.7	12.9	140	317.2			1.26	71.54	1.19	2.2	116	1.47	75	2.62	2021	46.93	1	0.02	5	0.09	11	0.2	27	0.47	35	0.65	8	0.28		245	6.34	485	1	5.48
1872	2	2	3	1	45	171.4	0	67	12	385	68.95	17.4	93	93	7.3	16.5	200	453.2			0.65	36.91	1.16	2.28	113	1.44	79	2.76	963	22.36	4	0.07	17	0.32	6	0.11	35	0.62	35	0.65	9	0.31		231	5.97	145	0	1.64
2857	3	1	1	1	45	175.6	0	53	9.49	445	79.7	11.9	265	265	5.2	11.8	147	333.1			0.67	38.04	8888	2.35	135	1.71	65	2.27	1001	23.24	1	0.02	3	0.06	4	0.07	12	0.21	19	0.35	1	0.03		159	4.11	223	1	2.52
3230	3	1	1	1	45	165.2	0	103	18.45	410	73.43	25.1	124	124	5.1	11.6	147	333.1			0.59	33.5	1.18	2.29	133	1.69	50	1.75	1385	32.16	5	0.09	11	0.2	10	0.18	22	0.39	16	0.3	5	0.17		204	5.28	316	1	3.57	109
3724	1	1	3	1	45	181.3	0	96	17.19	324	58.03	29.6	116	116	3.6	8.2	134	303.6			0.58	32.93	1.25	2.3	119	1.51	59	2.06	1202	27.91	4	0.07	16	0.3	6	0.11	26	0.46	41	0.76	6	0.21		226	5.84		0
4408	3	1	1	1	45	173.4	0	87	15.58	322	57.67	27	156	156	4.6	10.4	155	351.2			0.24	13.63	1.2	2.26	130	1.65	89	3.11	1589	36.9	3	0.06	4	0.07	6	0.11	13	0.23	20	0.37	3	0.1		242	6.26	116	0	1.31
5049	1	1	3	1	45	179.5	0	97	17.37	327	58.57	29.7	112	112	2.5	5.7	114	258.3			0.53	30.09	1.24	2.29	119	1.51	46	1.61	790	18.34	4	0.07	23	0.43	7	0.13	14	0.25	17	0.32	5	0.17		171	4.42	92	0	1.04
6364	2	2	3	1	45	172.1	0	95	17.01	279	49.97	34.1	185	185	2.2	5	89	201.7			0.05	2.84	1.27	2.29	116	1.47	74	2.58	810	18.81	1	0.02	3	0.06	5	0.09	17	0.3	12	0.22	2	0.07		140	3.62	106	0	1.2	83
7129	3	1	1	1	45	170.9	0	82	14.69	428	76.65	19.2	3	3	10.8	24.5	195	441.9			1.35	76.65	1.25	2.35	123	1.56	60	2.09	1257	29.19	7	0.13	27	0.5	8	0.14	18	0.32	17	0.32	8	0.28		224	5.79	72	0	0.81	158
9376	1	1	3	1	45	177.5	0	206	36.89	301	53.91	68.4	423	423	23	52.1	386	874.7			1.22	69.27	1.22	2.2	132	1.68	30	1.05	997	23.15	2	0.04	7	0.13	5	0.09	10	0.18	12	0.22	2	0.07		142	3.67	69	0	0.78	76
9742	1	1	3	1	45	182.6	0	115	20.6	295	52.83	39	200	200	2.4	5.4	169	383			0.33	18.74	1.18	2.13	151	1.92	73	2.55	1091	25.33	0	0	7	0.13	6	0.11	18	0.32	39	0.73	5	0.17		207	5.35	87	0	0.98	129
9882	1	1	3	1	45	169	0	81	14.51	376	67.34	21.5	223	223	3.3	7.5	140	317.2			0.09	5.11	1.27	2.36	126	1.6	66	2.3	1588	36.87	1	0.02	8	0.15	5	0.09	12	0.21	27	0.5	17	0.59		221	5.72	456	1	5.15
9924	3	1	1	1	45	165.8	0	98	17.55	362	64.83	27.1	172	172	2.7	6.1	103	233.4			0.36	20.44	1.23	2.28	136	1.73	58	2.02	1238	28.75	16	0.3	26	0.48	7	0.13	28	0.49	25	0.47	6	0.21		212	5.48	123	0	1.39	151
10255	1	1	3	1	45	166.8	0	63	11.28	363	65.01	17.4	91	91	3.3	7.5	129	292.3			0.04	2.27	1.25	2.29	149	1.89	54	1.89	831	19.3	4	0.07	8	0.15	5	0.09	17	0.3	13	0.24	4	0.14		261	6.75	66	0	0.75	195
11165	2	2	3	1	45	174.9	0	76	13.61	302	54.09	25.2	79	79	2.7	6.1	121	274.2			0.67	38.04	1.28	2.3	102	1.3	71	2.48	1037	24.08	2	0.04	32	0.6	9	0.16	54	0.95	31	0.58	9	0.31		204	5.28	257	1	2.9
12154	1	1	3	1	45	180.2	0	59	10.57	334	59.82	17.7	265	265	3.1	7	110	249.3			0.44	24.98	1.23	2.25	132	1.68	49	1.71	829	19.25	1	0.02	2	0.04	1	0.02	6	0.11	11	0.2	2	0.07		181	4.68	134	0	1.51	118
12855	1	1	3	1	45	170.8	0	78	13.97	347	62.15	22.5	20	20	2.3	5.2	125	283.3			0.18	10.22	1.28	2.42	134	1.7	50	1.75	1091	25.33	1	0.02	6	0.11	4	0.07	18	0.32	31	0.58	1	0.03		198	5.12	147	0	1.66
15118	1	1	3	1	45	181.9	0	127	22.75	395	70.74	32.2	112	112	9.3	21.1	219	496.3			1.19	67.57	8888	2.31	110	1.4	97	3.39	1846	42.86	6	0.11	40	0.75	20	0.36	29	0.51	17	0.32	4	0.14		232	6	138	0	1.56	163
16982	3	1	1	1	45	172.3	0	51	9.13	360	64.48	14.2	88	88	2.2	5	123	278.7			0.18	10.22	1.17	2.35	133	1.69	100	3.49	1050	24.38	4	0.07	9	0.17	4	0.07	14	0.25	8	0.15	3	0.1		190	4.91	363	1	4.1
17042	3	1	1	1	45	173.8	0	131	23.46	344	61.61	38.1	170	170	2.7	6.1	122	276.5			0.67	38.04	1.22	2.26	139	1.77	56	1.95	1434	33.3	3	0.06	6	0.11	6	0.11	9	0.16	22	0.41	4	0.14		238	6.15	238	1	2.69	156
17417	1	1	3	1	45	174	0	109	19.52	412	73.79	26.5	211	211	6.2	14	176	398.8			0.9	51.1	1.21	2.29	115	1.46	95	3.32	874	20.29	1	0.02	4	0.07	8	0.14	15	0.26	13	0.24	5	0.17		215	5.56	98	0	1.11
18418	1	1	3	1	45	162.6	0	83	14.87	333	59.64	24.9	179	179	5.5	12.5	120	271.9			0.13	7.38	8888	8888	8888	8888	58	2.02	915	21.25	1	0.02	21	0.39	4	0.07	13	0.23	25	0.47	6	0.21		199	5.15	61	0	0.69
20686	1	1	3	1	45	182.2	0	96	17.19	433	77.55	22.2	345	345	2.2	5	128	290			0.57	32.36	1.26	2.39	115	1.46	87	3.04	865	20.09	7	0.13	23	0.43	4	0.07	15	0.26	14	0.26	5	0.17		225	5.82	120	0	1.35	166
33117	3	1	1	1	45	169.2	0	137	24.54	271	48.54	50.6	19	19	2.1	4.8	95	215.3	210	154.94	0.23	13.06	1.1	1.99	117	1.49	31	1.08	648	15.05	2	0.04	7	0.13	6	0.11	14	0.25	31	0.58	3	0.1		156	4.03	81	0	0.91	102
33647	3	3	1	1	45	165.7	0	144	25.79	394	70.57	36.5	300	300	6.6	15	190	430.5	440	324.63	0.53	30.09	1.23	2.34	118	1.5	60	2.09	952	22.11	3	0.06	6	0.11	5	0.09	23	0.4	12	0.22	1	0.03		199	5.15	101	0	1.14	128
35371	1	1	3	1	45	173.9	0	79	14.15	368	65.91	21.5	112	112	7.8	17.7	212	480.4	390	287.74	0.52	29.53	1.31	2.37	150	1.91	83	2.9	1431	33.23	2	0.04	23	0.43	6	0.11	34	0.6	25	0.47	6	0.21		244	6.31	276	1	3.12	147
35799	3	1	1	1	45	166.8	0	188	33.67	387	69.31	48.6	109	109	3	6.8	158	358	462	340.86	0.85	48.26	1.22	2.28	140	1.78	63	2.2	1300	30.19	9	0.17	19	0.35	14	0.25	23	0.4	24	0.45	6	0.21		233	6.03	180	1	2.03	134
36116	1	1	3	1	45	176.5	0	120	21.49	399	71.46	30.1	304	304	9.1	20.6	186	421.5	417	307.66	0.81	45.99	1.24	2.47	122	1.55	44	1.54	1016	23.59	1	0.02	7	0.13	3	0.05	9	0.16	8	0.15	5	0.17		137	3.54	269	1	3.04	56
37321	3	1	1	1	45	165.4	0	85	15.22	296	53.01	28.7	98	98	2.7	6.1	77	174.5	350	258.23	0.27	15.33	1.15	2.16	107	1.36	54	1.89	714	16.58	1	0.02	10	0.19	13	0.24	24	0.42	9	0.17	3	0.1		201	5.2	221	1	2.5
39052	3	1	1	1	45	157.9	0	46	8.24	356	63.76	12.9	22	22	13.9	31.5	344	779.5	1846	1361.98	0.6	34.07	1.22	2.1	81	1.03	17	0.59	999	23.2	5	0.09	19	0.35	10	0.18	49	0.86	10	0.19	9	0.31		163	4.22	235	1	2.65
39152	1	1	3	1	45	191.7	0	75	13.43	431	77.19	17.4	11	11	3.1	7	64	145	162	119.52	0.56	31.8	1.17	2.22	115	1.46	47	1.64	1229	28.54	5	0.09	12	0.22	3	0.05	30	0.53	33	0.61	8	0.28		266	6.88	157	1	1.77
40450	3	1	1	1	45	155.9	0	65	11.64	335	60	19.4	97	97	3.9	8.8	170	385.2	374	275.94	0.48	27.25	1.2	2.25	123	1.56	51	1.78	1085	25.19	3	0.06	17	0.32	23	0.42	57	1	17	0.32	4	0.14		207	5.35	63	0	0.71	137
41155	1	1	3	1	45	179	0	69	12.36	337	60.36	20.5	169	169	5.2	11.8	149	337.6	763	562.94	0.71	40.31	1.32	2.51	129	1.64	60	2.09	921	21.39	8	0.15	15	0.28	10	0.18	22	0.39	25	0.47	5	0.17		201	5.2	109	0	1.23	144
42539	3	1	1	1	45	165	0	64	11.46	431	77.19	14.8	39	39	5.8	13.1	143	324	434	320.21	0.65	36.91	1.22	2.16	107	1.36	52	1.82	996	23.13	4	0.07	9	0.17	11	0.2	27	0.47	29	0.54	2	0.07		183	4.73	159	1	1.8	119
43363	4	2	2	1	45	178.5	0	29	5.19	512	91.7	5.7	3	3	5.5	12.5	149	337.6	439	323.89	0.3	17.03	8888	2.18	120	1.52	34	1.19	860	19.97	2	0.04	5	0.09	4	0.07	34	0.6	32	0.6	6	0.21		137	3.54	317	1	3.58
43394	1	1	3	1	45	183.5	0	56	10.03	373	66.8	15	255	255	9.3	21.1	261	591.4	427	315.04	0.81	45.99	1.22	2.17	114	1.45	73	2.55	1307	30.35	2	0.04	12	0.22	11	0.2	23	0.4	26	0.48	5	0.17		223	5.77	177	1	2
44236	1	1	3	1	45	173.3	0	88	15.76	323	57.85	27.2	159	159	4.5	10.2	151	342.2	332	244.95	0.26	14.76	1.24	2.31	109	1.38	52	1.82	1094	25.4	6	0.11	14	0.26	5	0.09	18	0.32	30	0.56	2	0.07		212	5.48	156	1	1.76	150
45544	3	1	1	1	45	172.8	0	102	18.27	302	54.09	33.8	188	188	7.5	17	321	727.4	517	381.44	0.75	42.59	1.19	2.24	118	1.5	45	1.57	765	17.76	5	0.09	16	0.3	13	0.24	17	0.3	26	0.48	1	0.03		175	4.53	43	0	0.49	122
47257	1	1	3	1	45	171.1	0	145	25.97	341	61.07	42.5	64	64	3.5	7.9	144	326.3	411	303.24	0.69	39.18	1.21	2.2	141	1.79	63	2.2	1226	28.47	5	0.09	22	0.41	21	0.38	29	0.51	26	0.48	7	0.24		211	5.46	106	0	1.2
48488	2	2	3	1	45	183.9	0	64	11.46	322	57.67	19.9	171	171	3.7	8.4	103	233.4	527	388.82	0.39	22.14	1.24	2.32	112	1.42	32	1.12	619	14.37	1	0.02	5	0.09	3	0.05	10	0.18	24	0.45	5	0.17		152	3.93	68	0	0.77
48624	1	1	3	1	45	182.8	0	143	25.61	411	73.61	34.8	104	104	9.5	21.5	235	532.5	522	385.13	0.99	56.21	1.3	2.39	140	1.78	88	3.07	1457	33.83	16	0.3	53	0.99	18	0.33	33	0.58	44	0.82	11	0.38		269	6.96	94	0	1.06
48958	2	2	3	1	45	175.3	0	41	7.34	332	59.46	12.3	214	214	2.3	5.2	85	192.6	506	373.33	0.83	47.13	1.21	2.42	116	1.47	41	1.43	1272	29.54	3	0.06	21	0.39	6	0.11	20	0.35	20	0.37	5	0.17		236	6.1	125	0	1.41	170
49088	1	1	3	1	45	167.9	0	109	19.52	311	55.7	35	108	108	8.1	18.4	279	632.2	574	423.5	0.99	56.21	1.18	2.17	149	1.89	74	2.58	1199	27.84	14	0.26	61	1.14	12	0.22	22	0.39	50	0.93	13	0.45		234	6.05	270	1	3.05	146
50366	2	2	3	1	45	180.9	0	45	8.06	302	54.09	14.9	82	82	4.2	9.5	67	151.8	347	256.02	0.16	9.08	1.23	2.25	109	1.38	50	1.75	947	21.99	3	0.06	21	0.39	4	0.07	15	0.26	10	0.19	5	0.17		266	6.88	120	0	1.35
52035	2	2	3	1	45	175.1	0	25	4.48	326	58.39	7.7	319	319	2.4	5.4	103	233.4	1199	884.62	0.08	4.54	1.23	2.22	110	1.4	39	1.36	769	17.86	1	0.02	7	0.13	4	0.07	17	0.3	12	0.22	1	0.03		178	4.6	106	0	1.2
52846	1	1	3	1	45	176.3	0	76	13.61	449	80.42	16.9	18	18	6.5	14.7	246	557.4	1050	774.69	0.65	36.91	1.28	2.35	139	1.77	59	2.06	1404	32.6	5	0.09	18	0.34	15	0.27	29	0.51	33	0.61	6	0.21		223	5.77	125	0	1.41
33334	3	1	1	2	45	153	0	11	1.97	532	95.28	2.1	7	7	12	27.2	580	1314.3	1073	791.66	0.57	32.36	1.17	2.17	127	1.61	92	3.21	1263	29.33	3	0.06	9	0.17	10	0.18	16	0.28	10	0.19	1	0.03		176	4.55	101	0	1.14	93
50983	3	1	1	2	45	154.5	0	88	15.76	431	77.19	20.4	102	102	9.8	22.2	154	349	405	298.81	0.74	42.02	8888	2.2	144	1.83	77	2.69	718	16.67	2	0.04	4	0.07	7	0.13	16	0.28	14	0.26	3	0.1		162	4.19	90	0	1.02	60
50086	1	1	3	2	45	161.4	0	43	7.7	321	57.49	13.4	24	24	5.2	11.8	201	455.5	308	227.24	0.81	45.99	1.26	2.32	119	1.51	52	1.82	984	22.85	4	0.07	13	0.24	6	0.11	13	0.23	13	0.24	4	0.14		221	5.72	114	0	1.29
14910	2	2	3	2	45	177.2	0	84	15.04	356	63.76	23.6	16	16	4	9.1	166	376.2			0.56	31.8	1.25	2.21	113	1.44	53	1.85	939	21.8	3	0.06	89	1.66	9	0.16	28	0.49	16	0.3	8	0.28		231	5.97	89	0	1	152
33444	3	1	1	2	45	155.4	0	43	7.7	495	88.65	8.7	3	3	9	20.4	251	568.8	358	264.13	0.77	43.72	1.3	2.32	149	1.89	58	2.02	916	21.27	5	0.09	29	0.54	13	0.24	13	0.23	27	0.5	6	0.21		250	6.47	72	0	0.81
47047	2	2	3	2	45	164.4	0	60	10.75	324	58.03	18.5	39	39	4.7	10.7	121	274.2	364	268.56	0.25	14.2	1.21	2.28	112	1.42	44	1.54	800	18.58	1	0.02	6	0.11	6	0.11	18	0.32	16	0.3	3	0.1		213	5.51	70	0	0.79	158
49599	2	2	3	2	45	159.8	0	187	33.49	479	85.79	39	52	52	5.7	12.9	226	512.1	420	309.88	0.55	31.23	1.24	2.29	131	1.66	49	1.71	625	14.51	6	0.11	13	0.24	7	0.13	13	0.23	23	0.43	4	0.14		156	4.03	47	0	0.53	76
8288	3	1	1	2	45	150.8	0	32	5.73	322	57.67	9.9	9	9	2.7	6.1	98	222.1			0.68	38.61	8888	2.07	127	1.61	34	1.19	800	18.58	4	0.07	10	0.19	4	0.07	14	0.25	28	0.52	4	0.14		152	3.93	120	0	1.35
32950	2	2	3	2	45	155.1	0	87	15.58	335	60	26	202	202	5.6	12.7	135	305.9	897	661.81	0.75	42.59	1.22	2.35	102	1.3	39	1.36	852	19.78	5	0.09	14	0.26	7	0.13	20	0.35	24	0.45	4	0.14		191	4.94	68	0	0.77	128
4295	2	2	3	2	45	166.9	0	16	2.87	427	76.48	3.7	2	2	3.9	8.8	260	589.2			0.74	42.02	8888	2.26	149	1.89	36	1.26	754	17.51	3	0.06	9	0.17	8	0.14	12	0.21	14	0.26	3	0.1		231	5.97	85	0	0.96
21202	2	2	3	2	45	161.3	0	21	3.76	407	72.89	5.2	12	12	8.9	20.2	325	736.5			0.93	52.81	1.33	2.57	116	1.47	22	0.77	818	18.99	3	0.06	12	0.22	7	0.13	28	0.49	15	0.28	5	0.17		158	4.09	93	0	1.05
33320	2	2	3	2	45	158.6	0	44	7.88	312	55.88	14.1	24	24	6	13.6	182	412.4	610	450.06	1	56.78	1.16	2.06	135	1.71	40	1.4	825	19.16	5	0.09	17	0.32	13	0.24	18	0.32	30	0.56	3	0.1		151	3.9	87	0	0.98	96
40144	1	1	3	2	45	169.6	0	22	3.94	367	65.73	6	38	38	7.1	16.1	288	652.6	223	164.53	0.61	34.64	1.26	2.27	113	1.44	47	1.64	1204	27.96	7	0.13	11	0.2	6	0.11	16	0.28	21	0.39	7	0.24		222	5.74	229	1	2.59
37669	1	1	3	2	45	166.9	0	150	26.87	353	63.22	42.5	89	89	14.7	33.3	289	654.9	720	531.22	1.19	67.57	1.24	2.38	116	1.47	43	1.5	1193	27.7	5	0.09	24	0.45	6	0.11	23	0.4	21	0.39	4	0.14		162	4.19	49	0	0.55
755	1	1	3	2	45	172.8	0	64	11.46	389	69.67	16.5	14	14	8.5	19.3	201	455.5			0.93	52.81	1.22	2.23	102	1.3	44	1.54	814	18.9	8	0.15	35	0.65	9	0.16	18	0.32	28	0.52	9	0.31		162	4.19	59	0	0.67	89
46217	2	2	3	2	45	156.3	0	83	14.87	383	68.6	21.7	31	31	5.2	11.8	133	301.4	463	341.6	1.06	60.19	1.33	2.47	109	1.38	40	1.4	781	18.13	1	0.02	19	0.35	6	0.11	14	0.25	8	0.15	3	0.1		145	3.75	60	0	0.68
51806	2	2	3	2	45	162.4	0	58	10.39	311	55.7	18.6	62	62	12.7	28.8	253	573.3	473	348.98	0.53	30.09	1.24	2.33	134	1.7	63	2.2	1136	26.38	3	0.06	17	0.32	8	0.14	21	0.37	22	0.41	6	0.21		269	6.96	240	1	2.71	181
11728	1	1	3	2	45	166	0	79	14.15	284	50.86	27.8	73	73	8.3	18.8	171	387.5			0.39	22.14	1.24	1.97	112	1.42	46	1.61	1538	35.71	4	0.07	14	0.26	6	0.11	16	0.28	10	0.19	3	0.1		193	4.99	145	0	1.64
44068	3	3	1	2	45	153.5	0	114	20.42	378	67.7	30.2	94	94	5.8	13.1	111	251.5	450	332.01	0.62	35.2	8888	2.24	112	1.42	43	1.5	1143	26.54	3	0.06	13	0.24	14	0.25	31	0.54	24	0.45	2	0.07		225	5.82	191	1	2.16
38556	2	2	3	2	45	177.5	0	48	8.6	285	51.04	16.8	97	97	3.2	7.3	108	244.7	771	568.84	0.1	5.68	1.24	2.38	123	1.56	40	1.4	900	20.9	1	0.02	23	0.43	5	0.09	25	0.44	18	0.34	8	0.28		210	5.43	101	0	1.14
32868	1	1	3	2	45	153.7	0	61	10.93	397	71.1	15.4	88	88	1	2.3	79	179	285	210.27	0.01	0.57	1.2	2.3	120	1.52	35	1.22	730	16.95	1	0.02	5	0.09	3	0.05	10	0.18	12	0.22	1	0.03		196	5.07	109	0	1.23	141
834	2	2	3	2	45	174.3	0	42	7.52	281	50.33	14.9	335	335	3.1	7	112	253.8			0.73	41.45	1.26	2.38	121	1.54	55	1.92	1294	30.05	7	0.13	16	0.3	15	0.27	31	0.54	48	0.89	14	0.49		264	6.83	274	1	3.09
2959	1	1	3	2	45	155.3	0	50	8.96	396	70.92	12.6	25	25	4.4	10	227	514.4			0.45	25.55	1.17	2.15	118	1.5	57	1.99	962	22.34	1	0.02	12	0.22	6	0.11	15	0.26	19	0.35	3	0.1		163	4.22	163	1	1.84
51758	2	2	3	2	45	160.4	0	51	9.13	385	68.95	13.2	68	68	2.7	6.1	84	190.3	758	559.25	0.89	50.53	1.25	2.42	141	1.79	39	1.36	1012	23.5	4	0.07	20	0.37	14	0.25	33	0.58	57	1.06	7	0.24		223	5.77	56	0	0.63
44044	1	1	3	2	45	172.4	0	147	26.33	279	49.97	52.7	33	33	6.3	14.3	93	210.7	341	251.59	0.61	34.64	1.23	2.29	149	1.89	42	1.47	716	16.63	8	0.15	26	0.48	9	0.16	17	0.3	16	0.3	3	0.1		144	3.72	36	0	0.41	81
51369	3	1	1	2	45	159.6	0	106	18.98	424	75.94	25	14	14	15.8	35.8	230	521.2	355	261.92	1.07	60.75	1.2	2.26	124	1.57	65	2.27	2178	50.57	7	0.13	24	0.45	18	0.33	34	0.6	41	0.76	6	0.21		223	5.77	187	1	2.11
14612	1	1	3	2	45	171.4	0	66	11.82	369	66.09	17.9	29	29	10.4	23.6	355	804.4			1.12	63.59	1.24	2.4	147	1.87	45	1.57	1166	27.07	8	0.15	38	0.71	13	0.24	34	0.6	35	0.65	7	0.24		207	5.35	76	0	0.86
42288	2	2	3	2	45	157.3	0	41	7.34	401	71.82	10.2	11	11	3.3	7.5	123	278.7	747	551.14	0.47	26.69	1.22	2.35	102	1.3	41	1.43	609	14.14	1	0.02	14	0.26	5	0.09	16	0.28	13	0.24	2	0.07		177	4.58	75	0	0.85	118
53586	1	1	3	2	45	156	0	78	13.97	445	79.7	17.5	20	20	9.3	21.1	343	777.2	645	475.88	0.42	23.85	1.22	2.37	109	1.38	46	1.61	1400	32.51	4	0.07	16	0.3	7	0.13	25	0.44	25	0.47	4	0.14		203	5.25	115	0	1.3
42690	1	1	3	2	45	158.2	0	99	17.73	357	63.94	27.7	72	72	2.7	6.1	90	203.9	297	219.13	0.2	11.36	1.27	2.41	110	1.4	46	1.61	976	22.66	7	0.13	23	0.43	10	0.18	11	0.19	48	0.89	7	0.24		236	6.1	116	0	1.31
42752	2	2	3	2	45	159	0	92	16.48	355	63.58	25.9	893	893	2.1	4.8	66	149.6	1101	812.32	0.29	16.47	1.23	2.36	131	1.66	59	2.06	1049	24.36	2	0.04	10	0.19	8	0.14	29	0.51	30	0.56	5	0.17		222	5.74	97	0	1.1
9655	1	1	3	2	45	161.1	0	74	13.25	322	57.67	23	40	40	4.6	10.4	140	317.2			0.98	55.64	8888	2.12	103	1.31	52	1.82	1338	31.07	4	0.07	18	0.34	9	0.16	23	0.4	59	1.1	7	0.24		234	6.05	129	0	1.46	151
51306	1	1	3	2	45	164.1	0	120	21.49	293	52.48	41	81	81	17.2	39	397	899.6	729	537.86	1.13	64.16	1.23	2.24	108	1.37	49	1.71	2054	47.69	5	0.09	13	0.24	7	0.13	20	0.35	30	0.56	7	0.24		208	5.38	203	1	2.29	132
668	2	2	3	2	45	159.9	0	37	6.63	316	56.6	11.7	87	87	4.4	10	93	210.7			0.79	44.86	8888	2.25	94	1.19	54	1.89	1096	25.45	5	0.09	25	0.47	13	0.24	25	0.44	40	0.75	9	0.31		213	5.51	112	0	1.26
41387	1	1	3	2	45	163.7	0	45	8.06	420	75.22	10.7	25	25	8.1	18.4	135	305.9	253	186.66	0.76	43.15	1.2	2.19	113	1.44	48	1.68	1009	23.43	7	0.13	17	0.32	7	0.13	13	0.23	8	0.15	1	0.03		175	4.53	53	0	0.6
49729	1	1	3	2	45	165.6	0	128	22.92	364	65.19	35.2	17	17	2.1	4.8	78	176.7	363	267.82	0.33	18.74	1.2	2.14	122	1.55	38	1.33	778	18.07	3	0.06	10	0.19	5	0.09	12	0.21	14	0.26	2	0.07		155	4.01	73	0	0.82
44944	1	1	3	2	45	171.6	0	88	15.76	340	60.89	25.9	17	17	4.4	10	98	222.1	273	201.42	0.61	34.64	1.22	2.25	145	1.84	54	1.89	1041	24.17	5	0.09	25	0.47	6	0.11	16	0.28	35	0.65	6	0.21		201	5.2	123	0	1.39	124
743	1	1	3	2	45	172.7	0	51	9.13	294	52.66	17.3	88	88	4.3	9.7	155	351.2			0.86	48.83	1.25	2.22	114	1.45	53	1.85	1273	29.56	5	0.09	21	0.39	9	0.16	28	0.49	21	0.39	10	0.35		198	5.12	162	1	1.83	124
15407	1	1	3	2	45	157.1	0	72	12.9	281	50.33	25.6	10	10	4.9	11.1	201	455.5			0.64	36.34	1.21	2.26	113	1.44	46	1.61	1070	24.85	10	0.19	43	0.8	14	0.25	30	0.53	38	0.71	9	0.31		209	5.4	49	0	0.55	116
49229	1	1	3	2	45	165.4	0	96	17.19	376	67.34	25.5	18	18	2.6	5.9	90	203.9	327	241.26	0.63	35.77	1.24	2.33	141	1.79	57	1.99	898	20.85	3	0.06	10	0.19	7	0.13	17	0.3	23	0.43	5	0.17		170	4.4	64	0	0.72
16707	1	1	3	2	45	164.9	0	76	13.61	349	62.51	21.8	54	54	4.6	10.4	314	711.5			0.78	44.29	1.14	2.19	140	1.78	66	2.3	968	22.48	3	0.06	6	0.11	4	0.07	14	0.25	13	0.24	2	0.07		213	5.51	104	0	1.17
8153	2	2	3	2	45	161	0	72	12.9	308	55.16	23.4	212	212	3.9	8.8	93	210.7			1.13	64.16	1.26	2.22	102	1.3	43	1.5	970	22.52	5	0.09	18	0.34	13	0.24	26	0.46	43	0.8	9	0.31		201	5.2	79	0	0.89
32462	1	1	3	2	45	166.9	0	79	14.15	431	77.19	18.3	70	70	13.8	31.3	195	441.9	242	178.55	0.24	13.63	1.32	2.56	117	1.49	82	2.86	1747	40.57	6	0.11	18	0.34	7	0.13	28	0.49	19	0.35	5	0.17		247	6.39	171	1	1.93	157
41048	1	1	3	2	45	171.7	0	146	26.15	281	50.33	52	41	41	29.1	65.9	366	829.4	552	407.27	1.18	67	1.27	2.28	124	1.57	52	1.82	1840	42.72	4	0.07	27	0.5	13	0.24	24	0.42	20	0.37	4	0.14		181	4.68	63	0	0.71	104
33852	2	2	3	2	45	167.9	0	63	11.28	290	51.94	21.7	100	100	4.4	10	141	319.5	490	361.52	0.75	42.59	1.3	2.42	130	1.65	53	1.85	575	13.35	2	0.04	8	0.15	11	0.2	22	0.39	22	0.41	2	0.07		154	3.98	52	0	0.59	104
46292	3	1	1	2	45	162.7	0	90	16.12	463	82.92	19.4	121	121	4.5	10.2	120	271.9	368	271.51	0.7	39.75	1.24	2.35	142	1.8	59	2.06	2430	56.42	4	0.07	11	0.2	14	0.25	23	0.4	35	0.65	6	0.21		211	5.46	214	1	2.42
6522	3	1	1	2	45	162.5	0	106	18.98	442	79.16	24	16	16	5.2	11.8	125	283.3			0.84	47.7	8888	8888	8888	8888	40	1.4	1409	32.72	8	0.15	23	0.43	38	0.69	33	0.58	24	0.45	6	0.21		282	7.29	118	0	1.33
20870	3	1	1	2	45	154.8	0	123	22.03	292	52.3	42.1	501	501	1.4	3.2	84	190.3			0.11	6.25	1.24	2.3	121	1.54	59	2.06	1100	25.54	2	0.04	9	0.17	8	0.14	18	0.32	17	0.32	2	0.07		287	7.42	315	1	3.56
1599	4	1	2	2	45	165.7	0	44	7.88	305	54.63	14.4	25	25	1.6	3.6	89	201.7			0.46	26.12	1.24	2.25	116	1.47	37	1.29	893	20.74	7	0.13	13	0.24	5	0.09	19	0.33	8	0.15	1	0.03		175	4.53	70	0	0.79	98
5673	3	1	1	2	45	165.9	0	170	30.45	265	47.46	64.2	33	33	5.4	12.2	138	312.7			0.82	46.56	1.21	2.19	114	1.45	52	1.82	1003	23.29	14	0.26	39	0.73	13	0.24	24	0.42	18	0.34	6	0.21		185	4.78	110	0	1.24	112
18186	2	2	3	2	45	167.8	0	60	10.75	427	76.48	14.1	19	19	4	9.1	198	448.7			0.26	14.76	1.38	2.49	121	1.54	48	1.68	975	22.64	4	0.07	17	0.32	24	0.43	31	0.54	10	0.19	7	0.24		218	5.64	83	0	0.94	123
50541	2	2	3	2	45	159.5	0	57	10.21	285	51.04	20	108	108	3.7	8.4	76	172.2	676	498.75	0.78	44.29	1.22	2.18	109	1.38	36	1.26	669	15.53	5	0.09	27	0.5	10	0.18	28	0.49	14	0.26	4	0.14		194	5.02	75	0	0.85	121
53520	3	1	1	2	45	155.8	0	73	13.07	335	60	21.8	55	55	6.5	14.7	185	419.2	726	535.64	0.68	38.61	1.24	2.36	112	1.42	63	2.2	2227	51.71	26	0.48	60	1.12	67	1.21	65	1.14	44	0.82	7	0.24		308	7.96	526	1	5.94
115	3	1	1	2	45	165.3	0	116	20.78	237	42.45	48.9	100	100	2.7	6.1	81	183.5			0.05	2.84	1.17	2.12	108	1.37	38	1.33	717	16.65	2	0.04	12	0.22	5	0.09	12	0.21	29	0.54	4	0.14		206	5.33	87	0	0.98
450	4	3	3	2	45	159.4	0	177	31.7	321	57.49	55.1	38	38	3.2	7.3	140	317.2			0.45	25.55	1.19	2.21	160	2.03	93	3.25	871	20.22	3	0.06	21	0.39	4	0.07	33	0.58	5	0.09	1	0.03		130	3.36	195	1	2.2	29
1062	2	2	3	2	45	156.2	0	62	11.1	457	81.85	13.6	6	6	4.7	10.7	128	290			0.53	30.09	1.22	2.24	112	1.42	54	1.89	812	18.85	5	0.09	20	0.37	11	0.2	29	0.51	16	0.3	11	0.38		196	5.07	113	0	1.28
3277	2	2	3	2	45	165.5	0	90	16.12	336	60.18	26.8	45	45	11.1	25.2	216	489.5			1.59	90.28	1.24	2.25	119	1.51	51	1.78	1546	35.9	1	0.02	9	0.17	6	0.11	14	0.25	26	0.48	38	1.33		215	5.56	127	0	1.43
6624	1	1	3	2	45	165.4	0	61	10.93	314	56.24	19.4	106	106	11.3	25.6	250	566.5			1.03	58.48	8888	2.28	118	1.5	70	2.44	1497	34.76	9	0.17	73	1.36	27	0.49	50	0.88	24	0.45	10	0.35		211	5.46	89	0	1
7077	1	1	3	2	45	172.2	0	20	3.58	370	66.27	5.4	6	6	7.2	16.3	467	1058.2			0.64	36.34	8888	8888	126	1.6	29	1.01	881	20.46	6	0.11	18	0.34	5	0.09	18	0.32	24	0.45	6	0.21		131	3.39	52	0	0.59	70
7113	3	1	1	2	45	152	0	39	6.98	398	71.28	9.8	13	13	4.2	9.5	221	500.8			0.93	52.81	8888	1.99	115	1.46	29	1.01	824	19.13	4	0.07	13	0.24	13	0.24	21	0.37	21	0.39	4	0.14		145	3.75	178	1	2.01	68
7613	3	1	1	2	45	159.5	0	14	2.51	480	85.97	2.9	3	3	3.7	8.4	154	349			0.55	31.23	1.25	2.32	112	1.42	49	1.71	1134	26.33	4	0.07	31	0.58	14	0.25	15	0.26	19	0.35	7	0.24		181	4.68	208	1	2.35
11575	2	2	3	2	45	164.7	0	58	10.39	376	67.34	15.4	40	40	3.4	7.7	162	367.1			0.82	46.56	1.21	2.14	105	1.33	41	1.43	738	17.14	4	0.07	43	0.8	10	0.18	22	0.39	17	0.32	6	0.21		160	4.14	71	0	0.8	109
12903	1	1	3	2	45	165	0	58	10.39	417	74.68	13.9	11	11	3.6	8.2	114	258.3			0.29	16.47	1.23	2.28	109	1.38	43	1.5	730	16.95	4	0.07	14	0.26	4	0.07	23	0.4	8	0.15	1	0.03		162	4.19	42	0	0.47
13421	3	1	1	2	45	158.6	0	129	23.1	306	54.8	42.2	200	200	5	11.3	128	290			0.21	11.92	1.22	2.32	125	1.59	55	1.92	990	22.99	4	0.07	21	0.39	37	0.67	36	0.63	37	0.69	6	0.21		262	6.78	62	0	0.7
14282	3	1	1	2	45	163.4	0	14	2.51	433	77.55	3.2	3	3	4.3	9.7	200	453.2			0.3	17.03	1.2	2.35	106	1.35	38	1.33	1150	26.7	6	0.11	14	0.26	5	0.09	20	0.35	12	0.22	2	0.07		199	5.15	123	0	1.39
14690	1	1	3	2	45	169.4	0	63	11.28	332	59.46	19	52	52	1.5	3.4	102	231.1			0.14	7.95	1.24	2.26	111	1.41	38	1.33	566	13.14	1	0.02	5	0.09	4	0.07	12	0.21	14	0.26	3	0.1		144	3.72	76	0	0.86
15142	1	1	3	2	45	170.5	0	141	25.25	263	47.1	53.6	256	256	9.5	21.5	590	1336.9			2.38	135.14	1.32	2.4	139	1.77	53	1.85	1066	24.75	10	0.19	28	0.52	8	0.14	40	0.7	35	0.65	9	0.31		157	4.06	73	0	0.82	89
15183	1	1	3	2	45	162.6	0	84	15.04	335	60	25.1	112	112	3.2	7.3	164	371.6			0.33	18.74	8888	8888	128	1.63	73	2.55	1651	38.34	2	0.04	15	0.28	8	0.14	23	0.4	20	0.37	3	0.1		277	7.16	336	1	3.79
15258	3	1	1	2	45	153.4	0	49	8.78	376	67.34	13	58	58	4.7	10.7	265	600.5			0.67	38.04	1.17	2.23	111	1.41	45	1.57	1370	31.81	4	0.07	10	0.19	14	0.25	39	0.69	9	0.17	0	0		203	5.25	245	1	2.77
15278	1	1	3	2	45	156	0	63	11.28	294	52.66	21.4	34	34	4.4	10	121	274.2			0.52	29.53	1.18	2.22	106	1.35	49	1.71	923	21.43	4	0.07	17	0.32	9	0.16	14	0.25	22	0.41	5	0.17		158	4.09	85	0	0.96
16962	1	1	3	2	45	164.2	0	102	18.27	388	69.49	26.3	22	22	2	4.5	43	97.4			0.43	24.42	1.26	2.38	161	2.04	45	1.57	857	19.9	8	0.15	28	0.52	7	0.13	23	0.4	31	0.58	5	0.17		247	6.39	69	0	0.78	177
16964	1	1	3	2	45	167.5	0	159	28.48	279	49.97	57	162	162	12.9	29.2	321	727.4			1.43	81.2	1.2	2.21	113	1.44	51	1.78	878	20.39	1	0.02	9	0.17	6	0.11	15	0.26	23	0.43	2	0.07		172	4.45	68	0	0.77	113
21923	2	2	3	2	45	171.2	0	58	10.39	340	60.89	17.1	50	50	1.4	3.2	85	192.6			0.37	21.01	1.26	2.31	108	1.37	35	1.22	1492	34.64	4	0.07	10	0.19	7	0.13	21	0.37	17	0.32	2	0.07		186	4.81	119	0	1.34	125
32662	2	2	3	2	45	152.7	0	50	8.96	341	61.07	14.7	64	64	9.2	20.8	224	507.6	503	371.11	1.08	61.32	1.28	2.49	105	1.33	55	1.92	858	19.92	6	0.11	14	0.26	17	0.31	29	0.51	19	0.35	2	0.07		175	4.53	40	0	0.45	101
32861	1	1	3	2	45	169.2	0	150	26.87	373	66.8	40.2	16	16	7.5	17	223	505.3	287	211.75	1.13	64.16	1.28	2.38	122	1.55	42	1.47	1342	31.16	19	0.35	35	0.65	12	0.22	35	0.62	31	0.58	8	0.28		158	4.09	81	0	0.91	85
34867	2	2	3	2	45	158.7	0	60	10.75	361	64.66	16.6	30	30	5.1	11.6	200	453.2	678	500.23	0.72	40.88	1.19	2.28	111	1.41	44	1.54	1000	23.22	4	0.07	23	0.43	11	0.2	23	0.4	14	0.26	4	0.14		210	5.43	96	0	1.08	145
35763	3	1	1	2	45	163.7	0	64	11.46	385	68.95	16.6	173	173	3.1	7	138	312.7	1159	855.11	1.1	62.46	1.22	2.41	172	2.18	49	1.71	2621	60.86	1	0.02	8	0.15	15	0.27	14	0.25	16	0.3	3	0.1		243	6.28	421	1	4.75
36183	3	1	1	2	45	158.3	0	119	21.31	398	71.28	29.9	334	334	5	11.3	174	394.3	336	247.9	0.92	52.24	1.22	2.34	173	2.2	71	2.48	1758	40.82	4	0.07	11	0.2	16	0.29	21	0.37	27	0.5	7	0.24		280	7.24	636	1	7.18
36206	3	1	1	2	45	166.7	0	73	13.07	415	74.33	17.6	76	76	2.7	6.1	188	426	321	236.83	0.96	54.51	8888	2.22	117	1.49	44	1.54	450	10.45	1	0.02	3	0.06	4	0.07	7	0.12	6	0.11	1	0.03		174	4.5	94	0	1.06	102
36688	2	2	3	2	45	174.7	0	107	19.16	322	57.67	33.2	60	60	1.9	4.3	57	129.2	169	124.69	0.16	9.08	8888	2.23	118	1.5	46	1.61	914	21.22	0	0	8	0.15	4	0.07	18	0.32	15	0.28	2	0.07		206	5.33	82	0	0.93	137
39881	2	2	3	2	45	167.4	0	25	4.48	489	87.58	5.1	7	7	2.7	6.1	88	199.4	549	405.05	0.34	19.31	1.23	2.34	115	1.46	43	1.5	944	21.92	1	0.02	16	0.3	5	0.09	17	0.3	15	0.28	4	0.14		189	4.89	106	0	1.2
39887	3	1	1	2	45	152	0	111	19.88	359	64.3	30.9	132	132	5.6	12.7	175	396.6	558	411.69	0.75	42.59	1.28	2.35	133	1.69	75	2.62	1140	26.47	19	0.35	41	0.76	9	0.16	32	0.56	30	0.56	6	0.21		242	6.26	231	1	2.61
40727	2	2	3	2	45	167.2	0	73	13.07	395	70.74	18.5	134	134	3.2	7.3	71	160.9	605	446.37	0.44	24.98	1.16	2.2	104	1.32	44	1.54	1139	26.45	2	0.04	9	0.17	4	0.07	18	0.32	15	0.28	2	0.07		190	4.91	129	0	1.46
42906	1	1	3	2	45	153.8	0	86	15.4	410	73.43	21	40	40	4	9.1	171	387.5	507	374.06	0.69	39.18	1.22	2.35	103	1.31	47	1.64	1083	25.15	3	0.06	7	0.13	8	0.14	19	0.33	28	0.52	5	0.17		217	5.61	76	0	0.86
42917	3	1	1	2	45	160.1	0	83	14.87	253	45.31	32.8	162	162	8	18.1	193	437.3	453	334.22	1.16	65.86	1.28	2.31	120	1.52	55	1.92	963	22.36	7	0.13	24	0.45	28	0.51	22	0.39	15	0.28	1	0.03		177	4.58	123	0	1.39
43376	1	1	3	2	45	169.3	0	97	17.37	367	65.73	26.4	33	33	11.6	26.3	207	469.1	483	356.36	1.23	69.84	1.26	2.34	120	1.52	48	1.68	1192	27.68	4	0.07	13	0.24	6	0.11	17	0.3	19	0.35	5	0.17		208	5.38	138	0	1.56
45926	2	2	3	2	45	159.7	0	74	13.25	334	59.82	22.2	11	11	5.4	12.2	49	111	512	377.75	0.85	48.26	1.24	2.28	97	1.23	40	1.4	690	16.02	3	0.06	43	0.8	8	0.14	13	0.23	15	0.28	4	0.14		152	3.93	61	0	0.69
45932	1	1	3	2	45	159.7	0	140	25.07	436	78.09	32.1	11	11	3.2	7.3	283	641.3	396	292.17	0.73	41.45	1.3	2.48	135	1.71	63	2.2	1447	33.6	4	0.07	16	0.3	9	0.16	32	0.56	26	0.48	14	0.49		219	5.66	233	1	2.63
46039	1	1	3	2	45	157.9	0	221	39.58	336	60.18	65.8	30	30	7.4	16.8	160	362.6	336	247.9	1.04	59.05	1.24	2.3	136	1.73	57	1.99	846	19.64	13	0.24	28	0.52	7	0.13	22	0.39	25	0.47	6	0.21		187	4.84	74	0	0.84
47756	1	1	3	2	45	164.4	0	71	12.72	369	66.09	19.2	71	71	4.5	10.2	141	319.5	335	247.16	0.48	27.25	1.22	2.24	147	1.87	56	1.95	1348	31.3	5	0.09	17	0.32	12	0.22	34	0.6	34	0.63	9	0.31		279	7.21	128	0	1.45
48046	1	1	3	2	45	155.5	0	53	9.49	366	65.55	14.5	9	9	14.7	33.3	378	856.5	591	436.04	0.91	51.67	1.23	2.3	127	1.61	41	1.43	1487	34.53	7	0.13	43	0.8	8	0.14	13	0.23	17	0.32	5	0.17		161	4.16	66	0	0.75	93
48120	1	1	3	2	45	176.1	0	50	8.96	353	63.22	14.2	33	33	3.1	7	136	308.2	372	274.46	0.2	11.36	1.21	2.18	116	1.47	47	1.64	821	19.06	1	0.02	8	0.15	3	0.05	10	0.18	14	0.26	3	0.1		203	5.25	99	0	1.12	128
48152	3	1	1	2	45	145.7	0	70	12.54	332	59.46	21.1	25	25	1.9	4.3	107	242.5	441	325.37	0.62	35.2	1.19	2.17	102	1.3	38	1.33	1051	24.4	3	0.06	28	0.52	25	0.45	24	0.42	11	0.2	2	0.07		173	4.47	96	0	1.08	119
49818	1	1	3	2	45	155.1	0	97	17.37	379	67.88	25.6	48	48	2.8	6.3	172	389.8	428	315.78	0.12	6.81	1.23	2.25	136	1.73	29	1.01	748	17.37	0	0	5	0.09	2	0.04	10	0.18	9	0.17	1	0.03		194	5.02	157	1	1.77
52433	1	1	3	2	45	165.3	0	116	20.78	335	60	34.6	63	63	3.9	8.8	146	330.8	425	313.57	0.56	31.8	1.26	2.45	123	1.56	60	2.09	884	20.53	4	0.07	17	0.32	11	0.2	15	0.26	14	0.26	2	0.07		197	5.09	63	0	0.71
34242	3	1	1	1	46	163.4	0	63	11.28	348	62.33	18.1	103	103	5.4	12.2	136	308.2	484	357.1	0.35	19.87	1.21	2.29	105	1.33	95	3.32	1089	25.29	3	0.06	10	0.19	8	0.14	34	0.6	21	0.39	5	0.17		219	5.66	100	0	1.13	143
18544	3	1	1	1	46	168.2	0	79	14.15	450	80.6	17.6	221	221	5	11.3	175	396.6			0.28	15.9	1.25	2.08	216	2.74	79	2.76	1765	40.98	3	0.06	6	0.11	9	0.16	34	0.6	22	0.41	15	0.52		207	5.35	618	1	6.98
5621	2	2	3	1	46	170.9	0	172	30.81	392	70.21	43.9	57	57	4.1	9.3	133	301.4			1.81	102.77	1.32	2.5	128	1.63	67	2.34	921	21.39	1	0.02	10	0.19	7	0.13	23	0.4	28	0.52	6	0.21		234	6.05	101	0	1.14
36893	3	1	1	1	46	165.5	0	72	12.9	414	74.15	17.4	92	92	8	18.1	166	376.2	486	358.57	0.4	22.71	1.27	2.33	121	1.54	65	2.27	2265	52.59	2	0.04	7	0.13	20	0.36	69	1.21	40	0.75	14	0.49		278	7.19	1304	1	14.72
40972	3	1	1	1	46	176.5	0	110	19.7	333	59.64	33	422	422	7.1	16.1	201	455.5	415	306.19	0.87	49.4	1.28	2.3	103	1.31	34	1.19	392	9.1	1	0.02	7	0.13	5	0.09	14	0.25	4	0.07	1	0.03		83	2.15	53	0	0.6	31
35469	4	2	2	1	46	166.5	0	81	14.51	356	63.76	22.8	28	28	2.3	5.2	95	215.3	326	240.52	0.61	34.64	1.29	2.42	140	1.78	55	1.92	929	21.57	13	0.24	11	0.2	15	0.27	29	0.51	48	0.89	6	0.21		227	5.87	88	0	0.99	178
5264	3	1	1	1	46	169.2	0	26	4.66	480	85.97	5.4	5	5	2.1	4.8	58	131.4			0.36	20.44	1.24	2.34	133	1.69	49	1.71	853	19.81	4	0.07	16	0.3	22	0.4	24	0.42	17	0.32	3	0.1		166	4.29	63	0	0.71
49735	2	2	3	1	46	182.4	0	74	13.25	337	60.36	22	81	81	6.7	15.2	245	555.2	768	566.63	1.04	59.05	1.26	2.29	98	1.24	66	2.3	1091	25.33	4	0.07	65	1.21	10	0.18	31	0.54	29	0.54	11	0.38		171	4.42	78	0	0.88
14505	2	2	3	1	46	180.1	0	92	16.48	521	93.31	17.7	174	174	2.7	6.1	82	185.8			0.36	20.44	8888	2.25	115	1.46	54	1.89	821	19.06	5	0.09	37	0.69	7	0.13	80	1.41	32	0.6	6	0.21		203	5.25	75	0	0.85	144
7922	1	1	3	1	46	177.7	0	67	12	350	62.69	19.1	124	124	5.4	12.2	151	342.2			0.82	46.56	1.21	2.29	121	1.54	50	1.75	773	17.95	4	0.07	47	0.88	12	0.22	21	0.37	34	0.63	7	0.24		147	3.8	52	0	0.59
51507	2	2	3	1	46	169.3	0	110	19.7	387	69.31	28.4	937	937	4.6	10.4	114	258.3	222	163.79	0.29	16.47	1.19	2.39	140	1.78	108	3.77	2019	46.88	1	0.02	6	0.11	8	0.14	40	0.7	33	0.61	12	0.42		307	7.94	1044	1	11.79
5700	1	1	3	1	46	173.7	0	95	17.01	315	56.42	30.2	215	215	4	9.1	138	312.7			0.5	28.39	1.24	2.2	146	1.85	66	2.3	914	21.22	2	0.04	10	0.19	11	0.2	18	0.32	25	0.47	2	0.07		214	5.53	97	0	1.1	149
34764	1	1	3	1	46	177.5	0	73	13.07	355	63.58	20.6	344	344	4.9	11.1	234	530.2	408	301.02	0.05	2.84	1.33	2.49	125	1.59	54	1.89	1333	30.95	4	0.07	14	0.26	8	0.14	24	0.42	32	0.6	15	0.52		207	5.35	404	1	4.56
2638	2	2	3	1	46	182.8	0	157	28.12	296	53.01	53	529	529	8.3	18.8	203	460			0.61	34.64	1.29	2.48	125	1.59	67	2.34	1306	30.33	7	0.13	33	0.61	17	0.31	24	0.42	22	0.41	7	0.24		201	5.2	141	0	1.59	112
18165	3	1	1	1	46	165.9	0	89	15.94	344	61.61	25.9	476	476	3.3	7.5	381	863.3			0.54	30.66	1.18	2.21	139	1.77	50	1.75	505	11.73	1	0.02	2	0.04	4	0.07	12	0.21	9	0.17	2	0.07		153	3.96	58	0	0.65	95
40997	1	1	3	1	46	174.6	0	89	15.94	402	72	22.1	101	101	10.5	23.8	167	378.4	532	392.51	0.79	44.86	1.25	2.38	113	1.44	63	2.2	1169	27.14	4	0.07	7	0.13	6	0.11	13	0.23	15	0.28	5	0.17		237	6.13	233	1	2.63	159
47891	2	2	3	1	46	172.2	0	164	29.37	287	51.4	57.1	74	74	3.9	8.8	132	299.1	467	344.55	1.03	58.48	1.24	2.29	122	1.55	50	1.75	836	19.41	3	0.06	16	0.3	17	0.31	22	0.39	29	0.54	7	0.24		156	4.03	80	0	0.9
35496	2	2	3	1	46	167.2	0	114	20.42	366	65.55	31.1	418	418	2.3	5.2	98	222.1	370	272.99	0.59	33.5	1.16	2.28	118	1.5	53	1.85	1180	27.4	1	0.02	2	0.04	5	0.09	16	0.28	16	0.3	2	0.07		207	5.35	319	1	3.6	109
48399	2	2	3	1	46	171.5	0	89	15.94	362	64.83	24.6	113	113	5.8	13.1	184	416.9	1231	908.23	0.83	47.13	1.29	2.39	128	1.63	81	2.83	927	21.52	3	0.06	8	0.15	27	0.49	27	0.47	17	0.32	3	0.1		210	5.43	49	0	0.55	142
44933	1	1	3	1	46	167.4	0	61	10.93	325	58.21	18.8	672	672	3.2	7.3	215	487.2	419	309.14	0.83	47.13	1.35	2.5	144	1.83	46	1.61	869	20.18	4	0.07	13	0.24	7	0.13	14	0.25	10	0.19	1	0.03		166	4.29	123	0	1.39	113
7451	2	2	3	1	46	170.9	0	75	13.43	314	56.24	23.9	75	75	3.8	8.6	175	396.6			0.84	47.7	1.25	2.35	121	1.54	87	3.04	842	19.55	13	0.24	26	0.48	6	0.11	21	0.37	35	0.65	7	0.24		176	4.55	102	0	1.15
36436	1	1	3	1	46	181.1	0	113	20.24	388	69.49	29.1	129	129	2.1	4.8	149	337.6	428	315.78	0.36	20.44	1.16	2.2	145	1.84	76	2.65	1578	36.64	3	0.06	8	0.15	5	0.09	22	0.39	35	0.65	5	0.17		252	6.52	319	1	3.6	158
45754	3	1	1	1	46	173.4	0	139	24.89	356	63.76	39	147	147	3.7	8.4	112	253.8	430	317.25	0.26	14.76	1.18	2.23	123	1.56	65	2.27	1089	25.29	3	0.06	12	0.22	9	0.16	24	0.42	29	0.54	5	0.17		198	5.12	86	0	0.97	123
40618	1	1	3	1	46	177.4	0	135	24.18	478	85.61	28.2	420	420	7.2	16.3	265	600.5	244	180.02	0.85	48.26	1.21	2.37	129	1.64	85	2.97	1212	28.14	3	0.06	12	0.22	7	0.13	11	0.19	20	0.37	5	0.17		165	4.27	190	1	2.15
2084	2	2	3	1	46	182.1	0	47	8.42	403	72.18	11.7	210	210	7.9	17.9	8888	888888			0.86	48.83	1.18	2.39	136	1.73	73	2.55	1475	34.25	2	0.04	15	0.28	4	0.07	18	0.32	16	0.3	5	0.17		198	5.12	101	0	1.14
40536	1	1	3	1	46	179	0	112	20.06	308	55.16	36.4	319	319	1.8	4.1	67	151.8	494	364.47	0.24	13.63	1.22	2.29	126	1.6	53	1.85	1023	23.75	4	0.07	8	0.15	6	0.11	11	0.19	28	0.52	6	0.21		233	6.03	115	0	1.3	166
12334	1	1	3	1	46	176.3	0	79	14.15	328	58.74	24.1	131	131	3.4	7.7	130	294.6			0.59	33.5	1.23	2.36	106	1.35	57	1.99	1622	37.66	4	0.07	9	0.17	11	0.2	27	0.47	31	0.58	22	0.77		268	6.93	239	1	2.7	188
49219	1	1	3	1	46	184.4	0	74	13.25	319	57.13	23.2	362	362	3.7	8.4	87	197.1	233	171.91	0.11	6.25	1.25	2.36	125	1.59	51	1.78	1123	26.08	1	0.02	10	0.19	4	0.07	8	0.14	28	0.52	4	0.14		209	5.4	192	1	2.17
49714	1	1	3	1	46	178	0	109	19.52	381	68.24	28.6	171	171	4.4	10	214	484.9	521	384.39	0.29	16.47	1.24	2.35	124	1.57	79	2.76	2165	50.27	4	0.07	16	0.3	9	0.16	43	0.76	36	0.67	19	0.66		283	7.32	510	1	5.76
5541	1	1	3	1	46	182.7	0	114	20.42	320	57.31	35.6	11	11	5.7	12.9	209	473.6			0.45	25.55	8888	1.92	118	1.5	62	2.16	1128	26.19	3	0.06	20	0.37	5	0.09	17	0.3	21	0.39	7	0.24		166	4.29	99	0	1.12
2988	4	3	3	1	46	175.8	0	140	25.07	327	58.57	42.8	533	533	4	9.1	489	1108.1			0.76	43.15	1.28	2.41	135	1.71	56	1.95	861	19.99	3	0.06	8	0.15	5	0.09	23	0.4	4	0.07	1	0.03		213	5.51	102	0	1.15	151
49634	2	2	3	1	46	171.9	0	73	13.07	351	62.86	20.8	418	418	8.5	19.3	158	358	624	460.39	0.71	40.31	1.23	2.4	114	1.45	85	2.97	1008	23.41	3	0.06	11	0.2	10	0.18	41	0.72	14	0.26	5	0.17		243	6.28	214	1	2.42	152
19422	1	1	3	1	46	175.1	0	105	18.81	360	64.48	29.2	98	98	4.7	10.7	160	362.6			0.56	31.8	1.14	2.28	118	1.5	64	2.23	729	16.93	5	0.09	9	0.17	5	0.09	19	0.33	11	0.2	2	0.07		147	3.8	69	0	0.78
6515	3	1	1	1	46	172.9	0	137	24.54	308	55.16	44.5	245	245	6	13.6	119	269.7			0.28	15.9	1.21	2.3	63	0.8	51	1.78	1264	29.35	5	0.09	25	0.47	23	0.42	37	0.65	49	0.91	7	0.24		232	6	139	0	1.57	169
13138	2	2	3	1	46	176.2	0	53	9.49	304	54.45	17.4	8888	8888	88888	88888	133	301.4			0.2	11.36	1.26	2.28	144	1.83	93	3.25	859	19.95	3	0.06	13	0.24	13	0.24	25	0.44	17	0.32	10	0.35		171	4.42	327	1	3.69	35
34575	2	2	3	1	46	188	0	52	9.31	294	52.66	17.7	84	84	6	13.6	121	274.2	259	191.09	0.2	11.36	1.25	2.29	123	1.56	43	1.5	673	15.63	3	0.06	7	0.13	5	0.09	17	0.3	23	0.43	4	0.14		171	4.42	99	0	1.12
13571	2	2	3	1	46	172.6	0	63	11.28	364	65.19	17.3	271	271	2.9	6.6	106	240.2			0.51	28.96	1.27	2.63	120	1.52	70	2.44	1374	31.9	8	0.15	25	0.47	18	0.33	45	0.79	47	0.88	8	0.28		308	7.96	164	1	1.85
44597	1	1	3	1	46	165.6	0	79	14.15	321	57.49	24.6	412	412	4.1	9.3	198	448.7	610	450.06	0.47	26.69	1.22	2.31	123	1.56	62	2.16	934	21.69	5	0.09	10	0.19	4	0.07	9	0.16	24	0.45	5	0.17		211	5.46	123	0	1.39
16658	2	2	3	1	46	173.4	0	105	18.81	330	59.1	31.8	61	61	5.1	11.6	141	319.5			0.64	36.34	1.26	2.45	128	1.63	63	2.2	1022	23.73	4	0.07	7	0.13	10	0.18	35	0.62	36	0.67	7	0.24		197	5.09	197	1	2.22
50605	3	1	1	1	46	165.8	0	107	19.16	410	73.43	26.1	76	76	6.4	14.5	289	654.9	1774	1308.86	0.63	35.77	1.29	2.36	118	1.5	57	1.99	989	22.96	4	0.07	14	0.26	13	0.24	23	0.4	20	0.37	6	0.21		208	5.38	186	1	2.1
36417	2	2	3	1	46	159.4	0	65	11.64	370	66.27	17.6	188	188	3.7	8.4	229	518.9	313	230.93	0.8	45.42	1.24	2.32	125	1.59	66	2.3	1010	23.45	17	0.32	25	0.47	6	0.11	37	0.65	15	0.28	4	0.14		214	5.53	150	0	1.69
44831	3	1	1	1	46	178	0	92	16.48	345	61.79	26.7	61	61	6.8	15.4	153	346.7	637	469.98	0.97	55.08	1.18	2.26	144	1.83	61	2.13	2724	63.25	4	0.07	17	0.32	11	0.2	32	0.56	22	0.41	2	0.07		191	4.94	76	0	0.86
1059	3	1	1	1	46	164.9	0	51	9.13	379	67.88	13.5	80	80	1.8	4.1	71	160.9			0.09	5.11	1.24	2.18	125	1.59	60	2.09	953	22.13	2	0.04	13	0.24	19	0.34	17	0.3	19	0.35	5	0.17		249	6.44	130	0	1.47	181
2203	3	1	1	1	46	157.9	0	107	19.16	450	80.6	23.8	127	127	2	4.5	161	364.8			0.33	18.74	1.24	2.35	119	1.51	77	2.69	1272	29.54	5	0.09	11	0.2	16	0.29	37	0.65	25	0.47	4	0.14		213	5.51	778	1	8.78
4442	3	1	1	1	46	172.2	0	80	14.33	262	46.92	30.5	136	136	4.6	10.4	123	278.7			0.34	19.31	1.19	2.13	112	1.42	50	1.75	990	22.99	3	0.06	14	0.26	6	0.11	13	0.23	20	0.37	4	0.14		185	4.78	27	0	0.3
4873	1	1	3	1	46	171.6	0	57	10.21	306	54.8	18.6	787	787	4.2	9.5	266	602.8			0.62	35.2	1.23	2.27	110	1.4	86	3	1591	36.94	6	0.11	27	0.5	20	0.36	44	0.77	24	0.45	8	0.28		189	4.89	252	1	2.85
6255	1	1	3	1	46	182.2	0	140	25.07	388	69.49	36.1	99	99	9.2	20.8	245	555.2			0.85	48.26	1.21	2.41	136	1.73	86	3	616	14.3	3	0.06	12	0.22	6	0.11	48	0.84	16	0.3	8	0.28		239	6.18	320	1	3.61
6316	1	1	3	1	46	177.2	0	77	13.79	382	68.42	20.2	130	130	2.5	5.7	144	326.3			0.52	29.53	1.27	2.39	129	1.64	71	2.48	1071	24.87	3	0.06	13	0.24	6	0.11	20	0.35	28	0.52	6	0.21		248	6.41	292	1	3.3
6622	1	1	3	1	46	182.7	0	61	10.93	356	63.76	17.1	124	124	2.5	5.7	93	210.7			0.77	43.72	1.21	2.3	132	1.68	47	1.64	1000	23.22	5	0.09	21	0.39	7	0.13	31	0.54	45	0.84	9	0.31		220	5.69	152	1	1.72
7097	1	1	3	1	46	178.1	0	45	8.06	267	47.82	16.9	198	198	4.2	9.5	119	269.7			0.93	52.81	1.23	2.34	139	1.77	70	2.44	1038	24.1	5	0.09	27	0.5	14	0.25	35	0.62	15	0.28	4	0.14		272	7.03	44	0	0.5
7125	1	1	3	1	46	177.3	0	70	12.54	312	55.88	22.4	66	66	3.2	7.3	154	349			0.2	11.36	1.2	2.18	131	1.66	58	2.02	953	22.13	5	0.09	12	0.22	5	0.09	22	0.39	28	0.52	8	0.28		168	4.34	120	0	1.35	124
7938	1	1	3	1	46	173.5	0	93	16.66	369	66.09	25.2	69	69	5.7	12.9	174	394.3			0.73	41.45	1.25	2.31	128	1.63	53	1.85	1012	23.5	14	0.26	26	0.48	7	0.13	20	0.35	33	0.61	6	0.21		215	5.56	140	0	1.58	154
8450	2	2	3	1	46	186.2	0	64	11.46	341	61.07	18.8	178	178	1.9	4.3	106	240.2			0.12	6.81	1.28	2.4	111	1.41	48	1.68	817	18.97	1	0.02	10	0.19	5	0.09	25	0.44	11	0.2	2	0.07		225	5.82	85	0	0.96
8890	1	1	3	1	46	169.2	0	106	18.98	390	69.85	27.2	122	122	3.3	7.5	156	353.5			1.16	65.86	1.24	2.33	119	1.51	82	2.86	1622	37.66	6	0.11	25	0.47	6	0.11	39	0.69	15	0.28	5	0.17		207	5.35	120	0	1.35	135
11257	3	1	1	1	46	161	0	117	20.95	297	53.19	39.4	130	130	2.3	5.2	102	231.1			0.15	8.52	8888	2.26	134	1.7	63	2.2	1153	26.77	6	0.11	6	0.11	5	0.09	30	0.53	17	0.32	4	0.14		229	5.92	337	1	3.8	134
13002	1	1	3	1	46	180.6	0	102	18.27	348	62.33	29.3	104	104	3.8	8.6	116	262.9			0.08	4.54	1.22	2.24	119	1.51	58	2.02	1324	30.74	1	0.02	14	0.26	7	0.13	11	0.19	52	0.97	6	0.21		260	6.72	375	1	4.23	148
13896	2	2	3	1	46	188	0	67	12	265	47.46	25.3	133	133	1.2	2.7	88	199.4			0.13	7.38	1.22	2.14	125	1.59	49	1.71	860	19.97	1	0.02	9	0.17	4	0.07	14	0.25	11	0.2	2	0.07		189	4.89	200	1	2.26
14646	3	1	1	1	46	172	0	109	19.52	350	62.69	31.1	276	276	4.7	10.7	166	376.2			1.05	59.62	1.21	2.22	111	1.41	50	1.75	1240	28.79	5	0.09	15	0.28	23	0.42	26	0.46	18	0.34	3	0.1		207	5.35	120	0	1.35
17440	2	2	3	1	46	165.9	0	126	22.57	304	54.45	41.4	26	26	2.8	6.3	136	308.2			0.5	28.39	1.23	2.3	8888	8888	56	1.95	1125	26.12	5	0.09	20	0.37	7	0.13	37	0.65	31	0.58	5	0.17		249	6.44	142	0	1.6
17477	1	1	3	1	46	173.8	0	81	14.51	364	65.19	22.3	172	172	7.2	16.3	251	568.8			0.29	16.47	8888	8888	126	1.6	80	2.79	1466	34.04	1	0.02	8	0.15	4	0.07	12	0.21	29	0.54	5	0.17		252	6.52	226	1	2.55
17839	1	1	3	1	46	178	0	118	21.13	438	78.45	26.9	206	206	2.5	5.7	142	321.8			0.62	35.2	1.22	2.42	124	1.57	95	3.32	4092	95.02	5	0.09	50	0.93	21	0.38	87	1.53	48	0.89	22	0.77		403	10.42	1071	1	12.09
17991	3	1	1	1	46	162.9	0	59	10.57	327	58.57	18	92	92	10.4	23.6	207	469.1			0.92	52.24	1.24	2.34	116	1.47	55	1.92	847	19.67	5	0.09	16	0.3	8	0.14	18	0.32	21	0.39	6	0.21		165	4.27	37	0	0.42	110
18748	1	1	3	1	46	179	0	103	18.45	342	61.25	30.1	69	69	5	11.3	181	410.1			0.77	43.72	1.25	2.25	126	1.6	55	1.92	1099	25.52	6	0.11	24	0.45	9	0.16	49	0.86	40	0.75	7	0.24		237	6.13	66	0	0.75
19679	1	1	3	1	46	176.4	0	81	14.51	337	60.36	24	128	128	2.2	5	175	396.6			0.37	21.01	1.22	2.28	149	1.89	75	2.62	990	22.99	3	0.06	9	0.17	12	0.22	23	0.4	33	0.61	7	0.24		216	5.59	113	0	1.28	153
21079	3	1	1	1	46	164.4	0	71	12.72	356	63.76	19.9	76	76	2	4.5	98	222.1			0.18	10.22	1.22	2.36	137	1.74	49	1.71	991	23.01	3	0.06	8	0.15	8	0.14	21	0.37	8	0.15	2	0.07		185	4.78	232	1	2.62
21094	1	1	3	1	46	178.2	0	114	20.42	287	51.4	39.7	146	146	8.6	19.5	294	666.2			0.35	19.87	1.21	2.22	145	1.84	66	2.3	1072	24.89	5	0.09	17	0.32	9	0.16	26	0.46	28	0.52	7	0.24		175	4.53	124	0	1.4	96
33990	2	2	3	1	46	182.7	0	83	14.87	309	55.34	26.9	177	177	3.7	8.4	131	296.8	404	298.07	0.81	45.99	1.27	2.41	143	1.82	67	2.34	942	21.87	6	0.11	47	0.88	12	0.22	33	0.58	30	0.56	12	0.42		215	5.56	176	1	1.99
35214	3	1	1	1	46	168.7	0	90	16.12	349	62.51	25.8	62	62	3.3	7.5	129	292.3	277	204.37	0.47	26.69	1.22	2.2	96	1.22	44	1.54	1114	25.87	5	0.09	25	0.47	31	0.56	61	1.07	22	0.41	4	0.14		189	4.89	151	1	1.7	123
35406	1	1	3	1	46	172.9	0	106	18.98	393	70.39	27	113	113	12.8	29	210	475.9	532	392.51	1.16	65.86	1.24	2.31	166	2.11	104	3.63	2467	57.28	8	0.15	17	0.32	10	0.18	31	0.54	49	0.91	10	0.35		276	7.14	132	0	1.49	199
35679	1	1	3	1	46	175.7	0	80	14.33	355	63.58	22.5	145	145	5.1	11.6	153	346.7	479	353.41	0.39	22.14	1.23	2.35	116	1.47	53	1.85	1191	27.66	3	0.06	6	0.11	10	0.18	23	0.4	25	0.47	3	0.1		245	6.34	159	1	1.8
37421	2	2	3	1	46	173.9	0	77	13.79	347	62.15	22.2	147	147	4.8	10.9	153	346.7	475	350.45	0.33	18.74	1.24	2.51	154	1.96	62	2.16	1147	26.63	1	0.02	8	0.15	5	0.09	10	0.18	13	0.24	2	0.07		229	5.92	197	1	2.22	151
37889	2	2	3	1	46	169.6	0	79	14.15	326	58.39	24.2	529	529	6.9	15.6	177	401.1	933	688.37	0.71	40.31	1.26	2.32	109	1.38	70	2.44	1420	32.97	13	0.24	34	0.63	7	0.13	21	0.37	25	0.47	7	0.24		259	6.7	94	0	1.06	173
38641	1	1	3	1	46	172.1	0	81	14.51	396	70.92	20.5	210	210	7.4	16.8	188	426	458	337.91	0.36	20.44	1.27	2.37	135	1.71	54	1.89	1222	28.37	1	0.02	17	0.32	7	0.13	11	0.19	57	1.06	12	0.42		241	6.23	161	1	1.82
38647	3	1	1	1	46	166.9	0	75	13.43	299	53.55	25.1	101	101	6.9	15.6	193	437.3	284	209.54	0.62	35.2	1.25	2.29	169	2.15	55	1.92	895	20.78	6	0.11	14	0.26	10	0.18	15	0.26	16	0.3	2	0.07		186	4.81	164	1	1.85	123
40371	3	1	1	1	46	168.3	0	101	18.09	475	85.07	21.3	501	501	3.5	7.9	149	337.6	666	491.37	0.69	39.18	1.31	2.43	129	1.64	83	2.9	1359	31.56	4	0.07	7	0.13	9	0.16	19	0.33	35	0.65	3	0.1		283	7.32	270	1	3.05	170
40441	1	1	3	1	46	190.7	0	51	9.13	277	49.61	18.4	172	172	6.9	15.6	182	412.4	377	278.15	1.01	57.35	1.14	2.17	118	1.5	57	1.99	805	18.69	3	0.06	4	0.07	6	0.11	22	0.39	25	0.47	7	0.24		178	4.6	51	0	0.58
42569	3	1	1	1	46	167.5	0	63	11.28	381	68.24	16.5	204	204	2.3	5.2	211	478.1	344	253.8	0.67	38.04	1.31	2.4	131	1.66	100	3.49	1302	30.23	4	0.07	8	0.15	36	0.65	37	0.65	18	0.34	7	0.24		195	5.04	255	1	2.88	109
42907	1	1	3	1	46	178.4	0	54	9.67	341	61.07	15.8	85	85	8.3	18.8	293	663.9	269	198.47	0.61	34.64	1.2	2.26	106	1.35	74	2.58	1539	35.74	3	0.06	14	0.26	33	0.6	16	0.28	20	0.37	7	0.24		183	4.73	468	1	5.28
46065	1	1	3	1	46	174.4	0	56	10.03	340	60.89	16.5	211	211	2	4.5	140	317.2	269	198.47	0.28	15.9	1.26	2.32	104	1.32	42	1.47	1045	24.26	3	0.06	7	0.13	15	0.27	23	0.4	19	0.35	2	0.07		207	5.35	140	0	1.58
49850	2	2	3	1	46	187.3	0	58	10.39	314	56.24	18.5	145	145	4.7	10.7	185	419.2	725	534.9	0.82	46.56	1.26	2.31	102	1.3	67	2.34	1127	26.17	4	0.07	25	0.47	8	0.14	21	0.37	15	0.28	5	0.17		186	4.81	138	0	1.56
50287	3	1	1	1	46	173	0	112	20.06	393	70.39	28.5	156	156	8.6	19.5	148	335.4	498	367.42	0.62	35.2	1.2	2.3	150	1.91	62	2.16	1537	35.69	2	0.04	5	0.09	4	0.07	17	0.3	11	0.2	5	0.17		205	5.3	255	1	2.88	119
50749	3	1	1	1	46	161.2	0	117	20.95	360	64.48	32.5	158	158	6.6	15	160	362.6	260	191.83	0.37	21.01	1.25	2.38	143	1.82	92	3.21	1200	27.86	3	0.06	6	0.11	17	0.31	25	0.44	13	0.24	5	0.17		160	4.14	170	1	1.92	71
52102	3	1	1	1	46	160.7	0	232	41.55	273	48.89	85	252	252	15.7	35.6	8888	888888	519	382.92	1.09	61.89	1.25	2.29	127	1.61	66	2.3	1348	31.3	1	0.02	7	0.13	18	0.33	20	0.35	18	0.34	5	0.17		136	3.52	90	0	1.02	45
53337	1	1	3	1	46	169.5	0	143	25.61	447	80.06	32	110	110	5.3	12	99	224.3	478	352.67	0.66	37.47	1.26	2.31	130	1.65	65	2.27	1263	29.33	3	0.06	13	0.24	8	0.14	15	0.26	30	0.56	3	0.1		219	5.66	153	1	1.73	146
43724	2	2	3	2	46	154.4	0	61	10.93	297	53.19	20.5	69	69	3.6	8.2	99	224.3	339	250.11	0.42	23.85	1.15	2.2	106	1.35	43	1.5	1117	25.94	6	0.11	14	0.26	12	0.22	39	0.69	25	0.47	4	0.14		230	5.95	74	0	0.84	168
37287	3	1	1	2	46	158.3	0	57	10.21	429	76.83	13.3	18	18	7.7	17.4	561	1271.2	5859	4322.77	0.88	49.97	1.18	2.22	124	1.57	46	1.61	1450	33.67	1	0.02	6	0.11	19	0.34	26	0.46	13	0.24	3	0.1		190	4.91	185	1	2.09	78
35871	1	1	3	2	46	156.7	0	81	14.51	469	84	17.3	33	33	9.3	21.1	245	555.2	338	249.38	0.51	28.96	1.2	2.19	119	1.51	54	1.89	1136	26.38	7	0.13	26	0.48	9	0.16	21	0.37	51	0.95	8	0.28		246	6.36	129	0	1.46
10461	2	2	3	2	46	157.2	0	40	7.16	556	99.58	7.2	4	4	4.7	10.7	151	342.2			0.32	18.17	8888	2.36	127	1.61	91	3.18	2132	49.51	1	0.02	2	0.04	7	0.13	45	0.79	15	0.28	17	0.59		140	3.62	597	1	6.74
41858	2	2	3	2	46	172.4	0	8	1.43	487	87.22	1.6	3	3	4.1	9.3	195	441.9	568	419.07	0.45	25.55	1.23	2.29	112	1.42	38	1.33	867	20.13	5	0.09	30	0.56	6	0.11	44	0.77	46	0.86	8	0.28		221	5.72	94	0	1.06
37312	2	2	3	2	46	164.6	0	16	2.87	513	91.88	3.1	3	3	3	6.8	167	378.4	446	329.06	0.46	26.12	1.25	2.4	125	1.59	35	1.22	911	21.15	5	0.09	29	0.54	5	0.09	24	0.42	42	0.78	7	0.24		232	6	43	0	0.49	160
4772	2	2	3	2	46	164.6	0	107	19.16	388	69.49	27.6	298	298	3.8	8.6	216	489.5			0.42	23.85	1.24	2.39	137	1.74	74	2.58	1581	36.71	4	0.07	14	0.26	6	0.11	18	0.32	19	0.35	25	0.87		201	5.2	489	1	5.52
41971	1	1	3	2	46	162.9	0	25	4.48	465	83.28	5.4	3	3	4	9.1	127	287.8	426	314.3	0.49	27.82	1.22	2.24	173	2.2	48	1.68	756	17.55	3	0.06	12	0.22	4	0.07	12	0.21	17	0.32	2	0.07		179	4.63	108	0	1.22	115
42271	2	2	3	2	46	161.6	0	59	10.57	380	68.06	15.5	185	185	7.3	16.5	177	401.1	422	311.35	1.08	61.32	1.21	2.27	126	1.6	58	2.02	1002	23.27	4	0.07	25	0.47	13	0.24	44	0.77	15	0.28	4	0.14		211	5.46	45	0	0.51
21682	2	2	3	2	46	165.7	0	70	12.54	319	57.13	21.9	35	35	4.3	9.7	205	464.5			1.1	62.46	1.32	2.36	110	1.4	51	1.78	1147	26.63	5	0.09	23	0.43	15	0.27	23	0.4	11	0.2	4	0.14		179	4.63	42	0	0.47	85
357	3	1	1	2	46	166.8	0	101	18.09	501	89.73	20.2	7	7	5.2	11.8	175	396.6			0.68	38.61	1.25	1.66	124	1.57	43	1.5	955	22.18	6	0.11	25	0.47	13	0.24	27	0.47	23	0.43	5	0.17		201	5.2	81	0	0.91	129
40125	3	1	1	2	46	156.9	0	124	22.21	394	70.57	31.5	46	46	4	9.1	144	326.3	325	239.79	1.26	71.54	1.29	2.31	133	1.69	41	1.43	1274	29.58	5	0.09	9	0.17	13	0.24	21	0.37	32	0.6	6	0.21		280	7.24	155	1	1.75	199
49632	2	2	3	2	46	162.7	0	89	15.94	311	55.7	28.6	314	314	2.3	5.2	136	308.2	261	192.57	0.73	41.45	1.27	2.36	123	1.56	39	1.36	780	18.11	4	0.07	24	0.45	10	0.18	15	0.26	33	0.61	2	0.07		188	4.86	52	0	0.59
10134	2	2	3	2	46	174	0	30	5.37	297	53.19	10.1	137	137	1.4	3.2	55	124.6			0.08	4.54	1.19	2.18	113	1.44	43	1.5	827	19.2	4	0.07	19	0.35	7	0.13	23	0.4	9	0.17	3	0.1		348	9	112	0	1.26
43098	1	1	3	2	46	162.7	0	141	25.25	378	67.7	37.3	586	586	6.7	15.2	351	795.4	463	341.6	0.93	52.81	1.27	2.49	118	1.5	76	2.65	1407	32.67	1	0.02	23	0.43	4	0.07	12	0.21	22	0.41	9	0.31		200	5.17	465	1	5.25
15387	1	1	3	2	46	174.6	0	107	19.16	340	60.89	31.5	34	34	5.7	12.9	205	464.5			0.86	48.83	1.17	2.17	132	1.68	46	1.61	821	19.06	18	0.34	36	0.67	12	0.22	41	0.72	23	0.43	5	0.17		168	4.34	76	0	0.86
42306	1	1	3	2	46	165.4	0	26	4.66	468	83.82	5.6	19	19	8	18.1	185	419.2	743	548.19	1.22	69.27	1.25	2.28	117	1.49	41	1.43	1764	40.96	5	0.09	15	0.28	16	0.29	26	0.46	42	0.78	6	0.21		262	6.78	101	0	1.14	192
50520	2	2	3	2	46	165.9	0	94	16.84	419	75.04	22.4	41	41	13.9	31.5	214	484.9	844	622.7	1.13	64.16	1.27	2.26	113	1.44	49	1.71	2684	62.32	4	0.07	17	0.32	12	0.22	31	0.54	7	0.13	3	0.1		212	5.48	101	0	1.14
51505	3	1	1	2	46	159	0	36	6.45	456	81.67	7.9	11	11	3.1	7	87	197.1	368	271.51	0.96	54.51	1.22	2.23	116	1.47	33	1.15	752	17.46	3	0.06	14	0.26	15	0.27	16	0.28	23	0.43	5	0.17		170	4.4	84	0	0.95
3035	1	1	3	2	46	174.5	0	80	14.33	396	70.92	20.2	18	18	6.1	13.8	236	534.8			0.79	44.86	1.25	2.47	130	1.65	54	1.89	880	20.43	13	0.24	47	0.88	20	0.36	17	0.3	26	0.48	8	0.28		152	3.93	116	0	1.31	87
52669	2	2	3	2	46	167.9	0	43	7.7	527	94.39	8.2	17	17	6.7	15.2	148	335.4	309	227.98	0.82	46.56	1.27	2.4	122	1.55	58	2.02	911	21.15	6	0.11	14	0.26	11	0.2	18	0.32	17	0.32	3	0.1		174	4.5	70	0	0.79
5118	3	1	1	2	46	146.8	0	18	3.22	523	93.67	3.4	3	3	2.4	5.4	166	376.2			0.6	34.07	1.24	2.4	120	1.52	32	1.12	810	18.81	4	0.07	25	0.47	6	0.11	11	0.19	12	0.22	4	0.14		202	5.22	98	0	1.11	127
38948	1	1	3	2	46	170.5	0	92	16.48	471	84.36	19.5	21	21	15.7	35.6	326	738.7	512	377.75	1.08	61.32	1.27	2.35	118	1.5	52	1.82	1920	44.58	3	0.06	15	0.28	11	0.2	15	0.26	30	0.56	6	0.21		196	5.07	109	0	1.23	116
46550	1	1	3	2	46	158.9	0	104	18.63	429	76.83	24.2	11	11	8.8	19.9	214	484.9	435	320.94	1.07	60.75	1.28	2.45	151	1.92	55	1.92	1235	28.68	10	0.19	39	0.73	14	0.25	16	0.28	37	0.69	8	0.28		219	5.66	111	0	1.25	131
49602	1	1	3	2	46	166.1	0	65	11.64	408	73.07	15.9	71	71	10.8	24.5	234	530.2	107	78.94	0.65	36.91	1.16	2.28	123	1.56	51	1.78	1517	35.22	3	0.06	6	0.11	4	0.07	14	0.25	14	0.26	4	0.14		243	6.28	126	0	1.42
49618	1	1	3	2	46	157.3	0	129	23.1	395	70.74	32.7	37	37	17.1	38.7	473	1071.8	711	524.58	1.16	65.86	1.2	2.27	137	1.74	42	1.47	992	23.03	18	0.34	49	0.91	9	0.16	21	0.37	24	0.45	9	0.31		148	3.83	67	0	0.76
38483	1	1	3	2	46	162.6	0	82	14.69	368	65.91	22.3	38	38	5.4	12.2	315	713.8	260	191.83	0.39	22.14	1.26	2.31	97	1.23	31	1.08	711	16.51	1	0.02	7	0.13	4	0.07	14	0.25	13	0.24	1	0.03		176	4.55	70	0	0.79	120
17281	1	1	3	2	46	160.8	0	93	16.66	294	52.66	31.6	29	29	16.3	36.9	355	804.4			1.51	85.74	1.2	2.27	103	1.31	41	1.43	1386	32.18	7	0.13	21	0.39	8	0.14	31	0.54	19	0.35	7	0.24		190	4.91	54	0	0.61
43685	1	1	3	2	46	152.2	0	87	15.58	534	95.64	16.3	13	13	10.2	23.1	298	675.3	559	412.43	0.84	47.7	1.2	2.32	123	1.56	53	1.85	1119	25.98	3	0.06	12	0.22	7	0.13	24	0.42	31	0.58	6	0.21		197	5.09	102	0	1.15
39776	1	1	3	2	46	160.7	0	101	18.09	238	42.63	42.4	67	67	2.9	6.6	71	160.9	291	214.7	0.53	30.09	1.16	2.02	120	1.52	33	1.15	864	20.06	1	0.02	7	0.13	4	0.07	11	0.19	20	0.37	4	0.14		172	4.45	67	0	0.76	107
35473	1	1	3	2	46	157.5	0	84	15.04	341	61.07	24.6	37	37	3.9	8.8	121	274.2	389	287	1.03	58.48	1.22	2.36	94	1.19	58	2.02	1071	24.87	6	0.11	18	0.34	6	0.11	27	0.47	24	0.45	6	0.21		207	5.35	72	0	0.81
9650	1	1	3	2	46	170.7	0	93	16.66	391	70.03	23.8	107	107	6.8	15.4	267	605			1.97	111.86	1.22	2.38	138	1.75	82	2.86	1180	27.4	4	0.07	7	0.13	6	0.11	31	0.54	10	0.19	8	0.28		227	5.87	60	0	0.68	121
43113	1	1	3	2	46	171	0	61	10.93	341	61.07	17.9	49	49	2.5	5.7	123	278.7	331	244.21	0.18	10.22	8888	2.13	113	1.44	50	1.75	1115	25.89	1	0.02	8	0.15	4	0.07	10	0.18	13	0.24	2	0.07		197	5.09	202	1	2.28
3947	1	1	3	2	46	166.4	0	47	8.42	330	59.1	14.2	11	11	4.2	9.5	295	668.5			0.62	35.2	1.22	2.11	117	1.49	33	1.15	862	20.02	2	0.04	9	0.17	9	0.16	13	0.23	24	0.45	4	0.14		198	5.12	77	0	0.87
42402	3	1	1	2	46	160	0	6	1.07	475	85.07	1.3	3	3	4.3	9.7	209	473.6	468	345.29	0.19	10.79	1.26	2.26	95	1.21	25	0.87	581	13.49	1	0.02	16	0.3	13	0.24	11	0.19	21	0.39	2	0.07		156	4.03	78	0	0.88	101
14847	3	1	1	2	46	148.7	0	102	18.27	317	56.77	32.2	108	108	4	9.1	119	269.7			0.44	24.98	8888	2.23	143	1.82	34	1.19	1266	29.4	3	0.06	6	0.11	9	0.16	21	0.37	14	0.26	3	0.1		216	5.59	213	1	2.4	134
32871	3	1	1	2	46	153.9	0	60	10.75	352	63.04	17	38	38	5.1	11.6	322	729.7	414	305.45	0.53	30.09	1.24	2.24	110	1.4	42	1.47	876	20.34	5	0.09	37	0.69	22	0.4	26	0.46	16	0.3	2	0.07		140	3.62	135	0	1.52
1309	3	1	1	2	46	162.5	0	53	9.49	292	52.3	18.2	174	174	2.3	5.2	169	383			0.32	18.17	1.25	2.31	103	1.31	53	1.85	923	21.43	3	0.06	10	0.19	10	0.18	11	0.19	14	0.26	0	0		170	4.4	66	0	0.75
11370	1	1	3	2	46	158.6	0	62	11.1	431	77.19	14.4	274	274	3.6	8.2	412	933.6			0.06	3.41	1.13	2.3	99	1.26	53	1.85	815	18.92	0	0	2	0.04	1	0.02	7	0.12	3	0.06	2	0.07		188	4.86	268	1	3.03	96
36037	3	1	1	2	46	158.2	0	61	10.93	387	69.31	15.8	23	23	5	11.3	140	317.2	675	498.01	1.03	58.48	1.25	2.39	122	1.55	35	1.22	1600	37.15	12	0.22	29	0.54	18	0.33	27	0.47	31	0.58	7	0.24		243	6.28	135	0	1.52	166
5748	1	1	3	2	46	175.6	0	122	21.85	399	71.46	30.6	70	70	9.4	21.3	216	489.5			0.91	51.67	8888	2.2	102	1.3	51	1.78	1221	28.35	12	0.22	32	0.6	5	0.09	37	0.65	20	0.37	5	0.17		194	5.02	76	0	0.86
7079	1	1	3	2	46	167.1	0	5	0.9	424	75.94	1.2	10	10	3.4	7.7	116	262.9			0.54	30.66	1.22	2.21	114	1.45	24	0.84	746	17.32	1	0.02	28	0.52	3	0.05	11	0.19	13	0.24	1	0.03		158	4.09	61	0	0.69
10370	3	1	1	2	46	156.8	0	123	22.03	374	66.98	32.9	32	32	5.2	11.8	156	353.5			0.21	11.92	1.22	2.31	130	1.65	53	1.85	971	22.55	3	0.06	9	0.17	9	0.16	20	0.35	29	0.54	9	0.31		219	5.66	162	1	1.83	129
12105	3	1	1	2	46	161.4	0	5	0.9	617	110.5	0.8	6	6	2.6	5.9	156	353.5			1.01	57.35	8888	2.18	136	1.73	52	1.82	861	19.99	3	0.06	31	0.58	30	0.54	23	0.4	18	0.34	4	0.14		169	4.37	91	0	1.03
13358	2	2	3	2	46	168.1	0	70	12.54	321	57.49	21.8	63	63	3.3	7.5	110	249.3			0.54	30.66	1.19	2.15	123	1.56	55	1.92	913	21.2	3	0.06	10	0.19	8	0.14	29	0.51	17	0.32	2	0.07		188	4.86	74	0	0.84	81
13775	1	1	3	2	46	167.2	0	146	26.15	283	50.69	51.6	105	105	4.4	10	127	287.8			0.96	54.51	1.25	2.27	123	1.56	37	1.29	753	17.48	6	0.11	32	0.6	10	0.18	34	0.6	28	0.52	8	0.28		169	4.37	49	0	0.55	97
15560	2	2	3	2	46	174.6	0	57	10.21	295	52.83	19.3	60	60	22.9	51.9	414	938.1			1.23	69.84	8888	8888	139	1.77	173	6.04	1039	24.13	29	0.54	87	1.62	9	0.16	15	0.26	59	1.1	13	0.45		258	6.67	115	0	1.3	188
16050	1	1	3	2	46	163.2	0	44	7.88	291	52.12	15.1	90	90	10.6	24	317	718.3			1.42	80.63	1.26	2.33	137	1.74	51	1.78	2370	55.03	5	0.09	30	0.56	13	0.24	27	0.47	25	0.47	9	0.31		212	5.48	91	0	1.03
16897	1	1	3	2	46	160.9	0	42	7.52	341	61.07	12.3	43	43	6.9	15.6	145	328.6			1.4	79.49	1.35	2.49	116	1.47	50	1.75	1437	33.37	4	0.07	46	0.86	10	0.18	27	0.47	28	0.52	7	0.24		215	5.56	76	0	0.86
17455	1	1	3	2	46	165.2	0	82	14.69	339	60.71	24.2	56	56	1.9	4.3	83	188.1			0.62	35.2	1.27	2.35	125	1.59	59	2.06	680	15.79	1	0.02	7	0.13	5	0.09	11	0.19	14	0.26	2	0.07		152	3.93	156	1	1.76	85
17463	3	1	1	2	46	151.7	0	212	37.97	378	67.7	56.1	89	89	7	15.9	140	317.2			0.39	22.14	1.21	2.28	118	1.5	48	1.68	569	13.21	1	0.02	5	0.09	5	0.09	10	0.18	11	0.2	0	0		148	3.83	140	0	1.58
18690	3	1	1	2	46	158.4	0	68	12.18	413	73.97	16.5	14	14	10.7	24.2	310	702.5			1.21	68.7	1.17	2.25	118	1.5	51	1.78	1169	27.14	3	0.06	16	0.3	10	0.18	14	0.25	25	0.47	6	0.21		205	5.3	143	0	1.61
18718	1	1	3	2	46	162.4	0	75	13.43	341	61.07	22	40	40	8.8	19.9	283	641.3			1.43	81.2	1.24	2.24	122	1.55	72	2.51	1272	29.54	8	0.15	21	0.39	27	0.49	40	0.7	22	0.41	10	0.35		206	5.33	139	0	1.57
19150	3	1	1	2	46	171.2	0	205	36.72	330	59.1	62.1	320	320	2.5	5.7	109	247			0.2	11.36	1.19	2.11	106	1.35	42	1.47	1939	45.02	2	0.04	8	0.15	18	0.33	23	0.4	13	0.24	5	0.17		350	9.05	210	1	2.37
19284	2	2	3	2	46	163.1	0	83	14.87	289	51.76	28.7	254	254	5.1	11.6	139	315			0.68	38.61	1.21	2.29	111	1.41	36	1.26	1179	27.38	19	0.35	82	1.53	16	0.29	74	1.3	23	0.43	9	0.31				61	0	0.69
19610	3	1	1	2	46	160.3	0	44	7.88	322	57.67	13.7	56	56	5.4	12.2	177	401.1			1	56.78	1.23	2.27	118	1.5	38	1.33	845	19.62	6	0.11	20	0.37	25	0.45	26	0.46	17	0.32	4	0.14		190	4.91	102	0	1.15
20111	1	1	3	2	46	173	0	116	20.78	382	68.42	30.4	131	131	17.6	39.9	362	820.3			1.47	83.47	1.25	2.36	116	1.47	66	2.3	1752	40.68	10	0.19	32	0.6	10	0.18	22	0.39	24	0.45	8	0.28		322	8.33		0
21818	3	1	1	2	46	149.3	0	124	22.21	429	76.83	28.9	24	24	3.8	8.6	100	226.6			0.13	7.38	1.21	2.18	109	1.38	55	1.92	1411	32.76	4	0.07	16	0.3	12	0.22	27	0.47	25	0.47	3	0.1		259	6.7	190	1	2.15	169
21859	1	1	3	2	46	164.4	0	94	16.84	451	80.77	20.8	63	63	5.3	12	183	414.7			0.44	24.98	1.22	2.32	138	1.75	68	2.37	985	22.87	2	0.04	7	0.13	4	0.07	18	0.32	13	0.24	3	0.1		210	5.43	141	0	1.59
32247	3	1	1	2	46	154.4	0	63	11.28	391	70.03	16.1	15	15	2.2	5	169	383	530	391.03	0.77	43.72	1.28	2.39	106	1.35	37	1.29	941	21.85	4	0.07	18	0.34	22	0.4	34	0.6	15	0.28	4	0.14		166	4.29	99	0	1.12
34507	1	1	3	2	46	173.5	0	139	24.89	410	73.43	33.9	27	27	3.3	7.5	381	863.3	270	199.21	0.85	48.26	1.2	2.19	136	1.73	70	2.44	983	22.83	6	0.11	29	0.54	12	0.22	24	0.42	26	0.48	6	0.21		179	4.63	70	0	0.79
35221	1	1	3	2	46	150.3	0	72	12.9	350	62.69	20.6	80	80	4.6	10.4	191	432.8	448	330.53	1.2	68.14	1.25	2.35	117	1.49	51	1.78	2599	60.35	4	0.07	17	0.32	6	0.11	16	0.28	24	0.45	5	0.17		306	7.91	166	1	1.87
37417	3	1	1	2	46	165.9	0	73	13.07	313	56.06	23.3	85	85	2.7	6.1	158	358	739	545.23	0.66	37.47	1.19	2.17	134	1.7	47	1.64	740	17.18	3	0.06	14	0.26	22	0.4	17	0.3	15	0.28	2	0.07		177	4.58	97	0	1.1	111
37778	2	2	3	2	46	158	0	8	1.43	480	85.97	1.7	3	3	6	13.6	211	478.1	444	327.58	1.19	67.57	1.22	2.23	98	1.24	45	1.57	1123	26.08	5	0.09	43	0.8	16	0.29	44	0.77	26	0.48	7	0.24		176	4.55	50	0	0.56	102
38229	1	1	3	2	46	158.3	0	133	23.82	367	65.73	36.2	201	201	3.3	7.5	128	290	420	309.88	0.14	7.95	1.23	2.38	116	1.47	62	2.16	1328	30.84	1	0.02	6	0.11	8	0.14	16	0.28	34	0.63	5	0.17		246	6.36	253	1	2.86	151
39614	2	2	3	2	46	162.2	0	49	8.78	360	64.48	13.6	99	99	4.7	10.7	197	446.4	461	340.13	0.2	11.36	1.12	2.14	142	1.8	46	1.61	764	17.74	1	0.02	2	0.04	3	0.05	9	0.16	12	0.22	2	0.07		183	4.73	102	0	1.15
39647	3	1	1	2	46	160.6	0	73	13.07	334	59.82	21.9	263	263	4.4	10	249	564.2	40001	29512.7	0.78	44.29	1.27	2.42	156	1.98	69	2.41	2029	47.11	3	0.06	14	0.26	21	0.38	39	0.69	28	0.52	8	0.28		279	7.21	554	1	6.25
43386	2	2	3	2	46	167.7	0	129	23.1	329	58.92	39.2	71	71	6.3	14.3	157	355.8	560	413.17	0.57	32.36	1.26	2.38	115	1.46	62	2.16	985	22.87	3	0.06	11	0.2	5	0.09	13	0.23	27	0.5	5	0.17		222	5.74	113	0	1.28	143
43803	2	2	3	2	46	161.3	0	139	24.89	313	56.06	44.4	90	90	5.2	11.8	174	394.3	437	322.42	1.44	81.76	1.21	2.29	139	1.77	58	2.02	1149	26.68	6	0.11	9	0.17	9	0.16	21	0.37	11	0.2	5	0.17		236	6.1	130	0	1.47	129
44346	3	1	1	2	46	153.4	0	77	13.79	366	65.55	21	49	49	2.6	5.9	79	179	323	238.31	0.22	12.49	1.21	2.39	137	1.74	34	1.19	842	19.55	1	0.02	9	0.17	6	0.11	13	0.23	15	0.28	2	0.07		225	5.82	108	0	1.22	148
45187	1	1	3	2	46	164.7	0	181	32.42	372	66.63	48.7	36	36	11.4	25.8	261	591.4	707	521.62	0.74	42.02	1.2	2.31	117	1.49	52	1.82	746	17.32	3	0.06	10	0.19	7	0.13	17	0.3	16	0.3	5	0.17		164	4.24	100	0	1.13	67
46420	1	1	3	2	46	162.7	0	125	22.39	264	47.28	47.3	76	76	12.3	27.9	332	752.3	470	346.77	0.92	52.24	8888	2.19	133	1.69	30	1.05	786	18.25	5	0.09	29	0.54	12	0.22	26	0.46	34	0.63	7	0.24		176	4.55	52	0	0.59	70
47750	3	1	1	2	46	156.2	0	54	9.67	348	62.33	15.5	22	22	6.9	15.6	203	460	758	559.25	0.87	49.4	1.17	2.23	101	1.28	29	1.01	598	13.89	3	0.06	8	0.15	13	0.24	21	0.37	5	0.09	0	0		135	3.49	90	0	1.02
47802	1	1	3	2	46	158.6	0	70	12.54	430	77.01	16.3	21	21	3.3	7.5	178	403.3	375	276.67	1.06	60.19	1.25	2.32	119	1.51	64	2.23	1368	31.76	1	0.02	6	0.11	6	0.11	13	0.23	15	0.28	4	0.14		222	5.74	135	0	1.52	129
48140	2	2	3	2	46	172.9	0	32	5.73	371	66.45	8.6	29	29	4.2	9.5	134	303.6	427	315.04	0.28	15.9	1.18	2.17	122	1.55	40	1.4	675	15.67	1	0.02	9	0.17	5	0.09	14	0.25	31	0.58	6	0.21		201	5.2	100	0	1.13
48523	4	2	2	2	46	173.3	0	57	10.21	266	47.64	21.4	50	50	4.7	10.7	90	203.9	46	33.94	1.19	67.57	1.24	2.2	85	1.08	30	1.05	803	18.65	3	0.06	9	0.17	5	0.09	16	0.28	23	0.43	3	0.1		163	4.22	118	0	1.33
49079	4	3	2	2	46	159	0	56	10.03	429	76.83	13.1	6	6	11.4	25.8	289	654.9	930	686.15	0.8	45.42	1.32	2.4	115	1.46	40	1.4	973	22.59	6	0.11	50	0.93	6	0.11	19	0.33	8	0.15	6	0.21		172	4.45	103	0	1.16
49116	3	1	1	2	46	149.3	0	92	16.48	305	54.63	30.2	127	127	8.2	18.6	245	555.2	497	366.69	0.88	49.97	1.18	2.11	106	1.35	34	1.19	883	20.5	4	0.07	17	0.32	18	0.33	18	0.32	13	0.24	2	0.07		129	3.34	75	0	0.85	75
50379	1	1	3	2	46	161.7	0	82	14.69	393	70.39	20.9	27	27	4.5	10.2	443	1003.8	356	262.66	0.84	47.7	1.24	2.32	124	1.57	46	1.61	1214	28.19	2	0.04	8	0.15	8	0.14	27	0.47	41	0.76	5	0.17		226	5.84	169	1	1.91	146
51649	1	1	3	2	46	156.5	0	144	25.79	381	68.24	37.8	156	156	5.9	13.4	113	256.1	280	206.58	1.14	64.73	1.27	2.22	161	2.04	47	1.64	938	21.78	9	0.17	15	0.28	6	0.11	17	0.3	18	0.34	5	0.17		153	3.96	124	0	1.4	81
52115	2	2	3	2	46	166	0	91	16.3	314	56.24	29	76	76	4	9.1	180	407.9	395	291.43	0.43	24.42	1.17	2.23	120	1.52	29	1.01	1058	24.57	4	0.07	20	0.37	8	0.14	15	0.26	17	0.32	3	0.1		225	5.82	168	1	1.9	139
52840	1	1	3	2	46	162.6	0	112	20.06	324	58.03	34.6	307	307	35.7	80.9	211	478.1	630	464.81	1.82	103.34	1.3	2.43	123	1.56	63	2.2	1456	33.81	6	0.11	28	0.52	5	0.09	23	0.4	29	0.54	8	0.28		215	5.56	108	0	1.22	130
50870	3	1	1	1	47	169.7	0	125	22.39	361	64.66	34.6	113	113	7.6	17.2	171	387.5	1835	1353.86	0.61	34.64	1.23	2.32	123	1.56	43	1.5	1063	24.68	4	0.07	41	0.76	27	0.49	26	0.46	17	0.32	7	0.24		182	4.71	210	1	2.37	112
13091	3	1	1	1	47	163.7	0	180	32.24	377	67.52	47.7	229	229	3.6	8.2	78	176.7			0.25	14.2	1.26	2.29	111	1.41	54	1.89	1503	34.9	2	0.04	8	0.15	17	0.31	29	0.51	6	0.11	4	0.14		223	5.77	361	1	4.08
3363	3	1	1	1	47	155.6	0	113	20.24	480	85.97	23.5	12	12	2.7	6.1	127	287.8			0.46	26.12	1.2	2.25	104	1.32	46	1.61	857	19.9	6	0.11	15	0.28	10	0.18	27	0.47	37	0.69	7	0.24		204	5.28	98	0	1.11
353	3	1	1	1	47	172.7	0	92	16.48	282	50.51	32.6	374	374	1.4	3.2	99	224.3			0.12	6.81	1.21	2.2	90	1.14	53	1.85	968	22.48	1	0.02	11	0.2	10	0.18	15	0.26	16	0.3	1	0.03		212	5.48	94	0	1.06	155
13143	2	2	3	1	47	177.2	0	92	16.48	352	63.04	26.1	230	230	3	6.8	164	371.6			0.34	19.31	8888	2.45	138	1.75	119	4.15	1923	44.65	1	0.02	12	0.22	5	0.09	21	0.37	26	0.48	7	0.24		224	5.79	457	1	5.16
8293	2	2	3	1	47	175.3	0	105	18.81	354	63.4	29.7	474	474	17	38.5	229	518.9			1.46	82.9	1.24	2.41	82	1.04	75	2.62	1316	30.56	2	0.04	36	0.67	13	0.24	16	0.28	9	0.17	4	0.14		228	5.9	68	0	0.77	152
39276	2	2	3	1	47	181.3	0	80	14.33	326	58.39	24.5	475	475	4.5	10.2	168	380.7	511	377.02	0.16	9.08	1.21	2.24	128	1.63	48	1.68	806	18.72	2	0.04	7	0.13	7	0.13	22	0.39	18	0.34	6	0.21		218	5.64	129	0	1.46
39721	3	1	1	1	47	162.2	0	85	15.22	389	69.67	21.9	304	304	2.9	6.6	250	566.5	387	285.53	1.6	90.85	1.22	2.35	128	1.63	74	2.58	1454	33.76	3	0.06	8	0.15	10	0.18	19	0.33	19	0.35	5	0.17		309	7.99	467	1	5.27
43988	1	1	3	1	47	170.4	0	122	21.85	333	59.64	36.6	133	133	3.7	8.4	125	283.3	325	239.79	0.24	13.63	1.21	2.25	98	1.24	55	1.92	1041	24.17	1	0.02	5	0.09	4	0.07	18	0.32	25	0.47	2	0.07		164	4.24	167	1	1.89	106
42331	1	1	3	1	47	180.3	0	247	44.24	322	57.67	76.7	644	644	2.3	5.2	84	190.3	297	219.13	0.13	7.38	1.23	2.28	115	1.46	47	1.64	730	16.95	1	0.02	5	0.09	5	0.09	22	0.39	16	0.3	4	0.14		167	4.32	75	0	0.85	110
3903	1	1	3	1	47	178.9	0	59	10.57	287	51.4	20.6	196	196	2.3	5.2	124	281			0.09	5.11	8888	2.44	114	1.45	51	1.78	1111	25.8	1	0.02	10	0.19	4	0.07	18	0.32	14	0.26	2	0.07		249	6.44	182	1	2.05
2901	1	1	3	1	47	167.9	0	80	14.33	329	58.92	24.3	46	46	4.3	9.7	236	534.8			0.92	52.24	1.29	2.41	132	1.68	60	2.09	1048	24.33	1	0.02	6	0.11	5	0.09	11	0.19	37	0.69	7	0.24		169	4.37	164	1	1.85
51813	2	2	3	1	47	180.3	0	115	20.6	454	81.31	25.3	293	293	13	29.5	169	383	846	624.18	0.79	44.86	1.22	2.34	165	2.1	129	4.5	1999	46.42	3	0.06	15	0.28	10	0.18	21	0.37	4	0.07	4	0.14		206	5.33	160	1	1.81	103
49247	2	2	3	1	47	168.1	0	51	9.13	269	48.18	19	406	406	3.4	7.7	102	231.1	741	546.71	0.38	21.58	1.31	2.31	100	1.27	45	1.57	1118	25.96	2	0.04	9	0.17	6	0.11	14	0.25	38	0.71	6	0.21		266	6.88	134	0	1.51	202
18094	3	1	1	1	47	164.5	0	35	6.27	347	62.15	10.1	258	258	2.4	5.4	269	609.6			0.03	1.7	1.11	2.07	103	1.31	43	1.5	553	12.84	1	0.02	6	0.11	6	0.11	17	0.3	22	0.41	2	0.07		180	4.65	118	0	1.33
35069	3	1	1	1	47	168.4	0	147	26.33	310	55.52	47.4	239	239	5.7	12.9	189	428.3	244	180.02	0.97	55.08	1.14	2.13	123	1.56	58	2.02	1105	25.66	4	0.07	22	0.41	43	0.78	35	0.62	17	0.32	3	0.1		215	5.56	142	0	1.6
33359	3	1	1	1	47	172.9	0	79	14.15	230	41.19	34.3	175	175	5.7	12.9	170	385.2	461	340.13	0.91	51.67	1.19	2.26	137	1.74	55	1.92	1021	23.71	8	0.15	41	0.76	34	0.62	34	0.6	33	0.61	7	0.24		196	5.07	141	0	1.59
44558	1	1	3	1	47	169.5	0	98	17.55	394	70.57	24.9	140	140	2.5	5.7	127	287.8	450	332.01	0.25	14.2	1.28	2.42	163	2.07	56	1.95	1200	27.86	1	0.02	6	0.11	4	0.07	17	0.3	26	0.48	2	0.07		247	6.39	134	0	1.51	178
4264	1	1	3	1	47	185	0	60	10.75	333	59.64	18	162	162	3.7	8.4	186	421.5			0.22	12.49	1.23	2.33	120	1.52	58	2.02	922	21.41	5	0.09	18	0.34	7	0.13	21	0.37	44	0.82	7	0.24		204	5.28	70	0	0.79
41035	1	1	3	1	47	176.3	0	117	20.95	343	61.43	34.1	430	430	9.2	20.8	233	528	384	283.32	1	56.78	1.2	2.32	147	1.87	78	2.72	1615	37.5	3	0.06	9	0.17	14	0.25	33	0.58	45	0.84	9	0.31		257	6.65	262	1	2.96	168
44891	2	2	3	1	47	177.2	0	95	17.01	297	53.19	32	223	223	3.6	8.2	98	222.1	895	660.33	1.03	58.48	1.22	2.34	118	1.5	49	1.71	1283	29.79	5	0.09	59	1.1	22	0.4	39	0.69	6	0.11	8	0.28		226	5.84	205	1	2.31	150
2487	3	1	1	1	47	170.8	0	88	15.76	391	70.03	22.5	182	182	8.3	18.8	158	358			0.16	9.08	1.16	2.3	109	1.38	61	2.13	1246	28.93	3	0.06	7	0.13	6	0.11	18	0.32	18	0.34	3	0.1		226	5.84	151	1	1.7	158
5949	1	1	3	1	47	176.4	0	62	11.1	323	57.85	19.2	128	128	5.1	11.6	158	358			0.73	41.45	1.26	2.3	115	1.46	83	2.9	1239	28.77	1	0.02	15	0.28	8	0.14	23	0.4	27	0.5	12	0.42		203	5.25	378	1	4.27
15025	3	1	1	1	47	150.3	0	167	29.91	332	59.46	50.3	298	298	4	9.1	219	496.3			0.49	27.82	1.21	2.26	135	1.71	49	1.71	922	21.41	6	0.11	25	0.47	42	0.76	40	0.7	15	0.28	2	0.07		200	5.17	96	0	1.08
20804	2	2	3	1	47	172.9	0	71	12.72	296	53.01	24	243	243	6.4	14.5	197	446.4			0.18	10.22	1.11	1.96	102	1.3	58	2.02	887	20.6	1	0.02	10	0.19	6	0.11	31	0.54	12	0.22	1	0.03		200	5.17	144	0	1.63	139
32925	3	1	1	1	47	171.3	0	62	11.1	357	63.94	17.4	116	116	12.2	27.6	299	677.5	561	413.91	0.58	32.93	1.26	2.3	117	1.49	85	2.97	1230	28.56	5	0.09	24	0.45	13	0.24	19	0.33	31	0.58	3	0.1		206	5.33	203	1	2.29
50459	3	1	1	1	47	169	0	159	28.48	378	67.7	42.1	387	387	3.5	7.9	132	299.1	309	227.98	0.21	11.92	8888	2.13	140	1.78	65	2.27	650	15.09	1	0.02	8	0.15	5	0.09	15	0.26	14	0.26	2	0.07		182	4.71	192	1	2.17	103
45738	3	1	1	1	47	170.9	0	73	13.07	406	72.71	18	134	134	2.7	6.1	135	305.9	597	440.47	0.3	17.03	1.23	2.3	126	1.6	60	2.09	1436	33.34	3	0.06	5	0.09	5	0.09	18	0.32	20	0.37	4	0.14		258	6.67	279	1	3.15
10980	3	1	1	1	47	168.9	0	118	21.13	303	54.27	38.9	427	427	2.2	5	101	228.9			0.1	5.68	8888	2.31	110	1.4	64	2.23	1627	37.78	2	0.04	8	0.15	16	0.29	28	0.49	16	0.3	4	0.14		225	5.82	784	1	8.85
52600	3	1	1	1	47	170.5	0	102	18.27	354	63.4	28.8	296	296	3.1	7	84	190.3	478	352.67	0.34	19.31	1.21	2.25	137	1.74	56	1.95	1490	34.6	4	0.07	7	0.13	10	0.18	20	0.35	20	0.37	3	0.1		233	6.03	219	1	2.47
51373	2	2	3	1	47	172	0	78	13.97	373	66.8	20.9	25	25	3.8	8.6	154	349	532	392.51	0.02	1.14	1.17	2.2	135	1.71	66	2.3	1354	31.44	5	0.09	15	0.28	17	0.31	36	0.63	25	0.47	6	0.21		291	7.53	261	1	2.95
32614	2	2	3	1	47	179.4	0	86	15.4	285	51.04	30.2	268	268	5.7	12.9	132	299.1	652	481.05	0.27	15.33	1.27	2.24	78	0.99	42	1.47	904	20.99	3	0.06	19	0.35	5	0.09	27	0.47	16	0.3	3	0.1		208	5.38	97	0	1.1	148
17143	3	1	1	1	47	166.3	0	167	29.91	378	67.7	44.2	291	291	4.1	9.3	203	460			0.92	52.24	1.18	2.15	144	1.83	51	1.78	947	21.99	2	0.04	7	0.13	11	0.2	43	0.76	24	0.45	5	0.17		197	5.09	136	0	1.54	130
8732	3	1	1	1	47	177.9	0	69	12.36	372	66.63	18.5	18	18	4.2	9.5	282	639			0.86	48.83	1.19	2.23	142	1.8	60	2.09	1162	26.98	7	0.13	35	0.65	17	0.31	21	0.37	31	0.58	5	0.17		221	5.72	97	0	1.1	154
44960	1	1	3	1	47	190.2	0	91	16.3	272	48.72	33.5	114	114	2.9	6.6	138	312.7	271	199.94	0.07	3.97	1.26	2.3	106	1.35	68	2.37	528	12.26	1	0.02	9	0.17	3	0.05	5	0.09	19	0.35	2	0.07		116	3	64	0	0.72	70
46579	2	2	3	1	47	180.2	0	42	7.52	486	87.04	8.6	3	3	2.1	4.8	105	237.9	880	649.26	0.13	7.38	1.25	2.25	125	1.59	53	1.85	779	18.09	3	0.06	17	0.32	6	0.11	18	0.32	20	0.37	5	0.17		190	4.91	71	0	0.8
12734	1	1	3	1	47	186.1	0	64	11.46	407	72.89	15.7	102	102	3.3	7.5	103	233.4			0.23	13.06	1.23	2.32	117	1.49	90	3.14	1032	23.96	1	0.02	9	0.17	5	0.09	17	0.3	27	0.5	7	0.24		178	4.6	243	1	2.74
3834	1	1	3	1	47	171.7	0	69	12.36	266	47.64	25.9	307	307	2.9	6.6	106	240.2			0.31	17.6	1.24	2.28	156	1.98	50	1.75	1109	25.75	4	0.07	11	0.2	5	0.09	13	0.23	28	0.52	5	0.17		251	6.49	202	1	2.28
12693	1	1	3	1	47	167.4	0	35	6.27	332	59.46	10.5	120	120	3	6.8	107	242.5			0.89	50.53	1.22	2.27	131	1.66	48	1.68	893	20.74	2	0.04	28	0.52	8	0.14	36	0.63	19	0.35	7	0.24		187	4.84	62	0	0.7	126
4658	2	2	3	1	47	176.9	0	80	14.33	388	69.49	20.6	104	104	4.8	10.9	103	233.4			0.02	1.14	1.32	2.58	125	1.59	64	2.23	772	17.93	1	0.02	7	0.13	5	0.09	14	0.25	30	0.56	5	0.17		199	5.15	73	0	0.82
17233	1	1	3	1	47	186.1	0	147	26.33	331	59.28	44.4	258	258	9.8	22.2	195	441.9			0.11	6.25	1.17	2.23	138	1.75	76	2.65	1388	32.23	1	0.02	2	0.04	3	0.05	19	0.33	19	0.35	4	0.14		232	6	288	1	3.25	126
15877	3	1	1	1	47	171.4	0	56	10.03	322	57.67	17.4	323	323	4.9	11.1	189	428.3			1.62	91.98	1.26	2.31	139	1.77	54	1.89	2620	60.84	15	0.28	82	1.53	49	0.89	24	0.42	31	0.58	18	0.63		298	7.71	157	1	1.77
34629	1	1	3	1	47	180.3	0	90	16.12	312	55.88	28.8	141	141	3.5	7.9	188	426	429	316.52	0.3	17.03	1.23	2.32	126	1.6	49	1.71	1036	24.06	4	0.07	7	0.13	5	0.09	19	0.33	16	0.3	3	0.1		188	4.86	61	0	0.69
44920	1	1	3	1	47	175.2	0	109	19.52	326	58.39	33.4	140	140	5.5	12.5	148	335.4	431	317.99	0.13	7.38	1.29	2.4	124	1.57	73	2.55	1181	27.42	4	0.07	12	0.22	6	0.11	23	0.4	22	0.41	3	0.1		249	6.44	110	0	1.24	189
40141	1	1	3	1	47	187.5	0	139	24.89	334	59.82	41.6	75	75	5.7	12.9	184	416.9	254	187.4	0.88	49.97	1.24	2.38	138	1.75	80	2.79	1625	37.73	5	0.09	16	0.3	19	0.34	23	0.4	32	0.6	7	0.24		289	7.47	300	1	3.39	187
5623	1	1	3	1	47	189.3	0	72	12.9	313	56.06	23	178	178	2.5	5.7	115	260.6			1.48	84.03	1.24	2.32	118	1.5	70	2.44	1143	26.54	1	0.02	2	0.04	2	0.04	12	0.21	9	0.17	9	0.31		149	3.85	460	1	5.19
51751	1	1	3	1	47	175.9	0	117	20.95	397	71.1	29.5	14	14	11.2	25.4	184	416.9	566	417.59	1.58	89.71	1.31	2.6	123	1.56	60	2.09	1246	28.93	5	0.09	19	0.35	10	0.18	20	0.35	14	0.26	6	0.21		204	5.28	125	0	1.41
19930	2	2	3	1	47	169.1	0	85	15.22	369	66.09	23	262	262	4.9	11.1	169	383			0.62	35.2	1.22	2.32	164	2.08	43	1.5	1126	26.15	3	0.06	18	0.34	10	0.18	21	0.37	16	0.3	4	0.14		144	3.72	56	0	0.63	77
19532	2	2	3	1	47	185.7	0	95	17.01	320	57.31	29.7	275	275	2.4	5.4	98	222.1			0.48	27.25	1.25	2.29	107	1.36	52	1.82	1085	25.19	1	0.02	15	0.28	6	0.11	31	0.54	32	0.6	5	0.17		205	5.3	118	0	1.33	143
18047	3	1	1	1	47	167.3	0	93	16.66	411	73.61	22.6	205	205	6.8	15.4	153	346.7			1.33	75.52	1.25	2.35	147	1.87	85	2.97	1485	34.48	10	0.19	32	0.6	37	0.67	66	1.16	18	0.34	6	0.21		240	6.21	230	1	2.6
22105	2	2	3	1	47	177	0	67	12	309	55.34	21.7	74	74	2.1	4.8	108	244.7			0.08	4.54	1.22	2.32	150	1.91	40	1.4	616	14.3	5	0.09	23	0.43	6	0.11	88	1.55	16	0.3	3	0.1		211	5.46	155	1	1.75	120
16301	1	1	3	1	47	178.1	0	60	10.75	339	60.71	17.7	136	136	9.7	22	336	761.4			1.65	93.69	1.27	2.25	120	1.52	79	2.76	1218	28.28	5	0.09	18	0.34	10	0.18	36	0.63	16	0.3	3	0.1		190	4.91	59	0	0.67
51068	4	2	2	1	47	179.5	0	132	23.64	281	50.33	47	126	126	9.2	20.8	218	494	490	361.52	1.33	75.52	1.25	2.37	105	1.33	41	1.43	953	22.13	13	0.24	11	0.2	6	0.11	47	0.83	27	0.5	4	0.14		167	4.32	67	0	0.76
53437	3	1	1	1	47	177.7	0	44	7.88	267	47.82	16.5	219	219	3.7	8.4	213	482.7	433	319.47	0.33	18.74	1.22	2.33	125	1.59	61	2.13	1180	27.4	4	0.07	8	0.15	6	0.11	16	0.28	21	0.39	3	0.1		230	5.95	304	1	3.43
612	3	1	1	1	47	164.4	0	71	12.72	345	61.79	20.6	232	232	7.7	17.4	188	426			0.59	33.5	1.23	2.23	110	1.4	96	3.35	2894	67.2	3	0.06	17	0.32	66	1.19	69	1.21	13	0.24	13	0.45		349	9.03	331	1	3.74	241
1320	3	1	1	1	47	170.9	0	121	21.67	362	64.83	33.4	140	140	1.7	3.9	90	203.9			0.27	15.33	1.24	2.06	139	1.77	41	1.43	983	22.83	7	0.13	15	0.28	9	0.16	30	0.53	20	0.37	2	0.07		220	5.69	99	0	1.12	157
1399	1	1	3	1	47	180.4	0	94	16.84	349	62.51	26.9	116	116	7.8	17.7	182	412.4			1.13	64.16	1.22	2.46	149	1.89	72	2.51	1210	28.1	23	0.43	41	0.76	28	0.51	31	0.54	21	0.39	8	0.28		238	6.15	122	0	1.38	166
2700	1	1	3	1	47	178.8	0	119	21.31	324	58.03	36.7	38	38	6.2	14	158	358			0.53	30.09	1.26	2.25	121	1.54	44	1.54	973	22.59	3	0.06	18	0.34	5	0.09	25	0.44	20	0.37	6	0.21		178	4.6	89	0	1	119
5363	1	1	3	1	47	183.3	0	106	18.98	330	59.1	32.1	112	112	11.8	26.7	219	496.3			0.82	46.56	1.28	2.5	129	1.64	76	2.65	2467	57.28	9	0.17	24	0.45	15	0.27	31	0.54	36	0.67	16	0.56		208	5.38	400	1	4.52	100
5391	2	2	3	1	47	170.5	0	59	10.57	308	55.16	19.2	132	132	4.4	10	229	518.9			0.18	10.22	1.33	2.25	102	1.3	45	1.57	951	22.08	1	0.02	7	0.13	1	0.02	26	0.46	19	0.35	3	0.1		184	4.76	67	0	0.76
5876	3	1	1	1	47	157.9	0	86	15.4	373	66.8	23.1	78	78	2	4.5	78	176.7			0.16	9.08	1.22	2.21	151	1.92	62	2.16	1354	31.44	4	0.07	8	0.15	9	0.16	20	0.35	18	0.34	2	0.07		245	6.34	125	0	1.41	165
5885	1	1	3	1	47	167	0	108	19.34	292	52.3	37	142	142	4.6	10.4	291	659.4			1	56.78	1.25	2.31	119	1.51	64	2.23	1101	25.57	4	0.07	11	0.2	5	0.09	11	0.19	15	0.28	5	0.17		226	5.84	269	1	3.04
7152	1	1	3	1	47	181.1	0	50	8.96	340	60.89	14.7	123	123	4.9	11.1	227	514.4			2.54	144.22	1.3	2.42	135	1.71	69	2.41	971	22.55	6	0.11	14	0.26	6	0.11	28	0.49	20	0.37	5	0.17		185	4.78	176	1	1.99
8531	1	1	3	1	47	166.3	0	108	19.34	319	57.13	33.9	95	95	4.7	10.7	168	380.7			0.02	1.14	8888	2.25	107	1.36	59	2.06	696	16.16	1	0.02	4	0.07	1	0.02	9	0.16	12	0.22	3	0.1		202	5.22	89	0	1
10328	2	2	3	1	47	172.6	0	41	7.34	300	53.73	13.7	182	182	3.9	8.8	140	317.2			0.08	4.54	1.19	2.13	103	1.31	36	1.26	694	16.11	1	0.02	5	0.09	3	0.05	18	0.32	15	0.28	1	0.03		164	4.24	59	0	0.67	98
12471	1	1	3	1	47	182.7	0	56	10.03	448	80.24	12.5	100	100	4.6	10.4	197	446.4			0.33	18.74	1.18	2.22	129	1.64	56	1.95	809	18.78	2	0.04	8	0.15	4	0.07	7	0.12	23	0.43	5	0.17		190	4.91	120	0	1.35
12962	1	1	3	1	47	180.7	0	75	13.43	397	71.1	18.9	288	288	4.9	11.1	164	371.6			0.98	55.64	1.19	2.27	123	1.56	31	1.08	1550	35.99	1	0.02	8	0.15	7	0.13	28	0.49	20	0.37	5	0.17		202	5.22	177	1	2
14179	2	2	3	1	47	182.8	0	86	15.4	401	71.82	21.4	411	411	4.2	9.5	200	453.2			0.31	17.6	1.21	2.3	142	1.8	102	3.56	1325	30.77	0	0	8	0.15	5	0.09	23	0.4	55	1.02	6	0.21		231	5.97	137	0	1.55
14186	1	1	3	1	47	160.9	0	157	28.12	323	57.85	48.6	351	351	3.2	7.3	48	108.8			0.46	26.12	1.22	2.2	104	1.32	46	1.61	1043	24.22	2	0.04	11	0.2	6	0.11	23	0.4	53	0.99	7	0.24		248	6.41	151	1	1.7	188
14257	2	2	3	1	47	172.9	0	72	12.9	345	61.79	20.9	257	257	2.1	4.8	95	215.3			1.1	62.46	1.25	2.29	150	1.91	79	2.76	2099	48.74	6	0.11	46	0.86	19	0.34	58	1.02	30	0.56	8	0.28		293	7.58	89	0	1	220
15205	1	1	3	1	47	175.6	0	73	13.07	274	49.07	26.6	38	38	5.9	13.4	386	874.7			1.09	61.89	1.24	2.25	113	1.44	70	2.44	1088	25.26	8	0.15	44	0.82	22	0.4	17	0.3	43	0.8	6	0.21		214	5.53	81	0	0.91	155
15676	2	2	3	1	47	168.7	0	58	10.39	455	81.49	12.7	63	63	2.5	5.7	192	435.1			0.09	5.11	1.29	2.43	109	1.38	56	1.95	1108	25.73	4	0.07	13	0.24	5	0.09	21	0.37	17	0.32	4	0.14		225	5.82	85	0	0.96
15685	1	1	3	1	47	181.6	0	60	10.75	316	56.6	19	74	74	2.9	6.6	88	199.4			1.02	57.92	1.24	2.35	114	1.45	60	2.09	901	20.92	4	0.07	21	0.39	8	0.14	25	0.44	20	0.37	6	0.21		237	6.13	144	0	1.63	168
16176	1	1	3	1	47	171.2	0	133	23.82	330	59.1	40.3	208	208	5.1	11.6	194	439.6			0.12	6.81	1.23	2.32	115	1.46	69	2.41	1300	30.19	2	0.04	7	0.13	6	0.11	17	0.3	28	0.52	7	0.24		213	5.51	319	1	3.6	100
17448	1	1	3	1	47	174.6	0	81	14.51	188	33.67	43.1	403	403	7.8	17.7	168	380.7			1.22	69.27	1.25	2.33	147	1.87	89	3.11	1359	31.56	4	0.07	29	0.54	11	0.2	14	0.25	17	0.32	11	0.38		167	4.32	328	1	3.7	75
18869	1	1	3	1	47	175.5	0	49	8.78	332	59.46	14.8	257	257	6.8	15.4	240	543.8			1.05	59.62	1.17	2.24	117	1.49	81	2.83	876	20.34	6	0.11	10	0.19	6	0.11	23	0.4	22	0.41	3	0.1		170	4.4	85	0	0.96	111
19649	3	1	1	1	47	164.5	0	99	17.73	350	62.69	28.3	105	105	9.2	20.8	298	675.3			0.25	14.2	1.19	2.21	103	1.31	60	2.09	1468	34.09	3	0.06	8	0.15	16	0.29	37	0.65	19	0.35	4	0.14		170	4.4	272	1	3.07
20079	2	2	3	1	47	185.1	0	65	11.64	399	71.46	16.3	21	21	1.6	3.6	50	113.3			0.09	5.11	1.27	2.33	140	1.78	45	1.57	690	16.02	1	0.02	5	0.09	3	0.05	14	0.25	24	0.45	5	0.17		205	5.3	88	0	0.99
20097	2	2	3	1	47	174.2	0	74	13.25	276	49.43	26.8	143	143	3.6	8.2	119	269.7			0.06	3.41	1.22	2.21	117	1.49	42	1.47	674	15.65	1	0.02	14	0.26	4	0.07	19	0.33	23	0.43	3	0.1		188	4.86	49	0	0.55	130
20107	3	1	1	1	47	173.4	0	91	16.3	279	49.97	32.6	396	396	6.1	13.8	202	457.7			0.53	30.09	1.21	2.3	144	1.83	54	1.89	1336	31.02	5	0.09	16	0.3	12	0.22	14	0.25	18	0.34	4	0.14		208	5.38	311	1	3.51	114
21056	1	1	3	1	47	178.4	0	82	14.69	428	76.65	19.2	111	111	2.6	5.9	94	213			0.24	13.63	8888	2.32	148	1.88	72	2.51	965	22.41	10	0.19	22	0.41	6	0.11	20	0.35	32	0.6	6	0.21		256	6.62	60	0	0.68	198
21058	2	2	3	1	47	186.2	0	53	9.49	359	64.3	14.8	286	286	7.3	16.5	249	564.2			0.46	26.12	8888	2.38	112	1.42	82	2.86	1281	29.74	2	0.04	49	0.91	8	0.14	52	0.91	36	0.67	14	0.49		230	5.95	259	1	2.92
21417	1	1	3	1	47	174.5	0	73	13.07	361	64.66	20.2	187	187	5.9	13.4	134	303.6			0.96	54.51	1.18	2.23	134	1.7	46	1.61	838	19.46	4	0.07	16	0.3	8	0.14	24	0.42	33	0.61	8	0.28		191	4.94	71	0	0.8
33125	3	1	1	1	47	169.6	0	52	9.31	401	71.82	13	23	23	3.2	7.3	146	330.8	377	278.15	0.9	51.1	8888	2.32	136	1.73	51	1.78	1022	23.73	5	0.09	29	0.54	16	0.29	38	0.67	32	0.6	6	0.21		189	4.89	70	0	0.79	122
34906	3	1	1	1	47	172.7	0	140	25.07	358	64.12	39.1	253	253	6.5	14.7	204	462.3	406	299.55	0.16	9.08	1.19	2.15	96	1.22	51	1.78	914	21.22	1	0.02	4	0.07	4	0.07	12	0.21	13	0.24	3	0.1		188	4.86	316	1	3.57	97
37019	1	1	3	1	47	176.3	0	76	13.61	299	53.55	25.4	223	223	7.7	17.4	186	421.5	179	132.07	0.45	25.55	1.21	2.26	109	1.38	58	2.02	1380	32.04	5	0.09	14	0.26	6	0.11	17	0.3	20	0.37	4	0.14		240	6.21	212	1	2.39
39084	2	2	3	1	47	171.4	0	158	28.3	350	62.69	45.1	207	207	6.6	15	166	376.2	359	264.87	0.5	28.39	1.26	2.4	126	1.6	53	1.85	901	20.92	9	0.17	13	0.24	6	0.11	11	0.19	24	0.45	8	0.28		149	3.85	114	0	1.29	89
40367	1	1	3	1	47	168.1	0	126	22.57	342	61.25	36.8	383	383	2.4	5.4	64	145	223	164.53	0.49	27.82	1.2	2.37	124	1.57	72	2.51	1443	33.51	1	0.02	6	0.11	5	0.09	20	0.35	31	0.58	7	0.24		242	6.26	200	1	2.26	161
41717	1	1	3	1	47	168.3	0	115	20.6	356	63.76	32.3	188	188	6.8	15.4	146	330.8	644	475.14	0.7	39.75	8888	2.14	125	1.59	53	1.85	839	19.48	3	0.06	10	0.19	7	0.13	24	0.42	20	0.37	3	0.1		193	4.99	92	0	1.04	116
43459	2	2	3	1	47	171.8	0	72	12.9	350	62.69	20.6	465	465	4	9.1	275	623.2	656	484	0.12	6.81	1.25	2.3	106	1.35	64	2.23	705	16.37	0	0	1	0.02	3	0.05	8	0.14	6	0.11	3	0.1		250	6.47	155	1	1.75	169
45960	4	2	2	1	47	176.8	0	28	5.01	248	44.42	11.3	162	162	2.8	6.3	94	213	291	214.7	0.28	15.9	1.26	2.27	99	1.26	22	0.77	633	14.7	3	0.06	6	0.11	4	0.07	15	0.26	14	0.26	2	0.07		131	3.39	82	0	0.93
45974	3	1	1	1	47	161.2	0	211	37.79	286	51.22	73.8	80	80	4	9.1	97	219.8	233	171.91	0.82	46.56	1.22	2.22	95	1.21	41	1.43	721	16.74	3	0.06	11	0.2	9	0.16	23	0.4	11	0.2	2	0.07		159	4.11	136	0	1.54	102
46362	1	1	3	1	47	163.7	0	66	11.82	322	57.67	20.5	98	98	4.1	9.3	127	287.8	289	213.22	0.49	27.82	1.21	2.2	138	1.75	60	2.09	1045	24.26	3	0.06	11	0.2	10	0.18	26	0.46	40	0.75	7	0.24		199	5.15	114	0	1.29
46802	2	2	3	1	47	164.8	0	135	24.18	360	64.48	37.5	69	69	14.4	32.6	199	450.9	1278	942.91	0.73	41.45	1.32	2.46	125	1.59	67	2.34	1491	34.62	8	0.15	59	1.1	12	0.22	51	0.9	42	0.78	10	0.35		262	6.78	111	0	1.25
51257	3	1	1	1	47	165	0	71	12.72	367	65.73	19.3	59	59	4.4	10	159	360.3	437	322.42	0.12	6.81	1.24	2.25	126	1.6	80	2.79	1539	35.74	3	0.06	8	0.15	8	0.14	25	0.44	48	0.89	7	0.24		228	5.9	329	1	3.71	134
51588	3	1	1	1	47	169.1	0	32	5.73	487	87.22	6.6	9	9	1.4	3.2	195	441.9	235	173.38	0.34	19.31	1.1	2.06	132	1.68	56	1.95	891	20.69	5	0.09	10	0.19	17	0.31	31	0.54	28	0.52	3	0.1		227	5.87	214	1	2.42
52396	3	1	1	1	47	169.6	0	101	18.09	508	90.98	19.9	33	33	4.1	9.3	218	494	541	399.15	0.09	5.11	1.35	2.69	127	1.61	57	1.99	812	18.85	1	0.02	7	0.13	11	0.2	31	0.54	15	0.28	1	0.03		200	5.17	121	0	1.37
52823	1	1	3	1	47	164	0	66	11.82	396	70.92	16.7	79	79	5	11.3	99	224.3	456	336.44	0.85	48.26	1.19	2.31	117	1.49	54	1.89	1728	40.12	5	0.09	10	0.19	12	0.22	29	0.51	37	0.69	8	0.28		291	7.53	173	1	1.95
44059	3	1	1	2	47	160.9	0	89	15.94	383	68.6	23.2	99	99	16.6	37.6	235	532.5	1602	1181.96	0.83	47.13	1.24	2.39	136	1.73	75	2.62	1424	33.07	3	0.06	17	0.32	9	0.16	14	0.25	5	0.09	5	0.17		158	4.09	257	1	2.9	48
6425	2	2	3	2	47	152.4	0	54	9.67	360	64.48	15	121	121	4	9.1	176	398.8			0.6	34.07	1.21	2.29	97	1.23	55	1.92	919	21.34	1	0.02	12	0.22	6	0.11	30	0.53	21	0.39	3	0.1		225	5.82	143	0	1.61
8620	2	2	3	2	47	164.8	0	43	7.7	497	89.01	8.7	3	3	2.4	5.4	132	299.1			0.47	26.69	1.24	2.31	111	1.41	41	1.43	742	17.23	1	0.02	10	0.19	5	0.09	17	0.3	6	0.11	2	0.07		169	4.37	75	0	0.85	103
22176	1	1	3	2	47	164.5	0	64	11.46	301	53.91	21.3	83	83	7.3	16.5	173	392			1.05	59.62	1.28	2.46	113	1.44	64	2.23	861	19.99	5	0.09	27	0.5	12	0.22	13	0.23	20	0.37	7	0.24		192	4.97	92	0	1.04
15878	3	1	1	2	47	156.9	0	75	13.43	528	94.56	14.2	3	3	11.1	25.2	231	523.4			1.28	72.68	1.25	2.35	130	1.65	44	1.54	1634	37.94	13	0.24	43	0.8	25	0.45	37	0.65	46	0.86	11	0.38		306	7.91	156	1	1.76	201
37263	2	2	3	2	47	151.8	0	83	14.87	426	76.3	19.5	44	44	9.1	20.6	210	475.9	856	631.56	0.13	7.38	1.29	2.39	129	1.64	46	1.61	1075	24.96	3	0.06	6	0.11	5	0.09	20	0.35	8	0.15	4	0.14		236	6.1	56	0	0.63	76
45387	2	2	3	2	47	162.3	0	71	12.72	305	54.63	23.3	44	44	4.2	9.5	149	337.6	461	340.13	0.27	15.33	1.23	2.51	130	1.65	52	1.82	874	20.29	4	0.07	22	0.41	14	0.25	17	0.3	33	0.61	5	0.17		225	5.82	104	0	1.17	141
38932	3	1	1	2	47	151.1	0	58	10.39	414	74.15	14	64	64	3.6	8.2	175	396.6	646	476.62	0.72	40.88	1.27	2.45	144	1.83	72	2.51	3164	73.47	4	0.07	18	0.34	20	0.36	47	0.83	64	1.19	15	0.52		330	8.53	693	1	7.82
17666	4	1	2	2	47	160.6	0	70	12.54	366	65.55	19.1	72	72	5.4	12.2	195	441.9			1.16	65.86	1.21	2.39	120	1.52	60	2.09	1433	33.27	9	0.17	15	0.28	13	0.24	27	0.47	16	0.3	5	0.17		279	7.21	180	1	2.03
38973	2	2	3	2	47	166	0	77	13.79	369	66.09	20.9	45	45	31.6	71.6	301	682.1	888	655.17	1.06	60.19	1.27	2.45	104	1.32	71	2.48	1280	29.72	13	0.24	83	1.55	15	0.27	76	1.34	28	0.52	8	0.28		228	5.9	110	0	1.24
34648	1	1	3	2	47	161.2	0	110	19.7	340	60.89	32.4	41	41	12.6	28.6	129	292.3	450	332.01	1.31	74.38	1.22	2.3	128	1.63	38	1.33	1212	28.14	17	0.32	44	0.82	23	0.42	38	0.67	19	0.35	8	0.28		194	5.02	53	0	0.6
37581	1	1	3	2	47	162	0	80	14.33	409	73.25	19.6	24	24	3.5	7.9	97	219.8	270	199.21	0.59	33.5	1.22	2.26	109	1.38	41	1.43	969	22.5	10	0.19	29	0.54	7	0.13	16	0.28	26	0.48	8	0.28		182	4.71	56	0	0.63
34193	1	1	3	2	47	157.6	0	64	11.46	460	82.39	13.9	16	16	3.9	8.8	183	414.7	296	218.39	1.27	72.11	1.28	2.38	110	1.4	47	1.64	1286	29.86	7	0.13	32	0.6	8	0.14	17	0.3	35	0.65	6	0.21		251	6.49	116	0	1.31	177
45759	4	3	3	2	47	160.6	0	99	17.73	505	90.45	19.6	14	14	4.9	11.1	206	466.8	188	138.71	0.21	11.92	1.23	2.44	133	1.69	48	1.68	1460	33.9	4	0.07	27	0.5	12	0.22	38	0.67	22	0.41	4	0.14		298	7.71	202	1	2.28	216
21694	4	1	2	2	47	161.9	0	59	10.57	449	80.42	13.1	29	29	3	6.8	136	308.2			1.08	61.32	1.2	2.18	108	1.37	39	1.36	898	20.85	1	0.02	8	0.15	6	0.11	11	0.19	15	0.28	2	0.07		165	4.27	61	0	0.69
12792	1	1	3	2	47	171.5	0	50	8.96	324	58.03	15.4	91	91	5.6	12.7	160	362.6			1.06	60.19	1.26	2.47	138	1.75	59	2.06	1000	23.22	2	0.04	21	0.39	5	0.09	29	0.51	18	0.34	3	0.1		178	4.6	96	0	1.08
5511	4	1	2	2	47	161	0	116	20.78	360	64.48	32.2	65	65	6.2	14	224	507.6			0.29	16.47	1.22	2.32	118	1.5	55	1.92	1127	26.17	20	0.37	41	0.76	9	0.16	28	0.49	13	0.24	11	0.38		249	6.44	68	0	0.77	173
12696	1	1	3	2	47	156.5	0	65	11.64	343	61.43	19	17	17	9.3	21.1	203	460			1.43	81.2	1.16	2.11	104	1.32	53	1.85	1176	27.31	17	0.32	41	0.76	22	0.4	51	0.9	27	0.5	11	0.38		199	5.15	59	0	0.67
4284	1	1	3	2	47	168.5	0	89	15.94	301	53.91	29.6	50	50	4.1	9.3	99	224.3			0.41	23.28	1.22	2.27	114	1.45	49	1.71	1128	26.19	3	0.06	18	0.34	5	0.09	24	0.42	23	0.43	5	0.17		240	6.21	65	0	0.73
2549	1	1	3	2	47	161.3	0	39	6.98	418	74.86	9.3	31	31	6.4	14.5	217	491.7			0.29	16.47	1.2	2.2	94	1.19	46	1.61	845	19.62	1	0.02	7	0.13	4	0.07	20	0.35	16	0.3	2	0.07		217	5.61	96	0	1.08
9172	3	1	1	2	47	158.3	0	44	7.88	294	52.66	15	159	159	5.1	11.6	155	351.2			0.58	32.93	1.27	2.34	113	1.44	67	2.34	2539	58.96	10	0.19	15	0.28	7	0.13	27	0.47	14	0.26	12	0.42		262	6.78	282	1	3.18
32952	2	2	3	2	47	165.2	0	18	3.22	451	80.77	4	6	6	5.5	12.5	222	503.1	520	383.66	0.1	5.68	1.18	2.37	107	1.36	50	1.75	1151	26.73	1	0.02	6	0.11	5	0.09	18	0.32	20	0.37	5	0.17		238	6.15	104	0	1.17	124
12286	1	1	3	2	47	176.5	0	109	19.52	305	54.63	35.7	145	145	10.7	24.2	182	412.4			0.4	22.71	1.27	2.31	134	1.7	43	1.5	1112	25.82	4	0.07	15	0.28	4	0.07	15	0.26	18	0.34	8	0.28		201	5.2	72	0	0.81
1669	1	1	3	2	47	170.4	0	111	19.88	405	72.54	27.4	31	31	7.7	17.4	179	405.6			1.37	77.79	1.19	2.31	123	1.56	69	2.41	1200	27.86	17	0.32	44	0.82	18	0.33	34	0.6	51	0.95	11	0.38		245	6.34	146	0	1.65
33708	2	2	3	2	47	169.4	0	74	13.25	378	67.7	19.6	112	112	2.7	6.1	146	330.8	569	419.81	0.21	11.92	1.3	2.49	124	1.57	85	2.97	1080	25.08	1	0.02	6	0.11	9	0.16	17	0.3	13	0.24	4	0.14		209	5.4	100	0	1.13
40627	1	1	3	2	47	174	0	165	29.55	335	60	49.3	38	38	4.3	9.7	141	319.5	313	230.93	0.83	47.13	1.24	2.26	140	1.78	77	2.69	1027	23.85	13	0.24	31	0.58	6	0.11	30	0.53	30	0.56	6	0.21		188	4.86	125	0	1.41	125
38971	1	1	3	2	47	161.7	0	77	13.79	343	61.43	22.4	25	25	6.4	14.5	212	480.4	491	362.26	0.86	48.83	1.23	2.25	131	1.66	48	1.68	1012	23.5	7	0.13	23	0.43	10	0.18	24	0.42	28	0.52	5	0.17		201	5.2	61	0	0.69	114
20449	1	1	3	2	47	170.3	0	93	16.66	377	67.52	24.7	41	41	3.8	8.6	8888	888888			0.9	51.1	1.24	2.33	113	1.44	43	1.5	775	18	4	0.07	17	0.32	15	0.27	16	0.28	34	0.63	7	0.24		211	5.46	115	0	1.3
42441	2	2	3	2	47	155.4	0	34	6.09	351	62.86	9.7	18	18	4.2	9.5	106	240.2	334	246.43	0.39	22.14	1.22	2.33	122	1.55	51	1.78	593	13.77	1	0.02	9	0.17	4	0.07	20	0.35	6	0.11	1	0.03		169	4.37	179	1	2.02	99
33029	2	2	3	2	47	172.9	0	72	12.9	280	50.15	25.7	279	279	3.1	7	113	256.1	467	344.55	0.73	41.45	1.2	2.22	98	1.24	67	2.34	848	19.69	1	0.02	8	0.15	9	0.16	12	0.21	18	0.34	3	0.1		174	4.5	172	1	1.94	103
7882	1	1	3	2	47	161.3	0	52	9.31	408	73.07	12.7	3	3	5.8	13.1	214	484.9			0.73	41.45	1.2	2.21	117	1.49	59	2.06	1044	24.24	3	0.06	10	0.19	10	0.18	16	0.28	23	0.43	4	0.14		162	4.19	115	0	1.3
10998	3	3	1	2	47	148.8	0	85	15.22	429	76.83	19.8	7	7	5.6	12.7	205	464.5			1.2	68.14	1.23	2.34	83	1.05	42	1.47	1039	24.13	5	0.09	26	0.48	32	0.58	27	0.47	17	0.32	2	0.07		193	4.99	125	0	1.41	110
48363	1	1	3	2	47	171.2	0	61	10.93	423	75.76	14.4	26	26	10	22.7	146	330.8	583	430.14	0.94	53.37	1.26	2.28	129	1.64	51	1.78	1007	23.38	8	0.15	36	0.67	8	0.14	38	0.67	26	0.48	6	0.21		180	4.65	50	0	0.56
53510	3	1	1	2	47	152.9	0	19	3.4	447	80.06	4.3	9	9	4.7	10.7	140	317.2	1818	1341.32	0.92	52.24	1.21	2.27	109	1.38	44	1.54	820	19.04	5	0.09	31	0.58	11	0.2	21	0.37	23	0.43	5	0.17		218	5.64	57	0	0.64	144
507	1	1	3	2	47	156.2	0	74	13.25	223	39.94	33.2	22	22	7.6	17.2	216	489.5			1	56.78	1.25	2.24	101	1.28	40	1.4	1556	36.13	10	0.19	38	0.71	13	0.24	24	0.42	22	0.41	6	0.21		165	4.27	64	0	0.72	102
1481	3	1	1	2	47	146.4	0	67	12	418	74.86	16	3	3	3.9	8.8	171	387.5			0.32	18.17	1.24	2.3	133	1.69	36	1.26	742	17.23	10	0.19	24	0.45	7	0.13	19	0.33	18	0.34	2	0.07		173	4.47	68	0	0.77
2329	3	1	1	2	47	170.4	0	119	21.31	371	66.45	32.1	53	53	2	4.5	122	276.5			0.04	2.27	1.25	2.25	124	1.57	55	1.92	816	18.95	1	0.02	11	0.2	7	0.13	11	0.19	11	0.2	2	0.07		186	4.81	193	1	2.18	93
4527	1	1	3	2	47	162.5	0	64	11.46	457	81.85	14	8	8	9.4	21.3	264	598.2			0.88	49.97	8888	2.33	110	1.4	49	1.71	1422	33.02	7	0.13	29	0.54	12	0.22	36	0.63	46	0.86	11	0.38		245	6.34	96	0	1.08
4895	1	1	3	2	47	160.7	0	102	18.27	296	53.01	34.5	15	15	1.6	3.6	119	269.7			1	56.78	1.22	2.25	118	1.5	59	2.06	784	18.2	3	0.06	18	0.34	16	0.29	17	0.3	24	0.45	9	0.31		156	4.03	66	0	0.75	87
7211	3	1	1	2	47	152.5	0	83	14.87	425	76.12	19.5	40	40	3.9	8.8	340	770.4			1.18	67	1.23	2.28	115	1.46	63	2.2	989	22.96	8	0.15	21	0.39	54	0.98	22	0.39	13	0.24	6	0.21		236	6.1	100	0	1.13	166
10316	1	1	3	2	47	177.4	0	61	10.93	400	71.64	15.3	8	8	9.8	22.2	371	840.7			1.59	90.28	1.23	2.27	130	1.65	52	1.82	1343	31.18	1	0.02	14	0.26	8	0.14	32	0.56	39	0.73	9	0.31		221	5.72	140	0	1.58	130
13311	3	1	1	2	47	154	0	15	2.69	488	87.4	3.1	4	4	3.4	7.7	108	244.7			1.08	61.32	1.2	2.23	142	1.8	61	2.13	1027	23.85	4	0.07	21	0.39	33	0.6	23	0.4	19	0.35	4	0.14		196	5.07	74	0	0.84	98
13489	2	2	3	2	47	170	0	37	6.63	389	69.67	9.5	6	6	2.9	6.6	118	267.4			0.55	31.23	1.25	2.22	112	1.42	33	1.15	1149	26.68	6	0.11	26	0.48	7	0.13	16	0.28	8	0.15	1	0.03		202	5.22	76	0	0.86	112
13776	3	1	1	2	47	154	0	98	17.55	486	87.04	20.2	19	19	7	15.9	198	448.7			1.08	61.32	1.2	2.29	119	1.51	53	1.85	1766	41.01	6	0.11	21	0.39	12	0.22	45	0.79	33	0.61	8	0.28		245	6.34	120	0	1.35	159
15180	2	2	3	2	47	164	0	37	6.63	485	86.86	7.6	3	3	4.4	10	267	605			0.8	45.42	1.29	2.45	103	1.31	50	1.75	1372	31.86	16	0.3	50	0.93	14	0.25	53	0.93	22	0.41	7	0.24		252	6.52	111	0	1.25
17856	2	2	3	2	47	167.9	0	75	13.43	389	69.67	19.3	21	21	3.1	7	103	233.4			0.63	35.77	1.21	2.29	138	1.75	50	1.75	928	21.55	1	0.02	27	0.5	8	0.14	58	1.02	34	0.63	6	0.21		233	6.03	79	0	0.89
18333	1	1	3	2	47	177.2	0	96	17.19	325	58.21	29.5	159	159	3.8	8.6	76	172.2			0.02	1.14	1.12	2.2	112	1.42	45	1.57	845	19.62	3	0.06	14	0.26	5	0.09	20	0.35	34	0.63	2	0.07		191	4.94	58	0	0.65	131
18385	1	1	3	2	47	158.4	0	144	25.79	361	64.66	39.9	274	274	13.7	31	259	586.9			1.89	107.31	1.25	2.34	132	1.68	90	3.14	1670	38.78	4	0.07	12	0.22	6	0.11	43	0.76	8	0.15	5	0.17		228	5.9	386	1	4.36	110
19172	1	1	3	2	47	166	0	63	11.28	333	59.64	18.9	35	35	18.1	41	271	614.1			0.92	52.24	1.2	2.25	134	1.7	49	1.71	1705	39.59	5	0.09	28	0.52	15	0.27	10	0.18	13	0.24	8	0.28		213	5.51	76	0	0.86
19192	2	2	3	2	47	152.8	0	64	11.46	338	60.54	18.9	53	53	3.8	8.6	102	231.1			0.19	10.79	1.23	2.32	113	1.44	37	1.29	736	17.09	2	0.04	15	0.28	3	0.05	9	0.16	8	0.15	2	0.07		207	5.35	95	0	1.07
20656	1	1	3	2	47	157.9	0	110	19.7	351	62.86	31.3	31	31	14.6	33.1	341	772.7			0.67	38.04	1.19	2.23	126	1.6	89	3.11	1746	40.54	4	0.07	10	0.19	8	0.14	17	0.3	10	0.19	6	0.21		253	6.54	117	0	1.32	173
21804	1	1	3	2	47	157.5	0	60	10.75	285	51.04	21.1	40	40	3.9	8.8	156	353.5			0.18	10.22	1.24	2.29	112	1.42	53	1.85	926	21.5	3	0.06	13	0.24	5	0.09	9	0.16	11	0.2	10	0.35		156	4.03	114	0	1.29	67
32239	1	1	3	2	47	159.5	0	67	12	470	84.18	14.3	20	20	2.6	5.9	124	281	179	132.07	0.39	22.14	1.19	2.19	101	1.28	67	2.34	1251	29.05	3	0.06	24	0.45	8	0.14	12	0.21	40	0.75	4	0.14		261	6.75	129	0	1.46
33272	3	2	1	2	47	154.5	0	38	6.81	381	68.24	10	65	65	6.3	14.3	155	351.2	510	376.28	0.74	42.02	1.25	2.27	156	1.98	67	2.34	873	20.27	3	0.06	6	0.11	18	0.33	23	0.4	16	0.3	6	0.21		182	4.71	104	0	1.17
33621	2	2	3	2	47	159.8	0	51	9.13	294	52.66	17.3	226	226	2.7	6.1	60	136	450	332.01	1.04	59.05	1.25	2.29	111	1.41	52	1.82	821	19.06	8	0.15	18	0.34	7	0.13	19	0.33	14	0.26	2	0.07		185	4.78	85	0	0.96
33679	3	1	1	2	47	152.1	0	94	16.84	379	67.88	24.8	61	61	10.1	22.9	311	704.7	758	559.25	1.07	60.75	8888	2.22	125	1.59	70	2.44	1183	27.47	5	0.09	19	0.35	15	0.27	14	0.25	6	0.11	5	0.17		223	5.77	132	0	1.49
36539	2	2	3	2	47	158.7	0	77	13.79	353	63.22	21.8	37	37	3.8	8.6	90	203.9	390	287.74	0.66	37.47	1.25	2.26	137	1.74	50	1.75	1294	30.05	12	0.22	72	1.34	17	0.31	23	0.4	26	0.48	8	0.28		261	6.75	83	0	0.94	208
37807	1	1	3	2	47	150.9	0	175	31.34	391	70.03	44.8	36	36	4.5	10.2	101	228.9	594	438.25	0.42	23.85	1.25	2.42	111	1.41	60	2.09	2009	46.65	4	0.07	18	0.34	5	0.09	15	0.26	43	0.8	7	0.24		246	6.36	49	0	0.55	159
38267	1	1	3	2	47	159.8	0	104	18.63	301	53.91	34.6	41	41	5.9	13.4	150	339.9	372	274.46	0.68	38.61	1.21	2.25	139	1.77	55	1.92	1202	27.91	5	0.09	19	0.35	6	0.11	17	0.3	49	0.91	8	0.28		204	5.28	143	0	1.61	138
38639	2	2	3	2	47	165.6	0	103	18.45	352	63.04	29.3	151	151	2.7	6.1	63	142.8	436	321.68	0.04	2.27	1.15	2.1	106	1.35	51	1.78	1031	23.94	1	0.02	8	0.15	2	0.04	13	0.23	5	0.09	1	0.03		208	5.38	157	1	1.77	133
38686	2	2	3	2	47	162.7	0	26	4.66	398	71.28	6.5	9	9	2.7	6.1	77	174.5	367	270.77	0.18	10.22	1.22	2.19	117	1.49	42	1.47	1008	23.41	1	0.02	12	0.22	7	0.13	16	0.28	35	0.65	5	0.17		245	6.34	62	0	0.7
40867	3	1	1	2	47	146.3	0	93	16.66	422	75.58	22	353	353	4.1	9.3	118	267.4	578	426.45	0.33	18.74	1.23	2.43	122	1.55	31	1.08	917	21.29	1	0.02	4	0.07	4	0.07	13	0.23	29	0.54	3	0.1		279	7.21	108	0	1.22
41354	2	2	3	2	47	154.3	0	80	14.33	320	57.31	25	13	13	10.4	23.6	195	441.9	1263	931.84	0.72	40.88	1.31	2.36	111	1.41	44	1.54	1229	28.54	13	0.24	63	1.17	18	0.33	33	0.58	16	0.3	7	0.24		207	5.35	89	0	1	125
41616	3	1	1	2	47	145.2	0	113	20.24	507	90.8	22.3	15	15	6.6	15	156	353.5	626	461.86	0.22	12.49	1.23	2.32	123	1.56	44	1.54	1187	27.56	4	0.07	15	0.28	13	0.24	29	0.51	24	0.45	5	0.17		202	5.22	193	1	2.18
41651	3	1	1	2	47	159.3	0	82	14.69	332	59.46	24.7	141	141	4.5	10.2	235	532.5	51982	38352.3	1.15	65.3	1.18	2.22	103	1.31	66	2.3	722	16.76	6	0.11	14	0.26	17	0.31	16	0.28	7	0.13	1	0.03		168	4.34	156	1	1.76	97
42894	3	1	1	2	47	153.6	0	19	3.4	497	89.01	3.8	3	3	6.8	15.4	283	641.3	569	419.81	0.98	55.64	1.26	2.28	128	1.63	45	1.57	993	23.06	10	0.19	33	0.61	21	0.38	40	0.7	46	0.86	8	0.28		203	5.25	82	0	0.93	123
43839	2	2	3	2	47	169.3	0	60	10.75	268	48	22.4	205	205	11.9	27	211	478.1	530	391.03	0.63	35.77	1.14	2.22	103	1.31	39	1.36	1099	25.52	10	0.19	37	0.69	14	0.25	24	0.42	31	0.58	6	0.21		201	5.2	70	0	0.79	137
43864	2	2	3	2	47	163.7	0	110	19.7	464	83.1	23.7	237	237	2.5	5.7	146	330.8	682	503.18	0.17	9.65	1.22	2.22	109	1.38	56	1.95	1219	28.31	1	0.02	11	0.2	4	0.07	20	0.35	23	0.43	5	0.17		233	6.03	326	1	3.68	139
45588	3	1	1	2	47	158.8	0	44	7.88	352	63.04	12.5	23	23	4	9.1	176	398.8	341	251.59	0.76	43.15	1.16	2.07	130	1.65	50	1.75	1074	24.94	5	0.09	9	0.17	12	0.22	16	0.28	20	0.37	4	0.14		186	4.81	144	0	1.63	103
46815	1	1	3	2	47	161.4	0	66	11.82	447	80.06	14.8	13	13	3.3	7.5	134	303.6	453	334.22	0.69	39.18	1.23	2.27	139	1.77	44	1.54	908	21.08	2	0.04	14	0.26	10	0.18	21	0.37	30	0.56	6	0.21		190	4.91	90	0	1.02	128
49494	1	1	3	2	47	160.7	0	78	13.97	407	72.89	19.2	20	20	3.3	7.5	171	387.5	486	358.57	0.78	44.29	1.28	2.29	150	1.91	44	1.54	831	19.3	7	0.13	21	0.39	6	0.11	15	0.26	15	0.28	6	0.21		197	5.09	137	0	1.55
50342	3	1	1	2	47	144.7	0	75	13.43	558	99.94	13.4	8	8	2.7	6.1	95	215.3	534	393.99	1.38	78.36	1.26	2.4	151	1.92	64	2.23	981	22.78	3	0.06	7	0.13	11	0.2	18	0.32	27	0.5	6	0.21		228	5.9	144	0	1.63	133
50750	3	3	1	2	47	150	0	159	28.48	352	63.04	45.2	34	34	4.8	10.9	212	480.4	478	352.67	0.8	45.42	1.19	2.3	123	1.56	42	1.47	1209	28.07	5	0.09	30	0.56	14	0.25	13	0.23	17	0.32	3	0.1		242	6.26	317	1	3.58
51685	2	2	3	2	47	161.5	0	123	22.03	310	55.52	39.7	711	711	2.9	6.6	87	197.1	651	480.31	0.14	7.95	1.27	2.31	101	1.28	42	1.47	884	20.53	1	0.02	15	0.28	5	0.09	17	0.3	24	0.45	4	0.14		198	5.12	81	0	0.91
52048	1	1	3	2	47	156.2	0	75	13.43	372	66.63	20.2	66	66	2.5	5.7	82	185.8	284	209.54	0.63	35.77	1.28	2.37	138	1.75	47	1.64	1125	26.12	7	0.13	33	0.61	14	0.25	23	0.4	27	0.5	9	0.31		130	3.36	73	0	0.82
10485	2	2	3	1	48	179.4	0	68	12.18	239	42.8	28.5	713	713	2.4	5.4	47	106.5			0.05	2.84	1.18	2.18	109	1.38	51	1.78	663	15.39	0	0	4	0.07	1	0.02	31	0.54	7	0.13	3	0.1		161	4.16	89	0	1
21218	1	1	3	1	48	174.3	0	104	18.63	432	77.37	24.1	103	103	9	20.4	177	401.1			0.11	6.25	1.24	2.42	140	1.78	106	3.7	1226	28.47	1	0.02	8	0.15	5	0.09	24	0.42	26	0.48	6	0.21		283	7.32	67	0	0.76
16711	3	1	1	1	48	162.3	0	175	31.34	338	60.54	51.8	91	91	3.3	7.5	199	450.9			1.87	106.18	1.27	2.53	125	1.59	55	1.92	1152	26.75	5	0.09	25	0.47	7	0.13	8	0.14	12	0.22	2	0.07		231	5.97	90	0	1.02
3455	2	2	3	1	48	181.2	0	148	26.51	330	59.1	44.8	762	762	2.5	5.7	129	292.3			0.05	2.84	1.19	2.27	118	1.5	62	2.16	595	13.82	0	0	1	0.02	1	0.02	5	0.09	4	0.07	1	0.03		171	4.42	61	0	0.69	71
1161	3	1	1	1	48	160.8	0	144	25.79	344	61.61	41.9	51	51	3.1	7	252	571			0.65	36.91	1.19	2.24	103	1.31	48	1.68	1000	23.22	1	0.02	13	0.24	9	0.16	25	0.44	21	0.39	4	0.14		199	5.15	112	0	1.26
40132	2	2	3	1	48	170.3	0	232	41.55	383	68.6	60.6	183	183	2.5	5.7	76	172.2	496	365.95	0.04	2.27	1.14	2.26	153	1.94	70	2.44	622	14.44	1	0.02	5	0.09	4	0.07	15	0.26	17	0.32	2	0.07		272	7.03	188	1	2.12
35153	2	2	3	1	48	189.7	0	80	14.33	372	66.63	21.5	281	281	3	6.8	78	176.7	758	559.25	0.08	4.54	1.24	2.3	120	1.52	75	2.62	1239	28.77	1	0.02	5	0.09	4	0.07	9	0.16	25	0.47	5	0.17		190	4.91	156	1	1.76
44901	2	2	3	1	48	190.3	0	47	8.42	247	44.24	19	441	441	2.4	5.4	113	256.1	471	347.5	0.06	3.41	1.28	2.45	115	1.46	44	1.54	576	13.37	1	0.02	4	0.07	3	0.05	8	0.14	3	0.06	1	0.03		171	4.42	169	1	1.91
10104	3	1	1	1	48	163.4	0	185	33.13	328	58.74	56.4	150	150	5.3	12	212	480.4			0.32	18.17	1.29	2.28	120	1.52	74	2.58	1443	33.51	2	0.04	4	0.07	12	0.22	23	0.4	14	0.26	5	0.17		103	2.66		0
38923	3	1	1	1	48	166.6	0	71	12.72	299	53.55	23.7	91	91	11	24.9	290	657.1	656	484	0.75	42.59	1.09	2.07	115	1.46	56	1.95	552	12.82	3	0.06	8	0.15	8	0.14	27	0.47	11	0.2	0	0		99	2.56	60	0	0.68
38020	1	1	3	1	48	167.1	0	67	12	373	66.8	18	583	583	4	9.1	138	312.7	322	237.57	0.34	19.31	1.22	2.35	128	1.63	74	2.58	940	21.83	1	0.02	5	0.09	3	0.05	13	0.23	22	0.41	4	0.14		228	5.9	69	0	0.78
8796	1	1	3	1	48	178.7	0	83	14.87	364	65.19	22.8	113	113	3.3	7.5	153	346.7			0.13	7.38	1.28	2.37	131	1.66	73	2.55	1004	23.31	1	0.02	4	0.07	3	0.05	19	0.33	6	0.11	7	0.24		201	5.2	202	1	2.28
39261	3	3	1	1	48	174.3	0	95	17.01	327	58.57	29.1	348	348	5.9	13.4	212	480.4	520	383.66	0.64	36.34	1.28	2.43	123	1.56	58	2.02	1383	32.11	7	0.13	10	0.19	14	0.25	22	0.39	10	0.19	6	0.21		171	4.42	307	1	3.47	84
9492	3	1	1	1	48	172.2	0	76	13.61	288	51.58	26.4	199	199	1.6	3.6	71	160.9			0.12	6.81	1.27	2.38	113	1.44	39	1.36	1089	25.29	1	0.02	8	0.15	10	0.18	20	0.35	24	0.45	3	0.1		234	6.05	201	1	2.27
4302	3	1	1	1	48	167.9	0	51	9.13	367	65.73	13.9	175	175	2.8	6.3	97	219.8			0.07	3.97	1.27	2.31	119	1.51	72	2.51	1174	27.26	4	0.07	13	0.24	10	0.18	26	0.46	20	0.37	6	0.21		204	5.28	182	1	2.05
12329	1	1	3	1	48	181.9	0	95	17.01	368	65.91	25.8	392	392	6.1	13.8	188	426			0.09	5.11	1.28	2.54	111	1.41	67	2.34	686	15.93	0	0	1	0.02	2	0.04	11	0.19	10	0.19	2	0.07		249	6.44	56	0	0.63	143
52201	1	1	3	1	48	178.7	0	93	16.66	340	60.89	27.4	77	77	5	11.3	181	410.1	528	389.56	0.7	39.75	1.21	2.28	133	1.69	52	1.82	1200	27.86	10	0.19	30	0.56	16	0.29	24	0.42	27	0.5	6	0.21		175	4.53	201	1	2.27
41491	3	1	1	1	48	169.5	0	103	18.45	425	76.12	24.2	431	431	4	9.1	109	247	568	419.07	0.92	52.24	1.27	2.42	156	1.98	93	3.25	1180	27.4	4	0.07	8	0.15	5	0.09	14	0.25	16	0.3	3	0.1		203	5.25	194	1	2.19
37609	4	3	3	1	48	173.5	0	108	19.34	322	57.67	33.5	202	202	5.4	12.2	172	389.8	543	400.63	0.48	27.25	1.25	2.31	123	1.56	62	2.16	1347	31.28	14	0.26	23	0.43	8	0.14	19	0.33	32	0.6	5	0.17		228	5.9	130	0	1.47
21775	1	1	3	1	48	167.3	0	78	13.97	299	53.55	26.1	386	386	4	9.1	156	353.5			0.73	41.45	1.19	2.18	121	1.54	44	1.54	1222	28.37	3	0.06	9	0.17	10	0.18	18	0.32	23	0.43	6	0.21		263	6.8	186	1	2.1
20371	1	1	3	1	48	175.1	0	61	10.93	357	63.94	17.1	42	42	2.5	5.7	134	303.6			0.28	15.9	1.23	2.24	109	1.38	53	1.85	1173	27.24	2	0.04	11	0.2	4	0.07	14	0.25	22	0.41	5	0.17		204	5.28	262	1	2.96
38944	3	1	1	1	48	169.8	0	102	18.27	370	66.27	27.6	235	235	5.1	11.6	139	315	298	219.86	0.34	19.31	1.2	2.27	131	1.66	46	1.61	1390	32.28	4	0.07	18	0.34	12	0.22	30	0.53	41	0.76	7	0.24		243	6.28	403	1	4.55
6390	3	1	1	1	48	169.2	0	124	22.21	288	51.58	43.1	256	256	3.6	8.2	68	154.1			0.36	20.44	8888	2.24	110	1.4	49	1.71	2021	46.93	3	0.06	9	0.17	14	0.25	26	0.46	22	0.41	3	0.1		290	7.5	308	1	3.48
4226	1	1	3	1	48	191.3	0	65	11.64	386	69.13	16.8	116	116	4.6	10.4	213	482.7			0.96	54.51	1.25	2.25	143	1.82	59	2.06	1064	24.71	2	0.04	9	0.17	6	0.11	21	0.37	15	0.28	6	0.21		177	4.58	161	1	1.82
4305	1	1	3	1	48	178.4	0	86	15.4	339	60.71	25.4	150	150	12.4	28.1	269	609.6			1.1	62.46	1.21	2.24	125	1.59	80	2.79	1363	31.65	6	0.11	22	0.41	7	0.13	20	0.35	33	0.61	7	0.24		211	5.46	151	1	1.7
35944	3	1	1	1	48	162.2	0	80	14.33	307	54.98	26.1	187	187	2.4	5.4	264	598.2	400	295.12	0.78	44.29	1.24	2.35	128	1.63	45	1.57	960	22.29	1	0.02	5	0.09	11	0.2	19	0.33	14	0.26	1	0.03		192	4.97	210	1	2.37
49573	2	2	3	1	48	189.2	0	48	8.6	286	51.22	16.8	403	403	2.7	6.1	136	308.2	660	486.95	0.34	19.31	1.25	2.31	121	1.54	45	1.57	1294	30.05	4	0.07	22	0.41	11	0.2	29	0.51	47	0.88	9	0.31		257	6.65	176	1	1.99	188
53174	1	1	3	1	48	162.6	0	137	24.54	348	62.33	39.4	429	429	4.1	9.3	201	455.5	325	239.79	0.22	12.49	1.25	2.33	120	1.52	88	3.07	1237	28.72	4	0.07	12	0.22	6	0.11	14	0.25	17	0.32	4	0.14		242	6.26	115	0	1.3	163
44133	2	2	3	1	48	170.2	0	41	7.34	356	63.76	11.5	122	122	5.3	12	102	231.1	505	372.59	0.6	34.07	1.25	2.3	126	1.6	38	1.33	780	18.11	2	0.04	5	0.09	5	0.09	16	0.28	15	0.28	1	0.03		137	3.54	70	0	0.79	32
17562	3	1	1	1	48	182.4	0	140	25.07	338	60.54	41.4	1698	1698	5.4	12.2	169	383			0.53	30.09	1.24	2.36	121	1.54	53	1.85	1077	25.01	4	0.07	6	0.11	15	0.27	28	0.49	24	0.45	6	0.21		218	5.64	123	0	1.39
7921	2	2	3	1	48	169.5	0	100	17.91	323	57.85	31	188	188	2	4.5	69	156.4			0.13	7.38	8888	2.34	129	1.64	70	2.44	947	21.99	1	0.02	12	0.22	8	0.14	45	0.79	33	0.61	6	0.21		230	5.95	88	0	0.99	146
14022	1	1	3	1	48	188	0	88	15.76	355	63.58	24.8	178	178	4	9.1	176	398.8			0.37	21.01	1.22	2.27	123	1.56	78	2.72	1395	32.39	3	0.06	12	0.22	12	0.22	30	0.53	27	0.5	5	0.17		281	7.27	68	0	0.77
10551	1	1	3	1	48	185.8	0	77	13.79	329	58.92	23.4	173	173	9.4	21.3	314	711.5			0.53	30.09	1.16	2.34	126	1.6	66	2.3	1555	36.11	1	0.02	8	0.15	5	0.09	14	0.25	23	0.43	7	0.24		217	5.61	337	1	3.8
14569	2	2	3	1	48	173.1	0	112	20.06	343	61.43	32.7	90	90	5.4	12.2	156	353.5			0.54	30.66	1.26	2.23	117	1.49	72	2.51	1050	24.38	3	0.06	34	0.63	15	0.27	42	0.74	18	0.34	4	0.14		239	6.18	89	0	1	158
46223	3	3	1	1	48	164.4	0	37	6.63	348	62.33	10.6	302	302	3.5	7.9	169	383	405	298.81	0.51	28.96	8888	2.35	141	1.79	66	2.3	1471	34.16	4	0.07	8	0.15	17	0.31	30	0.53	8	0.15	4	0.14		242	6.26	432	1	4.88
6397	2	2	3	1	48	172.5	0	50	8.96	289	51.76	17.3	150	150	5.5	12.5	210	475.9			3.85	218.6	1.23	2.21	8888	8888	48	1.68	1379	32.02	2	0.04	25	0.47	7	0.13	55	0.97	29	0.54	5	0.17		209	5.4	111	0	1.25
19041	3	1	1	1	48	179.5	0	101	18.09	385	68.95	26.2	438	438	5.1	11.6	125	283.3			0.05	2.84	1.19	2.24	123	1.56	83	2.9	1414	32.83	2	0.04	5	0.09	5	0.09	8	0.14	18	0.34	5	0.17		259	6.7	401	1	4.53
42323	2	2	3	1	48	179	0	50	8.96	282	50.51	17.7	231	231	6.2	14	145	328.6	411	303.24	1	56.78	1.28	2.24	130	1.65	63	2.2	1065	24.73	5	0.09	47	0.88	14	0.25	40	0.7	8	0.15	7	0.24		252	6.52	137	0	1.55
4274	2	2	3	1	48	170.9	0	104	18.63	322	57.67	32.3	351	351	6.5	14.7	140	317.2			0.55	31.23	1.31	2.41	119	1.51	114	3.98	770	17.88	1	0.02	7	0.13	5	0.09	20	0.35	21	0.39	4	0.14		176	4.55	141	0	1.59	90
11893	3	1	1	1	48	178.2	0	150	26.87	366	65.55	41	95	95	9.6	21.8	175	396.6			0.66	37.47	1.25	2.36	114	1.45	71	2.48	1960	45.51	4	0.07	9	0.17	8	0.14	28	0.49	21	0.39	4	0.14		233	6.03	282	1	3.18	131
14949	1	1	3	1	48	180	0	126	22.57	383	68.6	32.9	46	46	2.4	5.4	94	213			0.95	53.94	8888	8888	191	2.43	53	1.85	1125	26.12	43	0.8	82	1.53	6	0.11	35	0.62	8	0.15	9	0.31		193	4.99	109	0	1.23	118
19473	1	1	3	1	48	172.6	0	86	15.4	356	63.76	24.2	96	96	8.2	18.6	234	530.2			1.53	86.87	1.26	2.41	121	1.54	54	1.89	917	21.29	2	0.04	13	0.24	18	0.33	18	0.32	15	0.28	4	0.14		181	4.68	40	0	0.45	110
19906	1	1	3	1	48	184.3	0	109	19.52	270	48.36	40.4	204	204	4.4	10	238	539.3			0.91	51.67	1.22	2.21	92	1.17	51	1.78	960	22.29	7	0.13	25	0.47	13	0.24	22	0.39	15	0.28	4	0.14		192	4.97	116	0	1.31	124
11	3	1	1	1	48	168.2	0	72	12.9	356	63.76	20.2	184	184	5.3	12	208	471.3			0.74	42.02	8888	8888	120	1.52	54	1.89	1171	27.19	6	0.11	27	0.5	30	0.54	26	0.46	30	0.56	7	0.24		260	6.72	94	0	1.06
55	3	1	1	1	48	172.6	0	122	21.85	411	73.61	29.7	159	159	3.9	8.8	301	682.1			0.79	44.86	8888	2.62	116	1.47	78	2.72	1476	34.27	4	0.07	11	0.2	11	0.2	17	0.3	8	0.15	4	0.14		212	5.48	479	1	5.41
210	3	1	1	1	48	165.8	0	52	9.31	371	66.45	14	70	70	8.5	19.3	192	435.1			0.74	42.02	1.2	2.23	135	1.71	57	1.99	1126	26.15	6	0.11	31	0.58	13	0.24	28	0.49	36	0.67	5	0.17		238	6.15	86	0	0.97
503	2	2	3	1	48	179.3	0	172	30.81	341	61.07	50.4	179	179	6.2	14	110	249.3			0.94	53.37	1.27	2.34	143	1.82	80	2.79	1859	43.17	2	0.04	2	0.04	4	0.07	17	0.3	17	0.32	5	0.17		151	3.9	289	1	3.26	58
908	3	1	1	1	48	166.2	0	150	26.87	304	54.45	49.3	259	259	4.6	10.4	134	303.6			0.42	23.85	1.18	2.15	100	1.27	67	2.34	1080	25.08	3	0.06	7	0.13	9	0.16	20	0.35	9	0.17	2	0.07		195	5.04	219	1	2.47	119
3139	4	3	3	1	48	166.3	0	111	19.88	316	56.6	35.1	73	73	4.9	11.1	153	346.7			0.67	38.04	1.24	2.18	113	1.44	59	2.06	896	20.81	4	0.07	8	0.15	7	0.13	38	0.67	8	0.15	6	0.21		210	5.43	125	0	1.41	148
3239	4	1	2	1	48	172.3	0	328	58.74	457	81.85	71.8	14	14	6.1	13.8	218	494			0.75	42.59	1.26	2.38	131	1.66	80	2.79	1349	31.32	8	0.15	8	0.15	3	0.05	24	0.42	36	0.67	3	0.1		236	6.1	134	0	1.51	99
3969	3	1	1	1	48	172.3	0	64	11.46	392	70.21	16.3	107	107	10.7	24.2	228	516.6			0.87	49.4	1.24	2.38	150	1.91	75	2.62	1650	38.31	14	0.26	58	1.08	10	0.18	31	0.54	28	0.52	14	0.49		215	5.56	207	1	2.34
7134	2	2	3	1	48	181	0	110	19.7	398	71.28	27.6	212	212	2.9	6.6	138	312.7			0.32	18.17	1.27	2.36	132	1.68	67	2.34	830	19.27	2	0.04	7	0.13	6	0.11	15	0.26	19	0.35	2	0.07		220	5.69	241	1	2.72
12957	2	2	3	1	48	174.4	0	95	17.01	338	60.54	28.1	147	147	5.5	12.5	237	537			1.06	60.19	1.25	2.45	95	1.21	50	1.75	957	22.22	3	0.06	14	0.26	6	0.11	27	0.47	27	0.5	6	0.21		198	5.12	81	0	0.91
14786	3	1	1	1	48	167.1	0	156	27.94	329	58.92	47.4	241	241	3.8	8.6	69	156.4			0.39	22.14	1.28	2.33	141	1.79	90	3.14	1012	23.5	3	0.06	10	0.19	13	0.24	17	0.3	13	0.24	6	0.21		291	7.53	96	0	1.08
16489	1	1	3	1	48	173.5	0	196	35.1	373	66.8	52.5	38	38	5.2	11.8	193	437.3			0.4	22.71	1.19	2.18	111	1.41	60	2.09	867	20.13	2	0.04	10	0.19	3	0.05	7	0.12	12	0.22	2	0.07		206	5.33	93	0	1.05	135
16892	1	1	3	1	48	180.6	0	67	12	326	58.39	20.6	354	354	3.2	7.3	131	296.8			0.14	7.95	8888	2.18	110	1.4	58	2.02	787	18.27	0	0	5	0.09	1	0.02	10	0.18	7	0.13	1	0.03		180	4.65	166	1	1.87
18796	3	1	1	1	48	168.3	0	113	20.24	377	67.52	30	173	173	3.2	7.3	113	256.1			0.69	39.18	1.19	2.27	142	1.8	62	2.16	1426	33.11	8	0.15	20	0.37	19	0.34	34	0.6	14	0.26	8	0.28		207	5.35	452	1	5.1
19620	1	1	3	1	48	174.5	0	76	13.61	302	54.09	25.2	163	163	3	6.8	124	281			0.98	55.64	1.23	2.23	144	1.83	68	2.37	940	21.83	3	0.06	23	0.43	6	0.11	16	0.28	20	0.37	4	0.14		171	4.42	77	0	0.87
19686	1	1	3	1	48	171.1	0	78	13.97	253	45.31	30.8	336	336	3.1	7	125	283.3			0.42	23.85	1.22	2.37	134	1.7	50	1.75	922	21.41	3	0.06	12	0.22	5	0.09	13	0.23	48	0.89	7	0.24		225	5.82	141	0	1.59	160
21012	1	1	3	1	48	175.1	0	68	12.18	317	56.77	21.5	127	127	7.5	17	208	471.3			0.44	24.98	1.17	2.16	131	1.66	52	1.82	1144	26.56	3	0.06	8	0.15	5	0.09	29	0.51	37	0.69	7	0.24		238	6.15	113	0	1.28	180
21799	3	1	1	1	48	176.7	0	212	37.97	362	64.83	58.6	356	356	4.8	10.9	295	668.5			0	0	1.24	2.28	124	1.57	75	2.62	1571	36.48	2	0.04	5	0.09	12	0.22	21	0.37	23	0.43	5	0.17		247	6.39	363	1	4.1
32698	1	1	3	1	48	174.3	0	73	13.07	386	69.13	18.9	271	271	6.5	14.7	66	149.6	362	267.08	0.18	10.22	1.26	2.31	120	1.52	49	1.71	626	14.54	1	0.02	4	0.07	4	0.07	15	0.26	10	0.19	4	0.14		183	4.73	147	0	1.66	109
32798	2	2	3	1	48	183.5	0	60	10.75	373	66.8	16.1	671	671	9.5	21.5	141	319.5	621	458.17	0.3	17.03	1.09	2.25	102	1.3	48	1.68	2957	68.66	4	0.07	17	0.32	16	0.29	60	1.05	9	0.17	11	0.38		285	7.37	907	1	10.24
34394	3	3	1	1	48	173	0	135	24.18	311	55.7	43.4	554	554	1.3	2.9	42	95.2	387	285.53	0.05	2.84	1.22	2.23	134	1.7	38	1.33	1047	24.31	1	0.02	6	0.11	9	0.16	12	0.21	14	0.26	2	0.07		240	6.21	165	1	1.86
36991	3	1	1	1	48	156.8	0	175	31.34	425	76.12	41.2	21	21	5.5	12.5	296	670.7	426	314.3	0.86	48.83	1.15	2.32	110	1.4	74	2.58	1656	38.45	4	0.07	26	0.48	12	0.22	34	0.6	21	0.39	5	0.17		245	6.34	116	0	1.31
37402	2	2	3	1	48	177.9	0	84	15.04	314	56.24	26.8	183	183	2.8	6.3	177	401.1	610	450.06	0.35	19.87	1.24	2.25	112	1.42	57	1.99	907	21.06	1	0.02	8	0.15	5	0.09	29	0.51	18	0.34	2	0.07		214	5.53	127	0	1.43	145
37420	3	1	1	1	48	166.7	0	133	23.82	283	50.69	47	174	174	3.4	7.7	131	296.8	373	275.2	0.8	45.42	1.2	2.21	132	1.68	63	2.2	1589	36.9	12	0.22	32	0.6	15	0.27	20	0.35	37	0.69	10	0.35		215	5.56	342	1	3.86	111
37767	1	1	3	1	48	180.7	0	78	13.97	333	59.64	23.4	147	147	2.5	5.7	144	326.3	791	583.6	4.72	268	1.31	2.38	108	1.37	58	2.02	718	16.67	2	0.04	21	0.39	2	0.04	8	0.14	17	0.32	3	0.1		166	4.29	77	0	0.87
38748	2	2	3	1	48	166.2	0	57	10.21	311	55.7	18.3	49	49	2.4	5.4	61	138.2	334	246.43	0.04	2.27	1.24	2.25	115	1.46	37	1.29	984	22.85	35	0.65	38	0.71	6	0.11	28	0.49	25	0.47	11	0.38		139	3.59	83	0	0.94	58
40873	1	1	3	1	48	169.7	0	56	10.03	349	62.51	16	123	123	18.5	41.9	312	707	576	424.97	2.25	127.76	1.25	2.32	116	1.47	71	2.48	3247	75.4	6	0.11	24	0.45	9	0.16	20	0.35	24	0.45	11	0.38		187	4.84	239	1	2.7
42937	1	1	3	1	48	168.1	0	123	22.03	328	58.74	37.5	179	179	4.2	9.5	135	305.9	284	209.54	0.77	43.72	1.22	2.3	140	1.78	61	2.13	1143	26.54	4	0.07	19	0.35	20	0.36	31	0.54	40	0.75	8	0.28		240	6.21	97	0	1.1
45483	3	1	1	1	48	173.8	0	130	23.28	348	62.33	37.4	37	37	2.7	6.1	83	188.1	380	280.36	0.24	13.63	1.2	2.18	132	1.68	45	1.57	782	18.16	2	0.04	6	0.11	6	0.11	24	0.42	24	0.45	3	0.1		163	4.22	120	0	1.35	97
45505	1	1	3	1	48	178	0	90	16.12	370	66.27	24.3	216	216	10.7	24.2	279	632.2	397	292.91	1.46	82.9	1.26	2.34	114	1.45	69	2.41	1518	35.25	5	0.09	14	0.26	10	0.18	22	0.39	25	0.47	6	0.21		205	5.3	325	1	3.67
49500	2	2	3	1	48	177.1	0	66	11.82	285	51.04	23.2	362	362	14.1	32	188	426	301	222.08	0.67	38.04	1.24	2.17	114	1.45	63	2.2	1221	28.35	6	0.11	25	0.47	22	0.4	30	0.53	24	0.45	3	0.1		212	5.48	65	0	0.73
49816	3	1	1	1	48	167.3	0	132	23.64	259	46.39	51	599	599	4.4	10	140	317.2	305	225.03	1	56.78	1.24	2.41	107	1.36	64	2.23	2044	47.46	29	0.54	79	1.47	48	0.87	64	1.13	13	0.24	8	0.28		267	6.9	532	1	6.01
50782	1	1	3	1	48	182.8	0	131	23.46	378	67.7	34.7	66	66	3.8	8.6	153	346.7	487	359.31	0.71	40.31	1.24	2.23	141	1.79	71	2.48	1036	24.06	3	0.06	11	0.2	7	0.13	13	0.23	28	0.52	5	0.17		220	5.69	167	1	1.89	149
52997	1	1	3	1	48	171.7	0	150	26.87	349	62.51	43	140	140	1.4	3.2	91	206.2	345	254.54	0.1	5.68	1.19	2.32	125	1.59	51	1.78	1090	25.31	1	0.02	8	0.15	1	0.02	6	0.11	0	0	2	0.07		185	4.78	304	1	3.43
32529	3	1	1	2	48	157	0	51	9.13	375	67.16	13.6	32	32	3.4	7.7	116	262.9	641	472.93	0.61	34.64	1.17	2.25	122	1.55	54	1.89	1250	29.03	5	0.09	13	0.24	18	0.33	26	0.46	12	0.22	3	0.1		207	5.35	191	1	2.16
50877	2	2	3	2	48	156	0	27	4.84	287	51.4	9.4	20	20	2.3	5.2	76	172.2	634	467.77	0.16	9.08	1.22	2.3	95	1.21	28	0.98	807	18.74	0	0	12	0.22	4	0.07	19	0.33	15	0.28	2	0.07		187	4.84	67	0	0.76	115
51014	2	2	3	2	48	152.6	0	69	12.36	348	62.33	19.8	538	538	7.5	17	55	124.6	740	545.97	0.92	52.24	1.32	2.54	110	1.4	77	2.69	1080	25.08	1	0.02	5	0.09	3	0.05	12	0.21	11	0.2	2	0.07		237	6.13	150	0	1.69
47925	2	2	3	2	48	161.7	0	105	18.81	302	54.09	34.8	89	89	3.5	7.9	84	190.3	381	281.1	0.53	30.09	1.25	2.3	105	1.33	33	1.15	888	20.62	1	0.02	30	0.56	6	0.11	28	0.49	9	0.17	2	0.07		214	5.53	106	0	1.2
9135	2	2	3	2	48	171.7	0	54	9.67	301	53.91	17.9	197	197	4.8	10.9	95	215.3			0.71	40.31	1.22	2.3	112	1.42	39	1.36	691	16.05	1	0.02	15	0.28	7	0.13	17	0.3	16	0.3	2	0.07		115	2.97	107	0	1.21	55
21779	4	1	2	2	48	158.9	0	70	12.54	371	66.45	18.9	74	74	4.5	10.2	432	978.9			0.92	52.24	1.2	2.23	110	1.4	62	2.16	1005	23.34	7	0.13	26	0.48	6	0.11	19	0.33	16	0.3	2	0.07		207	5.35	134	0	1.51	143
49263	3	1	1	2	48	152.7	0	55	9.85	321	57.49	17.1	47	47	3.4	7.7	149	337.6	568	419.07	0.73	41.45	8888	2.33	117	1.49	55	1.92	1694	39.33	9	0.17	10	0.19	24	0.43	73	1.28	18	0.34	2	0.07		226	5.84	404	1	4.56
761	3	1	1	2	48	166.9	0	72	12.9	300	53.73	24	114	114	1.6	3.6	206	466.8			0.4	22.71	1.31	2.44	109	1.38	56	1.95	1527	35.46	5	0.09	13	0.24	12	0.22	31	0.54	52	0.97	10	0.35		278	7.19	385	1	4.35
36731	2	2	3	2	48	167.7	0	49	8.78	324	58.03	15.1	219	219	12	27.2	279	632.2	838	618.28	1.1	62.46	1.2	2.38	106	1.35	58	2.02	1254	29.12	3	0.06	24	0.45	8	0.14	17	0.3	22	0.41	6	0.21		237	6.13	160	1	1.81
11309	1	1	3	2	48	158.3	0	96	17.19	472	84.54	20.3	40	40	3.3	7.5	138	312.7			0.4	22.71	1.18	2.23	139	1.77	91	3.18	1594	37.01	5	0.09	11	0.2	5	0.09	20	0.35	30	0.56	6	0.21		233	6.03	163	1	1.84
41047	2	2	3	2	48	167.4	0	49	8.78	380	68.06	12.9	21	21	5.1	11.6	181	410.1	404	298.07	0.64	36.34	1.29	2.39	108	1.37	49	1.71	964	22.38	4	0.07	12	0.22	13	0.24	34	0.6	7	0.13	1	0.03		189	4.89	114	0	1.29
39362	1	1	3	2	48	157.1	0	136	24.36	386	69.13	35.2	117	117	3.2	7.3	79	179	271	199.94	0.9	51.1	1.28	2.47	130	1.65	73	2.55	1332	30.93	5	0.09	13	0.24	9	0.16	30	0.53	18	0.34	5	0.17		208	5.38	206	1	2.33	101
34252	3	1	1	2	48	156.4	0	38	6.81	379	67.88	10	19	19	5.3	12	144	326.3	1018	751.08	0.66	37.47	1.19	2.15	115	1.46	30	1.05	927	21.52	3	0.06	12	0.22	13	0.24	16	0.28	18	0.34	3	0.1		214	5.53	107	0	1.21
20288	2	2	3	2	48	163.7	0	52	9.31	426	76.3	12.2	11	11	3.4	7.7	143	324			1.68	95.39	1.23	2.25	116	1.47	49	1.71	839	19.48	1	0.02	16	0.3	6	0.11	25	0.44	16	0.3	3	0.1		221	5.72	114	0	1.29
39693	2	2	3	2	48	171.3	0	66	11.82	271	48.54	24.4	162	162	2.7	6.1	93	210.7	348	256.75	0.33	18.74	1.31	2.31	104	1.32	29	1.01	949	22.04	1	0.02	7	0.13	9	0.16	27	0.47	23	0.43	4	0.14		215	5.56	113	0	1.28	141
15832	3	1	1	2	48	156.2	0	29	5.19	310	55.52	9.4	130	130	2.9	6.6	121	274.2			0.58	32.93	1.24	2.6	142	1.8	56	1.95	781	18.13	2	0.04	6	0.11	8	0.14	13	0.23	20	0.37	2	0.07		179	4.63	121	0	1.37
33018	1	1	3	2	48	161.6	0	113	20.24	400	71.64	28.3	49	49	5.9	13.4	197	446.4	430	317.25	1.29	73.25	1.26	2.38	146	1.85	68	2.37	913	21.2	5	0.09	12	0.22	5	0.09	20	0.35	30	0.56	5	0.17		223	5.77	135	0	1.52
39831	3	1	1	2	48	144.4	0	82	14.69	334	59.82	24.6	77	77	6.4	14.5	130	294.6	484	357.1	0.68	38.61	1.18	2.19	117	1.49	35	1.22	833	19.34	4	0.07	14	0.26	18	0.33	16	0.28	24	0.45	6	0.21		190	4.91	62	0	0.7	121
36282	2	2	3	2	48	165.3	0	63	11.28	340	60.89	18.5	139	139	1.5	3.4	79	179	340	250.85	0.55	31.23	1.2	2.23	112	1.42	38	1.33	1165	27.05	2	0.04	12	0.22	8	0.14	32	0.56	18	0.34	3	0.1		272	7.03	157	1	1.77
34987	1	1	3	2	48	161.1	0	75	13.43	393	70.39	19.1	11	11	2.5	5.7	98	222.1	354	261.18	0.14	7.95	1.24	2.3	130	1.65	41	1.43	719	16.7	4	0.07	9	0.17	3	0.05	9	0.16	29	0.54	4	0.14		178	4.6	74	0	0.84
693	1	1	3	2	48	163.6	0	68	12.18	416	74.51	16.3	70	70	7.4	16.8	260	589.2			0.53	30.09	1.19	2.22	127	1.61	72	2.51	1404	32.6	13	0.24	29	0.54	4	0.07	8	0.14	15	0.28	3	0.1		226	5.84	129	0	1.46	154
7776	3	1	1	2	48	169.7	0	102	18.27	488	87.4	20.9	60	60	2.9	6.6	135	305.9			0.05	2.84	1.21	2.15	189	2.4	71	2.48	868	20.15	5	0.09	21	0.39	17	0.31	29	0.51	35	0.65	9	0.31		192	4.97	78	0	0.88	148
6504	2	2	3	2	48	163.8	0	84	15.04	311	55.7	27	245	245	28.4	64.4	275	623.2			1.33	75.52	1.26	2.39	132	1.68	91	3.18	1422	33.02	3	0.06	21	0.39	6	0.11	17	0.3	21	0.39	7	0.24		240	6.21	116	0	1.31	162
33375	1	1	3	2	48	164.8	0	79	14.15	482	86.33	16.4	51	51	12.8	29	247	559.7	235	173.38	0.99	56.21	1.29	2.47	134	1.7	81	2.83	1339	31.09	5	0.09	35	0.65	6	0.11	43	0.76	39	0.73	10	0.35		245	6.34	195	1	2.2
48362	1	1	3	2	48	144.4	0	77	13.79	360	64.48	21.4	75	75	3.9	8.8	114	258.3	361	266.35	0.01	0.57	1.22	2.28	133	1.69	55	1.92	939	21.8	5	0.09	15	0.28	10	0.18	23	0.4	29	0.54	6	0.21		202	5.22	104	0	1.17	143
16243	1	1	3	2	48	164.1	0	56	10.03	360	64.48	15.6	140	140	3.5	7.9	8888	888888			0.31	17.6	1.26	2.35	120	1.52	47	1.64	1208	28.05	2	0.04	6	0.11	4	0.07	15	0.26	20	0.37	2	0.07		251	6.49	173	1	1.95	184
35189	2	2	3	2	48	171.7	0	76	13.61	403	72.18	18.9	121	121	6.1	13.8	132	299.1	464	342.34	0.66	37.47	1.24	2.46	109	1.38	48	1.68	1419	32.95	7	0.13	23	0.43	12	0.22	20	0.35	41	0.76	10	0.35		209	5.4	77	0	0.87	145
11340	1	1	3	2	48	160.4	0	83	14.87	382	68.42	21.7	20	20	3.6	8.2	240	543.8			0.73	41.45	1.22	2.23	131	1.66	69	2.41	1623	37.69	15	0.28	26	0.48	5	0.09	17	0.3	14	0.26	5	0.17		167	4.32	75	0	0.85
9572	1	1	3	2	48	159.8	0	96	17.19	275	49.25	34.9	50	50	2	4.5	145	328.6			1.14	64.73	1.23	2.28	129	1.64	67	2.34	979	22.73	4	0.07	17	0.32	8	0.14	17	0.3	24	0.45	4	0.14		205	5.3	65	0	0.73	113
7346	2	2	3	2	48	166.6	0	78	13.97	282	50.51	27.7	173	173	5	11.3	127	287.8			0.66	37.47	8888	2.28	120	1.52	48	1.68	976	22.66	3	0.06	25	0.47	8	0.14	15	0.26	4	0.07	3	0.1		156	4.03	191	1	2.16	67
2912	1	1	3	2	48	160.5	0	30	5.37	416	74.51	7.2	6	6	6.8	15.4	300	679.8			0.59	33.5	1.23	2.18	112	1.42	42	1.47	1196	27.77	15	0.28	32	0.6	6	0.11	11	0.19	21	0.39	9	0.31		215	5.56	135	0	1.52
51465	2	2	3	2	48	163.1	0	64	11.46	266	47.64	24.1	173	173	4.3	9.7	168	380.7	792	584.34	0.18	10.22	1.29	2.39	120	1.52	64	2.23	1077	25.01	1	0.02	33	0.61	6	0.11	33	0.58	4	0.07	5	0.17		230	5.95	199	1	2.25	157
33757	1	1	3	2	48	157.2	0	74	13.25	315	56.42	23.5	161	161	4.5	10.2	69	156.4	333	245.69	0.66	37.47	1.23	2.21	94	1.19	43	1.5	808	18.76	1	0.02	7	0.13	5	0.09	14	0.25	9	0.17	1	0.03		156	4.03	61	0	0.69
1591	1	1	3	2	48	153.4	0	149	26.69	508	90.98	29.3	8	8	6.8	15.4	158	358			0.94	53.37	1.26	2.3	140	1.78	60	2.09	1024	23.78	12	0.22	30	0.56	11	0.2	21	0.37	19	0.35	10	0.35		250	6.47	136	0	1.54
4388	3	1	1	2	48	150.7	0	71	12.72	225	40.3	31.6	185	185	2.9	6.6	142	321.8			0.79	44.86	1.21	2.3	130	1.65	51	1.78	829	19.25	2	0.04	5	0.09	6	0.11	9	0.16	11	0.2	2	0.07		193	4.99		0
8154	3	1	1	2	48	157.1	0	29	5.19	471	84.36	6.2	10	10	3.1	7	163	369.4			0.8	45.42	1.14	2.14	97	1.23	36	1.26	731	16.97	4	0.07	18	0.34	9	0.16	22	0.39	7	0.13	2	0.07		206	5.33	103	0	1.16
33835	4	3	3	2	48	164.7	0	101	18.09	362	64.83	27.9	81	81	7.8	17.7	173	392	404	298.07	1.02	57.92	1.23	2.25	107	1.36	38	1.33	973	22.59	4	0.07	10	0.19	6	0.11	42	0.74	8	0.15	3	0.1		170	4.4	257	1	2.9
176	3	1	1	2	48	165.3	0	89	15.94	371	66.45	24	101	101	9.6	21.8	229	518.9			1.18	67	1.25	2.36	117	1.49	51	1.78	1220	28.33	4	0.07	19	0.35	19	0.34	19	0.33	16	0.3	10	0.35		270	6.98	276	1	3.12
221	3	1	1	2	48	158.2	0	75	13.43	267	47.82	28.1	31	31	7.9	17.9	369	836.2			1.15	65.3	1.17	2.22	114	1.45	26	0.91	830	19.27	4	0.07	14	0.26	24	0.43	23	0.4	22	0.41	4	0.14		192	4.97	55	0	0.62	116
586	1	1	3	2	48	169.4	0	87	15.58	303	54.27	28.7	186	186	10.7	24.2	293	663.9			2.17	123.21	1.19	2.38	135	1.71	59	2.06	1624	37.71	3	0.06	9	0.17	1	0.02	10	0.18	8	0.15	3	0.1		209	5.4	67	0	0.76
610	4	1	2	2	48	149.8	0	91	16.3	402	72	22.6	18	18	2.2	5	87	197.1			1.3	73.81	1.26	2.36	150	1.91	46	1.61	1817	42.19	9	0.17	16	0.3	5	0.09	20	0.35	22	0.41	2	0.07		233	6.03	116	0	1.31	157
2282	3	1	1	2	48	158	0	108	19.34	470	84.18	23	50	50	5.1	11.6	236	534.8			1.35	76.65	1.2	2.22	130	1.65	62	2.16	1578	36.64	2	0.04	7	0.13	19	0.34	24	0.42	35	0.65	3	0.1		236	6.1	74	0	0.84
4494	2	2	3	2	48	150.6	0	60	10.75	339	60.71	17.7	110	110	3.3	7.5	87	197.1			1.12	63.59	8888	2.27	8888	8888	34	1.19	752	17.46	1	0.02	10	0.19	11	0.2	15	0.26	24	0.45	3	0.1		278	7.19	73	0	0.82
7200	1	1	3	2	48	164.4	0	96	17.19	357	63.94	26.9	27	27	8.9	20.2	253	573.3			1.15	65.3	8888	8888	132	1.68	59	2.06	1588	36.87	4	0.07	10	0.19	8	0.14	11	0.19	12	0.22	7	0.24		213	5.51	317	1	3.58
8046	2	2	3	2	48	164	0	86	15.4	410	73.43	21	119	119	3	6.8	123	278.7			0.2	11.36	1.24	2.24	8888	8888	61	2.13	786	18.25	1	0.02	16	0.3	3	0.05	10	0.18	14	0.26	4	0.14		218	5.64	182	1	2.05
8855	1	1	3	2	48	159.2	0	74	13.25	275	49.25	26.9	64	64	4.2	9.5	124	281			0.99	56.21	1.24	2.31	130	1.65	50	1.75	1638	38.03	4	0.07	31	0.58	24	0.43	25	0.44	27	0.5	9	0.31		303	7.84	171	1	1.93
8998	1	1	3	2	48	165.3	0	45	8.06	274	49.07	16.4	84	84	5.5	12.5	146	330.8			1.44	81.76	1.2	2.2	102	1.3	34	1.19	1048	24.33	6	0.11	21	0.39	9	0.16	14	0.25	16	0.3	6	0.21		286	7.4	104	0	1.17
9791	1	1	3	2	48	165.5	0	64	11.46	489	87.58	13.1	7	7	5.8	13.1	418	947.2			0.48	27.25	1.25	2.33	139	1.77	43	1.5	784	18.2	8	0.15	25	0.47	5	0.09	17	0.3	25	0.47	6	0.21		171	4.42	83	0	0.94
11632	1	1	3	2	48	160.6	0	94	16.84	391	70.03	24	55	55	2.3	5.2	142	321.8			0.24	13.63	1.18	2.16	126	1.6	50	1.75	657	15.26	4	0.07	5	0.09	4	0.07	14	0.25	14	0.26	2	0.07		170	4.4	123	0	1.39	76
12871	4	1	2	2	48	158.4	0	83	14.87	516	92.42	16.1	6	6	4.9	11.1	135	305.9			1	56.78	1.26	2.35	118	1.5	56	1.95	821	19.06	9	0.17	17	0.32	8	0.14	27	0.47	14	0.26	4	0.14		172	4.45	73	0	0.82
14312	2	2	3	2	48	158.3	0	72	12.9	289	51.76	24.9	150	150	3.9	8.8	146	330.8			0.26	14.76	8888	8888	106	1.35	54	1.89	920	21.36	3	0.06	27	0.5	7	0.13	30	0.53	44	0.82	7	0.24		227	5.87	110	0	1.24	154
15159	3	1	1	2	48	155.2	0	51	9.13	466	83.46	10.9	7	7	2	4.5	134	303.6			0.68	38.61	1.2	2.22	105	1.33	38	1.33	946	21.97	4	0.07	9	0.17	13	0.24	27	0.47	29	0.54	4	0.14		183	4.73	170	1	1.92
18408	3	1	1	2	48	155	0	88	15.76	338	60.54	26	84	84	3.6	8.2	155	351.2			0.85	48.26	1.23	2.34	124	1.57	69	2.41	1177	27.33	4	0.07	19	0.35	18	0.33	19	0.33	22	0.41	5	0.17		218	5.64	187	1	2.11	138
18834	1	1	3	2	48	160.3	0	56	10.03	468	83.82	12	15	15	6.6	15	129	292.3			0.51	28.96	1.3	2.4	8888	8888	45	1.57	1057	24.54	4	0.07	18	0.34	14	0.25	21	0.37	15	0.28	6	0.21		274	7.09	106	0	1.2
21419	3	1	1	2	48	145	0	64	11.46	432	77.37	14.8	32	32	4.2	9.5	127	287.8			0.75	42.59	1.2	2.21	116	1.47	45	1.57	1141	26.49	10	0.19	34	0.63	14	0.25	20	0.35	19	0.35	5	0.17		233	6.03	124	0	1.4	169
32857	3	1	1	2	48	150.6	0	41	7.34	380	68.06	10.8	46	46	4.6	10.4	200	453.2	712	525.31	0.53	30.09	1.19	2.27	133	1.69	37	1.29	1560	36.22	4	0.07	24	0.45	14	0.25	19	0.33	10	0.19	3	0.1		190	4.91	167	1	1.89
34465	1	1	3	2	48	169.6	0	106	18.98	417	74.68	25.4	77	77	5.3	12	117	265.1	210	154.94	0.5	28.39	8888	2.12	157	1.99	46	1.61	852	19.78	5	0.09	16	0.3	6	0.11	16	0.28	28	0.52	4	0.14		203	5.25	70	0	0.79
36502	2	2	3	2	48	170.1	0	35	6.27	399	71.46	8.8	43	43	3.5	7.9	121	274.2	642	473.67	1.07	60.75	8888	2.33	121	1.54	23	0.8	950	22.06	3	0.06	14	0.26	13	0.24	22	0.39	36	0.67	6	0.21		256	6.62	126	0	1.42
38284	2	2	3	2	48	168.9	0	97	17.37	360	64.48	26.9	111	111	4.6	10.4	117	265.1	395	291.43	1.26	71.54	1.24	2.3	127	1.61	45	1.57	928	21.55	1	0.02	6	0.11	7	0.13	23	0.4	16	0.3	2	0.07		244	6.31	236	1	2.66
38713	2	2	3	2	48	161.7	0	38	6.81	290	51.94	13.1	70	70	3	6.8	60	136	1080	796.82	0.09	5.11	1.25	2.24	97	1.23	32	1.12	948	22.01	2	0.04	31	0.58	5	0.09	21	0.37	17	0.32	4	0.14		242	6.26	136	0	1.54
41618	4	1	2	2	48	158	0	92	16.48	442	79.16	20.8	362	362	10.2	23.1	348	788.6	801	590.98	0.78	44.29	1.22	2.41	120	1.52	76	2.65	1929	44.79	16	0.3	22	0.41	17	0.31	54	0.95	27	0.5	5	0.17		293	7.58	338	1	3.82
43503	1	1	3	2	48	165.1	0	151	27.04	407	72.89	37.1	242	242	22.2	50.3	393	890.5	559	412.43	0.92	52.24	1.23	2.31	129	1.64	95	3.32	1752	40.68	3	0.06	17	0.32	5	0.09	13	0.23	22	0.41	5	0.17		234	6.05	248	1	2.8	144
44687	3	1	1	2	48	159.2	0	79	14.15	362	64.83	21.8	69	69	5.9	13.4	179	405.6	566	417.59	1.13	64.16	8888	2.17	139	1.77	61	2.13	1242	28.84	11	0.2	39	0.73	35	0.63	45	0.79	38	0.71	9	0.31		255	6.59	74	0	0.84
48507	3	1	1	2	48	162.3	0	53	9.49	335	60	15.8	112	112	7.2	16.3	179	405.6	650	479.57	0.71	40.31	1.26	2.33	100	1.27	64	2.23	1761	40.89	9	0.17	27	0.5	21	0.38	36	0.63	22	0.41	8	0.28		301	7.78	261	1	2.95
48510	1	1	3	2	48	165.6	0	31	5.55	384	68.77	8.1	8	8	8	18.1	284	643.5	494	364.47	0.94	53.37	1.2	2.31	130	1.65	33	1.15	943	21.9	11	0.2	27	0.5	17	0.31	24	0.42	28	0.52	7	0.24		183	4.73	68	0	0.77
49368	1	1	3	2	48	171.6	0	83	14.87	419	75.04	19.8	11	11	6.4	14.5	220	498.5	421	310.61	0.75	42.59	1.23	2.27	140	1.78	51	1.78	955	22.18	10	0.19	29	0.54	18	0.33	26	0.46	27	0.5	9	0.31		225	5.82	85	0	0.96	150
50680	1	1	3	2	48	172.5	0	70	12.54	405	72.54	17.3	19	19	1.6	3.6	95	215.3	299	220.6	0.22	12.49	1.23	2.27	111	1.41	45	1.57	758	17.6	3	0.06	17	0.32	5	0.09	16	0.28	15	0.28	3	0.1		187	4.84	133	0	1.5
50690	2	2	3	2	48	169.2	0	100	17.91	338	60.54	29.6	189	189	3.4	7.7	88	199.4	648	478.09	0.16	9.08	1.44	2.68	131	1.66	49	1.71	1125	26.12	1	0.02	7	0.13	4	0.07	24	0.42	20	0.37	2	0.07		236	6.1	90	0	1.02
52530	2	2	3	2	48	163.1	0	131	23.46	391	70.03	33.5	19	19	8.9	20.2	366	829.4	288	212.49	0.99	56.21	1.29	2.37	122	1.55	49	1.71	983	22.83	5	0.09	16	0.3	6	0.11	16	0.28	16	0.3	5	0.17		187	4.84	55	0	0.62	101
10132	3	1	1	1	49	171.5	0	47	8.42	346	61.97	13.6	38	38	2.5	5.7	150	339.9			0.5	28.39	8888	2.28	113	1.44	58	2.02	1108	25.73	6	0.11	16	0.3	12	0.22	26	0.46	24	0.45	7	0.24		199	5.15	92	0	1.04	124
41853	2	2	3	1	49	159.4	0	30	5.37	323	57.85	9.3	98	98	4.9	11.1	127	287.8	316	233.14	0.57	32.36	1.25	2.38	124	1.57	50	1.75	722	16.76	1	0.02	11	0.2	7	0.13	20	0.35	17	0.32	3	0.1		198	5.12	84	0	0.95
18119	1	1	3	1	49	166.2	0	108	19.34	297	53.19	36.4	209	209	1.5	3.4	111	251.5			0.12	6.81	8888	8888	134	1.7	37	1.29	802	18.62	0	0	10	0.19	3	0.05	9	0.16	9	0.17	5	0.17		182	4.71	142	0	1.6
2578	2	2	3	1	49	165.5	0	77	13.79	430	77.01	17.9	175	175	2.9	6.6	121	274.2			0.06	3.41	1.26	2.46	142	1.8	73	2.55	926	21.5	1	0.02	7	0.13	5	0.09	24	0.42	8	0.15	2	0.07		234	6.05	64	0	0.72
53124	3	1	1	1	49	165.9	0	114	20.42	265	47.46	43	268	268	2.6	5.9	143	324	1461	1077.93	1.04	59.05	1.19	2.17	137	1.74	62	2.16	1406	32.65	6	0.11	41	0.76	27	0.49	43	0.76	28	0.52	7	0.24		210	5.43	115	0	1.3	141
47467	1	1	3	1	49	166.7	0	47	8.42	300	53.73	15.7	745	745	17.5	39.7	456	1033.3	599	441.94	1.12	63.59	1.25	2.38	153	1.94	88	3.07	1572	36.5	6	0.11	61	1.14	8	0.14	10	0.18	33	0.61	11	0.38		215	5.56	154	1	1.74
11749	3	1	1	1	49	159	0	134	24	363	65.01	36.9	141	141	10.9	24.7	291	659.4			0.86	48.83	1.22	2.22	131	1.66	46	1.61	1282	29.77	6	0.11	16	0.3	35	0.63	31	0.54	31	0.58	6	0.21		194	5.02	139	0	1.57	129
10088	2	2	3	1	49	179.8	0	80	14.33	358	64.12	22.3	78	78	3.3	7.5	189	428.3			0.54	30.66	1.21	2.25	146	1.85	83	2.9	829	19.25	1	0.02	7	0.13	13	0.24	34	0.6	21	0.39	5	0.17		181	4.68	99	0	1.12
19885	1	1	3	1	49	177.7	0	106	18.98	341	61.07	31.1	185	185	6.6	15	214	484.9			0.57	32.36	1.21	2.3	137	1.74	68	2.37	1086	25.22	3	0.06	14	0.26	6	0.11	15	0.26	20	0.37	6	0.21		232	6	90	0	1.02
15805	1	1	3	1	49	180	0	112	20.06	312	55.88	35.9	40	40	3.8	8.6	148	335.4			0.54	30.66	1.22	2.28	107	1.36	72	2.51	1692	39.29	6	0.11	16	0.3	11	0.2	31	0.54	52	0.97	7	0.24		253	6.54	213	1	2.4	178
6442	4	1	2	1	49	151.6	0	99	17.73	261	46.75	37.9	113	113	4.9	11.1	136	308.2			1.02	57.92	1.2	2.22	136	1.73	75	2.62	1178	27.35	15	0.28	49	0.91	20	0.36	49	0.86	51	0.95	9	0.31		227	5.87	90	0	1.02
4782	3	1	1	1	49	172.1	0	98	17.55	334	59.82	29.3	326	326	3.6	8.2	171	387.5			0.46	26.12	8888	8888	121	1.54	81	2.83	1941	45.07	5	0.09	13	0.24	28	0.51	38	0.67	54	1.01	15	0.52		333	8.61	230	1	2.6	227
52335	3	1	1	1	49	172.5	0	78	13.97	369	66.09	21.1	164	164	5.5	12.5	132	299.1	381	281.1	0.89	50.53	1.2	2.27	121	1.54	63	2.2	958	22.24	3	0.06	6	0.11	5	0.09	15	0.26	17	0.32	3	0.1		210	5.43	228	1	2.57
1571	3	1	1	1	49	174.7	0	128	22.92	390	69.85	32.8	144	144	16.6	37.6	516	1169.3			1.5	85.17	1.21	2.31	139	1.77	85	2.97	1608	37.34	10	0.19	534	9.95	17	0.31	11	0.19	9	0.17	30	1.05		173	4.47	117	0	1.32
35838	1	1	3	1	49	165.2	0	134	24	326	58.39	41.1	225	225	19.9	45.1	414	938.1	549	405.05	1.63	92.55	1.3	2.39	167	2.12	77	2.69	2909	67.55	7	0.13	88	1.64	13	0.24	42	0.74	17	0.32	9	0.31		194	5.02	170	1	1.92	121
41825	1	1	3	1	49	183.2	0	102	18.27	439	78.62	23.2	87	87	19.2	43.5	292	661.7	966	712.71	1.39	78.92	1.23	2.37	121	1.54	44	1.54	838	19.46	6	0.11	41	0.76	8	0.14	17	0.3	22	0.41	8	0.28		168	4.34	94	0	1.06
17290	1	1	3	1	49	170.5	0	54	9.67	316	56.6	17.1	93	93	4.5	10.2	129	292.3			0.6	34.07	1.19	2.25	121	1.54	52	1.82	848	19.69	5	0.09	15	0.28	7	0.13	13	0.23	22	0.41	7	0.24		191	4.94	138	0	1.56
18213	1	1	3	1	49	177.3	0	119	21.31	339	60.71	35.1	219	219	2.7	6.1	64	145			0.35	19.87	8888	2.29	126	1.6	60	2.09	1126	26.15	2	0.04	7	0.13	5	0.09	17	0.3	14	0.26	2	0.07		182	4.71	98	0	1.11
46639	2	2	3	1	49	164.4	0	128	22.92	312	55.88	41	216	216	2.5	5.7	93	210.7	516	380.7	0.87	49.4	8888	2.15	142	1.8	48	1.68	687	15.95	4	0.07	13	0.24	12	0.22	19	0.33	13	0.24	2	0.07		145	3.75	46	0	0.52
12178	1	1	3	1	49	173.2	0	89	15.94	411	73.61	21.7	18	18	4.2	9.5	108	244.7			0.15	8.52	1.22	2.24	131	1.66	54	1.89	872	20.25	3	0.06	16	0.3	5	0.09	28	0.49	30	0.56	7	0.24		247	6.39	62	0	0.7	174
3786	1	1	3	1	49	177.4	0	118	21.13	325	58.21	36.3	224	224	8.2	18.6	205	464.5			0.82	46.56	1.17	2.2	136	1.73	71	2.48	1120	26.01	11	0.2	15	0.28	8	0.14	20	0.35	20	0.37	7	0.24		269	6.96	65	0	0.73	163
6599	3	1	1	1	49	174	0	62	11.1	377	67.52	16.4	84	84	6.4	14.5	260	589.2			0.93	52.81	1.15	2.14	127	1.61	64	2.23	1976	45.88	5	0.09	23	0.43	8	0.14	20	0.35	19	0.35	6	0.21		181	4.68	316	1	3.57	81
46320	3	3	1	1	49	178.4	0	109	19.52	333	59.64	32.7	278	278	6.5	14.7	159	360.3	506	373.33	0.21	11.92	1.28	2.49	122	1.55	63	2.2	852	19.78	1	0.02	5	0.09	9	0.16	16	0.28	21	0.39	5	0.17		218	5.64	101	0	1.14	157
43687	1	1	3	1	49	184.4	0	164	29.37	336	60.18	48.8	214	214	9	20.4	174	394.3	456	336.44	0.18	10.22	1.23	2.13	105	1.33	64	2.23	969	22.5	1	0.02	4	0.07	4	0.07	14	0.25	36	0.67	6	0.21		209	5.4	153	1	1.73	139
20394	3	1	1	1	49	167.8	0	126	22.57	344	61.61	36.6	159	159	3.6	8.2	158	358			0.58	32.93	1.2	2.29	127	1.61	61	2.13	1111	25.8	3	0.06	11	0.2	12	0.22	17	0.3	18	0.34	7	0.24		232	6	173	1	1.95
37574	2	2	3	1	49	187.7	0	75	13.43	334	59.82	22.5	381	381	3.4	7.7	110	249.3	415	306.19	0.15	8.52	1.24	2.36	139	1.77	47	1.64	557	12.93	1	0.02	2	0.04	3	0.05	15	0.26	30	0.56	6	0.21		169	4.37	88	0	0.99
43210	1	1	3	1	49	176.6	0	178	31.88	386	69.13	46.1	151	151	3.2	7.3	153	346.7	727	536.38	0.12	6.81	1.31	2.46	150	1.91	71	2.48	845	19.62	1	0.02	10	0.19	4	0.07	10	0.18	14	0.26	3	0.1		221	5.72	199	1	2.25	136
525	4	3	3	1	49	174.6	0	109	19.52	315	56.42	34.6	458	458	2.5	5.7	70	158.6			0.03	1.7	1.2	2.21	127	1.61	61	2.13	1084	25.17	2	0.04	48	0.89	5	0.09	31	0.54	26	0.48	8	0.28		253	6.54	129	0	1.46
536	1	1	3	1	49	179.9	0	59	10.57	244	43.7	24.2	442	442	3.8	8.6	179	405.6			1.05	59.62	1.16	2	139	1.77	56	1.95	1547	35.92	5	0.09	20	0.37	17	0.31	30	0.53	38	0.71	9	0.31		257	6.65	135	0	1.52
1329	3	1	1	1	49	181.1	0	78	13.97	364	65.19	21.4	93	93	3	6.8	103	233.4			0.6	34.07	1.2	2.19	128	1.63	67	2.34	1158	26.89	5	0.09	16	0.3	15	0.27	42	0.74	27	0.5	6	0.21		231	5.97	126	0	1.42
3548	3	1	1	1	49	169.4	0	100	17.91	325	58.21	30.8	128	128	3.1	7	117	265.1			0.96	54.51	1.22	2.27	144	1.83	74	2.58	3074	71.38	4	0.07	6	0.11	24	0.43	31	0.54	12	0.22	12	0.42		248	6.41	921	1	10.4
4097	1	1	3	1	49	165.5	0	83	14.87	435	77.91	19.1	28	28	5.2	11.8	278	629.9			0.5	28.39	1.2	2.28	112	1.42	49	1.71	678	15.74	5	0.09	13	0.24	5	0.09	18	0.32	24	0.45	5	0.17		164	4.24	55	0	0.62	89
4528	3	1	1	1	49	168.5	0	97	17.37	328	58.74	29.6	56	56	8.5	19.3	245	555.2			0.45	25.55	1.22	2.16	111	1.41	74	2.58	1067	24.78	5	0.09	9	0.17	6	0.11	15	0.26	13	0.24	3	0.1		144	3.72	113	0	1.28
8452	3	1	1	1	49	160.1	0	167	29.91	378	67.7	44.2	80	80	3.3	7.5	144	326.3			0.7	39.75	1.23	2.19	125	1.59	64	2.23	938	21.78	2	0.04	14	0.26	14	0.25	33	0.58	10	0.19	1	0.03		165	4.27	113	0	1.28	104
9371	4	3	3	1	49	166.1	0	102	18.27	332	59.46	30.7	201	201	2.9	6.6	373	845.2			1.15	65.3	1.16	2.17	120	1.52	68	2.37	2590	60.14	32	0.6	61	1.14	27	0.49	35	0.62	32	0.6	12	0.42		193	4.99	124	0	1.4
9442	3	1	1	1	49	164.9	0	161	28.84	364	65.19	44.2	599	599	4.2	9.5	305	691.1			0.68	38.61	1.27	2.31	111	1.41	48	1.68	1317	30.58	8	0.15	25	0.47	10	0.18	28	0.49	31	0.58	6	0.21		222	5.74	127	0	1.43	145
10281	1	1	3	1	49	177.8	0	64	11.46	299	53.55	21.4	50	50	2.5	5.7	136	308.2			0.18	10.22	1.14	2.12	117	1.49	58	2.02	1130	26.24	7	0.13	15	0.28	9	0.16	33	0.58	22	0.41	4	0.14		209	5.4	145	0	1.64
10658	3	1	1	1	49	167.9	0	101	18.09	285	51.04	35.4	410	410	1.8	4.1	141	319.5			0.7	39.75	1.2	2.17	127	1.61	62	2.16	962	22.34	1	0.02	3	0.06	4	0.07	16	0.28	11	0.2	4	0.14		193	4.99	104	0	1.17
16012	3	1	1	1	49	164	0	110	19.7	318	56.95	34.6	290	290	4	9.1	220	498.5			0.32	18.17	8888	8888	130	1.65	60	2.09	927	21.52	1	0.02	3	0.06	11	0.2	22	0.39	10	0.19	4	0.14		172	4.45	259	1	2.92	85
17398	1	1	3	1	49	179.7	0	49	8.78	393	70.39	12.5	196	196	2.3	5.2	118	267.4			0.31	17.6	1.26	2.34	141	1.79	81	2.83	1087	25.24	1	0.02	7	0.13	7	0.13	28	0.49	31	0.58	7	0.24		180	4.65	208	1	2.35
17470	2	2	3	1	49	183	0	76	13.61	332	59.46	22.9	265	265	2.4	5.4	123	278.7			0.02	1.14	1.26	2.47	115	1.46	49	1.71	1010	23.45	1	0.02	6	0.11	3	0.05	17	0.3	20	0.37	3	0.1		227	5.87	118	0	1.33
18324	2	2	3	1	49	163.8	0	82	14.69	261	46.75	31.4	36	36	2.7	6.1	93	210.7			0.9	51.1	1.3	2.4	130	1.65	68	2.37	858	19.92	1	0.02	9	0.17	9	0.16	18	0.32	11	0.2	1	0.03		204	5.28	69	0	0.78
18832	1	1	3	1	49	175.7	0	126	22.57	352	63.04	35.8	174	174	17	38.5	253	573.3			1.19	67.57	1.22	2.25	110	1.4	66	2.3	1636	37.99	1	0.02	9	0.17	9	0.16	21	0.37	33	0.61	8	0.28		250	6.47	210	1	2.37	147
19752	2	2	3	1	49	174.5	0	86	15.4	296	53.01	29.1	147	147	4.9	11.1	126	285.5			0.06	3.41	1.2	2.22	113	1.44	49	1.71	746	17.32	2	0.04	7	0.13	5	0.09	24	0.42	19	0.35	3	0.1		171	4.42	52	0	0.59	99
20156	2	2	3	1	49	177	0	73	13.07	345	61.79	21.2	186	186	2.9	6.6	105	237.9			0.21	11.92	1.28	2.47	112	1.42	72	2.51	1009	23.43	5	0.09	27	0.5	9	0.16	27	0.47	62	1.16	7	0.24		302	7.81	141	0	1.59	227
21908	2	2	3	1	49	190.7	0	60	10.75	284	50.86	21.1	248	248	3	6.8	125	283.3			0.56	31.8	8888	2.41	97	1.23	62	2.16	929	21.57	3	0.06	17	0.32	10	0.18	35	0.62	50	0.93	10	0.35		244	6.31	115	0	1.3
33202	3	1	1	1	49	175.6	0	56	10.03	394	70.57	14.2	82	82	5.1	11.6	132	299.1	597	440.47	0.53	30.09	8888	2.17	110	1.4	63	2.2	1161	26.96	3	0.06	16	0.3	9	0.16	16	0.28	13	0.24	4	0.14		277	7.16	198	1	2.24
33605	1	1	3	1	49	173.2	0	98	17.55	368	65.91	26.6	120	120	3.6	8.2	161	364.8	473	348.98	1.07	60.75	1.18	2.16	117	1.49	60	2.09	1226	28.47	1	0.02	6	0.11	5	0.09	12	0.21	9	0.17	2	0.07		115	2.97	407	1	4.6
38751	2	2	3	1	49	173.1	0	79	14.15	356	63.76	22.2	506	506	3.7	8.4	106	240.2	361	266.35	0.11	6.25	1.35	2.6	141	1.79	70	2.44	1104	25.63	3	0.06	64	1.19	10	0.18	28	0.49	28	0.52	11	0.38		203	5.25	93	0	1.05	124
39939	2	2	3	1	49	178.2	0	108	19.34	310	55.52	34.8	263	263	4.3	9.7	181	410.1	482	355.62	0.17	9.65	1.29	2.45	103	1.31	60	2.09	1032	23.96	3	0.06	25	0.47	7	0.13	36	0.63	26	0.48	7	0.24		276	7.14	293	1	3.31
40026	2	2	3	1	49	178.3	0	111	19.88	338	60.54	32.8	932	932	10.6	24	191	432.8	306	225.77	0.37	21.01	1.16	2.24	92	1.17	26	0.91	1503	34.9	0	0	2	0.04	1	0.02	20	0.35	1	0.02	5	0.17		108	2.79	342	1	3.86
41593	2	2	3	1	49	174.7	0	21	3.76	274	49.07	7.7	74	74	7.5	17	180	407.9	717	529	0.71	40.31	1.25	2.27	95	1.21	34	1.19	643	14.93	1	0.02	7	0.13	6	0.11	6	0.11	15	0.28	4	0.14		160	4.14	70	0	0.79
42061	4	2	2	1	49	172.4	0	93	16.66	314	56.24	29.6	73	73	3.5	7.9	123	278.7	564	416.12	0.53	30.09	1.16	2.15	121	1.54	74	2.58	1063	24.68	10	0.19	26	0.48	10	0.18	36	0.63	19	0.35	3	0.1		243	6.28	125	0	1.41	185
44276	3	1	1	1	49	173.6	0	78	13.97	302	54.09	25.8	272	272	3.4	7.7	136	308.2	372	274.46	0.19	10.79	1.25	2.33	110	1.4	33	1.15	677	15.72	1	0.02	5	0.09	9	0.16	15	0.26	7	0.13	1	0.03		164	4.24	172	1	1.94
47713	1	1	3	1	49	171.7	0	108	19.34	335	60	32.2	6	6	3.1	7	109	247	404	298.07	0.61	34.64	1.2	2.2	102	1.3	54	1.89	1193	27.7	1	0.02	17	0.32	5	0.09	21	0.37	25	0.47	7	0.24		253	6.54	144	0	1.63	194
47799	2	2	3	1	49	178.8	0	79	14.15	354	63.4	22.3	351	351	7.5	17	151	342.2	677	499.49	0.08	4.54	1.28	2.22	114	1.45	54	1.89	978	22.71	3	0.06	10	0.19	13	0.24	29	0.51	17	0.32	6	0.21		197	5.09	258	1	2.91
50334	3	1	1	1	49	167.6	0	164	29.37	441	78.98	37.2	224	224	4.8	10.9	297	673	460	339.39	0.94	53.37	1.23	2.19	126	1.6	72	2.51	1292	30	4	0.07	16	0.3	11	0.2	45	0.79	34	0.63	7	0.24		208	5.38	157	1	1.77	113
51232	2	2	3	1	49	164.8	0	130	23.28	379	67.88	34.3	321	321	2.5	5.7	142	321.8	244	180.02	0.7	39.75	8888	2.14	150	1.91	84	2.93	4248	98.64	9	0.17	21	0.39	25	0.45	44	0.77	33	0.61	25	0.87		235	6.08	331	1	3.74
51572	3	1	1	1	49	165.5	0	71	12.72	406	72.71	17.5	47	47	4.3	9.7	138	312.7	483	356.36	0.68	38.61	1.19	2.2	126	1.6	49	1.71	1049	24.36	5	0.09	25	0.47	41	0.74	23	0.4	23	0.43	3	0.1		187	4.84	83	0	0.94
53288	1	1	3	1	49	185.7	0	76	13.61	328	58.74	23.2	108	108	2.3	5.2	114	258.3	379	279.63	0.16	9.08	1.22	2.25	179	2.27	57	1.99	1088	25.26	3	0.06	14	0.26	9	0.16	16	0.28	41	0.76	6	0.21		231	5.97	118	0	1.33	174
13636	3	1	1	2	49	154.4	0	42	7.52	339	60.71	12.4	47	47	2.5	5.7	122	276.5			0.2	11.36	1.24	2.24	121	1.54	34	1.19	959	22.27	2	0.04	13	0.24	15	0.27	22	0.39	9	0.17	3	0.1		191	4.94	121	0	1.37
45296	4	2	2	2	49	154.6	0	82	14.69	346	61.97	23.7	40	40	2.3	5.2	139	315	489	360.78	0.67	38.04	1.27	2.37	157	1.99	55	1.92	1109	25.75	17	0.32	34	0.63	13	0.24	44	0.77	34	0.63	9	0.31		199	5.15	90	0	1.02	119
49667	4	2	2	2	49	158.1	0	70	12.54	280	50.15	25	73	73	7.2	16.3	137	310.4	437	322.42	0.72	40.88	1.24	2.31	99	1.26	41	1.43	820	19.04	19	0.35	28	0.52	8	0.14	23	0.4	24	0.45	4	0.14		177	4.58	51	0	0.58
51901	1	1	3	2	49	162.5	0	58	10.39	407	72.89	14.3	47	47	3.8	8.6	158	358	285	210.27	0.21	11.92	1.33	2.4	132	1.68	52	1.82	834	19.37	4	0.07	9	0.17	3	0.05	9	0.16	29	0.54	5	0.17		233	6.03	215	1	2.43	146
9591	1	1	3	2	49	162.9	0	37	6.63	422	75.58	8.8	50	50	5.5	12.5	175	396.6			0.88	49.97	1.24	2.34	104	1.32	75	2.62	1007	23.38	4	0.07	15	0.28	5	0.09	24	0.42	24	0.45	5	0.17		241	6.23	162	1	1.83
42267	3	1	1	2	49	151.6	0	34	6.09	338	60.54	10.1	94	94	3.6	8.2	210	475.9	616	454.48	0.57	32.36	1.24	2.28	132	1.68	64	2.23	812	18.85	7	0.13	11	0.2	14	0.25	26	0.46	27	0.5	3	0.1		171	4.42	108	0	1.22
39753	3	1	1	2	49	155.2	0	13	2.33	383	68.6	3.4	8	8	2.5	5.7	115	260.6	668	492.85	0.19	10.79	1.1	2.11	109	1.38	23	0.8	629	14.61	1	0.02	1	0.02	2	0.04	5	0.09	6	0.11	1	0.03		160	4.14	114	0	1.29
10410	3	1	1	2	49	152.6	0	55	9.85	445	79.7	12.4	17	17	4.2	9.5	110	249.3			0.52	29.53	8888	2.14	128	1.63	53	1.85	1065	24.73	7	0.13	19	0.35	12	0.22	14	0.25	14	0.26	4	0.14		294	7.6	219	1	2.47	193
22187	1	1	3	2	49	167.8	0	138	24.72	255	45.67	54.1	198	198	2.9	6.6	240	543.8			0.02	1.14	1.21	2.28	146	1.85	35	1.22	1108	25.73	1	0.02	10	0.19	4	0.07	20	0.35	33	0.61	5	0.17		236	6.1	100	0	1.13	167
43201	3	1	1	2	49	159.5	0	109	19.52	379	67.88	28.8	15	15	2.3	5.2	101	228.9	625	461.12	0.62	35.2	1.23	2.21	125	1.59	40	1.4	2989	69.4	6	0.11	29	0.54	18	0.33	19	0.33	32	0.6	7	0.24		213	5.51	89	0	1
37161	2	2	3	2	49	174.2	0	71	12.72	356	63.76	19.9	109	109	6.9	15.6	146	330.8	473	348.98	1	56.78	1.28	2.42	97	1.23	52	1.82	1266	29.4	7	0.13	75	1.4	10	0.18	28	0.49	20	0.37	8	0.28		214	5.53	287	1	3.24
22061	2	2	3	2	49	169.5	0	26	4.66	317	56.77	8.2	218	218	3.8	8.6	177	401.1			0.26	14.76	1.51	2.84	113	1.44	41	1.43	940	21.83	2	0.04	19	0.35	9	0.16	14	0.25	16	0.3	5	0.17		205	5.3	132	0	1.49
9549	1	1	3	2	49	168.6	0	92	16.48	365	65.37	25.2	164	164	4.5	10.2	250	566.5			1.76	99.93	1.25	2.27	118	1.5	54	1.89	790	18.34	5	0.09	13	0.24	4	0.07	11	0.19	17	0.32	4	0.14		245	6.34	179	1	2.02	159
15400	1	1	3	2	49	162.1	0	15	2.69	412	73.79	3.6	4	4	8.1	18.4	220	498.5			1.61	91.42	1.2	2.23	139	1.77	45	1.57	871	20.22	5	0.09	22	0.41	12	0.22	10	0.18	9	0.17	3	0.1		163	4.22	86	0	0.97
14017	3	1	1	2	49	151.3	0	125	22.39	272	48.72	46	54	54	2.9	6.6	115	260.6			0.35	19.87	1.22	2.19	120	1.52	43	1.5	1128	26.19	8	0.15	27	0.5	9	0.16	20	0.35	39	0.73	7	0.24		229	5.92	139	0	1.57	127
50888	1	1	3	2	49	167.2	0	185	33.13	285	51.04	64.9	65	65	2.3	5.2	152	344.4	419	309.14	1.63	92.55	1.24	2.37	95	1.21	61	2.13	1204	27.96	3	0.06	18	0.34	8	0.14	20	0.35	51	0.95	7	0.24		255	6.59	100	0	1.13	184
15866	1	1	3	2	49	160.5	0	76	13.61	345	61.79	22	70	70	5.9	13.4	88	199.4			0.39	22.14	1.2	2.21	120	1.52	51	1.78	956	22.2	3	0.06	14	0.26	4	0.07	13	0.23	13	0.24	2	0.07		292	7.55	87	0	0.98
39359	2	2	3	2	49	160	0	100	17.91	339	60.71	29.5	74	74	6.4	14.5	139	315	400	295.12	0.92	52.24	1.31	2.35	119	1.51	41	1.43	922	21.41	17	0.32	68	1.27	16	0.29	26	0.46	59	1.1	15	0.52		208	5.38	74	0	0.84
4743	2	2	3	2	49	158.2	0	62	11.1	349	62.51	17.8	21	21	2.7	6.1	73	165.4			0.79	44.86	1.32	2.47	124	1.57	44	1.54	858	19.92	4	0.07	14	0.26	7	0.13	15	0.26	23	0.43	2	0.07		209	5.4	78	0	0.88
49268	1	1	3	2	49	167.1	0	76	13.61	375	67.16	20.3	84	84	16.4	37.2	296	670.7	481	354.88	0.77	43.72	1.3	2.31	109	1.38	55	1.92	1372	31.86	7	0.13	25	0.47	7	0.13	23	0.4	34	0.63	6	0.21		214	5.53	158	1	1.78	132
4676	1	1	3	2	49	164	0	55	9.85	289	51.76	19	26	26	10.7	24.2	286	648.1			0.94	53.37	1.26	2.27	104	1.32	48	1.68	1255	29.14	6	0.11	40	0.75	10	0.18	42	0.74	30	0.56	8	0.28		215	5.56	92	0	1.04	138
39298	2	2	3	2	49	172.3	0	72	12.9	340	60.89	21.2	134	134	4.5	10.2	125	283.3	539	397.67	1.15	65.3	1.21	2.27	125	1.59	49	1.71	1129	26.22	5	0.09	44	0.82	6	0.11	34	0.6	18	0.34	6	0.21		220	5.69	137	0	1.55
2924	3	1	1	2	49	157.7	0	68	12.18	320	57.31	21.3	53	53	4.8	10.9	157	355.8			0.76	43.15	1.25	2.3	122	1.55	42	1.47	767	17.81	4	0.07	8	0.15	7	0.13	12	0.21	9	0.17	1	0.03		176	4.55	119	0	1.34	95
20802	1	1	3	2	49	168.6	0	105	18.81	352	63.04	29.8	53	53	4.7	10.7	201	455.5			0.85	48.26	1.23	2.29	118	1.5	68	2.37	1206	28	14	0.26	32	0.6	19	0.34	34	0.6	29	0.54	10	0.35		202	5.22	76	0	0.86	122
47114	3	1	1	2	49	158.8	0	55	9.85	341	61.07	16.1	96	96	4	9.1	141	319.5	439	323.89	0.88	49.97	1.24	2.36	134	1.7	60	2.09	1016	23.59	11	0.2	28	0.52	11	0.2	20	0.35	14	0.26	4	0.14		202	5.22	171	1	1.93	119
35076	2	2	3	2	49	168.5	0	54	9.67	278	49.79	19.4	98	98	2.5	5.7	91	206.2	665	490.64	0.21	11.92	1.2	2.33	124	1.57	39	1.36	999	23.2	1	0.02	7	0.13	6	0.11	19	0.33	13	0.24	1	0.03		218	5.64	63	0	0.71
43648	2	2	3	2	49	164.3	0	28	5.01	433	77.55	6.5	9	9	6	13.6	184	416.9	490	361.52	1.06	60.19	1.25	2.29	113	1.44	34	1.19	937	21.76	4	0.07	8	0.15	13	0.24	19	0.33	21	0.39	3	0.1		197	5.09	69	0	0.78
8197	3	1	1	2	49	159.6	0	64	11.46	273	48.89	23.4	73	73	10.4	23.6	304	688.9			1.28	72.68	1.26	2.28	119	1.51	63	2.2	1485	34.48	4	0.07	28	0.52	19	0.34	18	0.32	9	0.17	6	0.21		185	4.78	249	1	2.81	93
16698	3	1	1	2	49	155.2	0	119	21.31	330	59.1	36.1	114	114	4.3	9.7	126	285.5			1.04	59.05	1.23	2.2	118	1.5	54	1.89	1512	35.11	8	0.15	33	0.61	16	0.29	19	0.33	20	0.37	7	0.24		248	6.41	206	1	2.33	162
20294	3	3	1	2	49	151.1	0	79	14.15	287	51.4	27.5	121	121	2.8	6.3	127	287.8			0.65	36.91	1.21	2.27	119	1.51	54	1.89	1484	34.46	0	0	5	0.09	9	0.16	15	0.26	7	0.13	4	0.14		187	4.84	364	1	4.11	90
14537	2	2	3	2	49	159.8	0	57	10.21	289	51.76	19.7	71	71	3.6	8.2	158	358			0.67	38.04	1.28	2.42	113	1.44	62	2.16	1149	26.68	81	1.51	167	3.11	14	0.25	41	0.72	57	1.06	12	0.42		269	6.96	88	0	0.99
3466	3	1	1	2	49	157.1	0	11	1.97	399	71.46	2.8	3	3	2.3	5.2	163	369.4			1.18	67	1.2	2.22	124	1.57	59	2.06	809	18.78	8	0.15	30	0.56	20	0.36	14	0.25	21	0.39	5	0.17		158	4.09	54	0	0.61	85
18128	2	2	3	2	49	161.8	0	100	17.91	294	52.66	34	88	88	13.6	30.8	235	532.5			1.39	78.92	1.21	2.3	116	1.47	59	2.06	1094	25.4	9	0.17	42	0.78	82	1.48	49	0.86	25	0.47	8	0.28		242	6.26	74	0	0.84	152
44992	2	2	3	2	49	175.1	0	40	7.16	363	65.01	11	47	47	3.2	7.3	112	253.8	579	427.19	0.21	11.92	1.23	2.3	118	1.5	45	1.57	842	19.55	1	0.02	8	0.15	5	0.09	22	0.39	28	0.52	6	0.21		223	5.77	89	0	1
164	2	2	3	2	49	167.2	0	84	15.04	349	62.51	24.1	137	137	2.9	6.6	140	317.2			0.99	56.21	1.27	2.39	8888	8888	52	1.82	1270	29.49	8	0.15	43	0.8	9	0.16	45	0.79	20	0.37	6	0.21		247	6.39	128	0	1.45	176
1096	1	1	3	2	49	157	0	65	11.64	317	56.77	20.5	104	104	12.8	29	127	287.8			0.18	10.22	1.21	2.25	142	1.8	46	1.61	974	22.62	1	0.02	8	0.15	6	0.11	20	0.35	30	0.56	6	0.21		281	7.27	209	1	2.36
3677	3	1	1	2	49	157.7	0	30	5.37	320	57.31	9.4	112	112	6.1	13.8	145	328.6			0.69	39.18	1.22	2.3	102	1.3	49	1.71	1017	23.61	11	0.2	43	0.8	52	0.94	26	0.46	20	0.37	9	0.31		196	5.07	121	0	1.37
4106	1	1	3	2	49	164.8	0	23	4.12	500	89.55	4.6	3	3	8.2	18.6	409	926.8			0.28	15.9	1.21	2.25	83	1.05	47	1.64	943	21.9	2	0.04	13	0.24	5	0.09	22	0.39	21	0.39	4	0.14		181	4.68	104	0	1.17	123
4958	1	1	3	2	49	161	0	94	16.84	464	83.1	20.3	38	38	4.5	10.2	142	321.8			0.68	38.61	1.24	2.32	123	1.56	63	2.2	1523	35.36	4	0.07	15	0.28	8	0.14	19	0.33	23	0.43	5	0.17		280	7.24	154	1	1.74	206
5014	4	3	3	2	49	152.3	0	106	18.98	331	59.28	32	25	25	6.3	14.3	139	315			0.44	24.98	1.15	2.15	118	1.5	48	1.68	934	21.69	5	0.09	33	0.61	27	0.49	64	1.13	5	0.09	2	0.07		166	4.29	92	0	1.04
7694	3	1	1	2	49	151.9	0	103	18.45	337	60.36	30.6	43	43	2.8	6.3	206	466.8			0.13	7.38	1.26	2.37	112	1.42	30	1.05	724	16.81	1	0.02	6	0.11	4	0.07	9	0.16	8	0.15	2	0.07		180	4.65	99	0	1.12	126
8073	2	2	3	2	49	160.6	0	61	10.93	427	76.48	14.3	24	24	4.6	10.4	180	407.9			1.44	81.76	1.21	2.36	106	1.35	66	2.3	1235	28.68	12	0.22	51	0.95	26	0.47	43	0.76	41	0.76	9	0.31		261	6.75	69	0	0.78
10282	1	1	3	2	49	161.7	0	40	7.16	364	65.19	11	83	83	2.1	4.8	93	210.7			0.14	7.95	1.23	2.31	134	1.7	41	1.43	809	18.78	2	0.04	11	0.2	9	0.16	28	0.49	36	0.67	5	0.17		197	5.09	119	0	1.34
10715	1	1	3	2	49	167.4	0	110	19.7	332	59.46	33.1	60	60	16.8	38.1	445	1008.4			0.97	55.08	1.31	2.44	123	1.56	52	1.82	1124	26.1	46	0.86	82	1.53	15	0.27	22	0.39	24	0.45	8	0.28		199	5.15	125	0	1.41
11145	3	1	1	2	49	154.4	0	113	20.24	374	66.98	30.2	206	206	6.9	15.6	179	405.6			0.56	31.8	1.23	2.31	126	1.6	43	1.5	1204	27.96	6	0.11	12	0.22	10	0.18	20	0.35	14	0.26	5	0.17		195	5.04	177	1	2	115
17545	3	1	1	2	49	161.5	0	119	21.31	322	57.67	37	28	28	6.6	15	274	620.9			0.93	52.81	1.17	2.08	101	1.28	53	1.85	1269	29.47	6	0.11	17	0.32	13	0.24	32	0.56	18	0.34	5	0.17		157	4.06	97	0	1.1	86
19624	1	1	3	2	49	162.2	0	61	10.93	453	81.13	13.5	7	7	7.2	16.3	245	555.2			0.94	53.37	1.25	2.3	146	1.85	89	3.11	1135	26.35	11	0.2	21	0.39	4	0.07	22	0.39	20	0.37	7	0.24		187	4.84	147	0	1.66
21103	2	2	3	2	49	171.7	0	61	10.93	339	60.71	18	55	55	6.2	14	128	290			0.31	17.6	1.26	2.33	102	1.3	50	1.75	1042	24.2	11	0.2	33	0.61	9	0.16	23	0.4	25	0.47	6	0.21		200	5.17	64	0	0.72
21526	1	1	3	2	49	163.3	0	80	14.33	416	74.51	19.2	56	56	2.8	6.3	145	328.6			0.23	13.06	1.23	2.25	124	1.57	60	2.09	1251	29.05	3	0.06	5	0.09	3	0.05	14	0.25	22	0.41	6	0.21		243	6.28	270	1	3.05
32685	2	2	3	2	49	166.4	0	75	13.43	313	56.06	24	25	25	9	20.4	223	505.3	4008	2957.1	0.44	24.98	1.28	2.41	108	1.37	59	2.06	1044	24.24	3	0.06	13	0.24	5	0.09	25	0.44	35	0.65	6	0.21		208	5.38	74	0	0.84
33162	2	2	3	2	49	166.1	0	98	17.55	324	58.03	30.2	188	188	3.6	8.2	179	405.6	633	467.03	0.82	46.56	1.26	2.24	102	1.3	57	1.99	729	16.93	1	0.02	6	0.11	6	0.11	10	0.18	9	0.17	1	0.03		190	4.91	111	0	1.25	124
33222	3	1	1	2	49	152.9	0	105	18.81	366	65.55	28.7	162	162	6	13.6	155	351.2	699	515.72	1.22	69.27	1.21	2.44	152	1.93	52	1.82	1192	27.68	4	0.07	16	0.3	17	0.31	31	0.54	10	0.19	5	0.17		232	6	278	1	3.14
34487	2	2	3	2	49	161.5	0	122	21.85	384	68.77	31.8	264	264	31.3	70.9	485	1099	700	516.46	0.95	53.94	1.26	2.42	116	1.47	120	4.19	1251	29.05	1	0.02	15	0.28	8	0.14	12	0.21	40	0.75	6	0.21		288	7.45	190	1	2.15
36161	3	1	1	2	49	151.3	0	91	16.3	433	77.55	21	23	23	8.4	19	223	505.3	466	343.81	0.77	43.72	1.16	2.12	112	1.42	50	1.75	1184	27.49	6	0.11	24	0.45	21	0.38	40	0.7	32	0.6	5	0.17		216	5.59	98	0	1.11
36525	3	1	1	2	49	153.1	0	116	20.78	342	61.25	33.9	101	101	7.2	16.3	220	498.5	1450	1069.81	1.29	73.25	1.3	2.37	165	2.1	63	2.2	1258	29.21	4	0.07	15	0.28	25	0.45	30	0.53	7	0.13	3	0.1		246	6.36	138	0	1.56	158
36643	1	1	3	2	49	160.8	0	64	11.46	398	71.28	16.1	31	31	10.1	22.9	236	534.8	1025	756.24	0.04	2.27	1.24	2.37	129	1.64	73	2.55	1652	38.36	1	0.02	16	0.3	3	0.05	15	0.26	16	0.3	5	0.17		271	7.01	153	1	1.73
37371	1	1	3	2	49	163.3	0	49	8.78	366	65.55	13.4	144	144	28.8	65.3	366	829.4	519	382.92	1.26	71.54	1.29	2.46	131	1.66	60	2.09	1791	41.59	5	0.09	34	0.63	8	0.14	28	0.49	10	0.19	4	0.14		304	7.86	78	0	0.88
37943	2	2	3	2	49	169.5	0	89	15.94	389	69.67	22.9	26	26	7.1	16.1	191	432.8	522	385.13	0.37	21.01	1.32	2.37	100	1.27	39	1.36	1237	28.72	1	0.02	13	0.24	7	0.13	12	0.21	22	0.41	2	0.07		243	6.28	131	0	1.48
38734	1	1	3	2	49	171.1	0	72	12.9	460	82.39	15.7	8	8	3.4	7.7	133	301.4	228	168.22	0.03	1.7	1.26	2.26	172	2.18	59	2.06	1232	28.61	4	0.07	11	0.2	6	0.11	26	0.46	40	0.75	8	0.28		259	6.7	168	1	1.9	166
39183	4	1	2	2	49	162.8	0	73	13.07	385	68.95	19	13	13	4	9.1	92	208.5	276	203.63	0.21	11.92	1.5	2.72	134	1.7	43	1.5	975	22.64	5	0.09	22	0.41	6	0.11	43	0.76	15	0.28	5	0.17		214	5.53	49	0	0.55
40014	2	2	3	2	49	154.6	0	85	15.22	341	61.07	24.9	41	41	5	11.3	148	335.4	899	663.28	0.77	43.72	1.29	2.34	164	2.08	47	1.64	1239	28.77	30	0.56	42	0.78	13	0.24	43	0.76	48	0.89	8	0.28		265	6.85	63	0	0.71
40761	2	2	3	2	49	161.8	0	64	11.46	316	56.6	20.3	111	111	14.7	33.3	150	339.9	644	475.14	0.87	49.4	1.24	2.29	98	1.24	49	1.71	1497	34.76	4	0.07	55	1.02	11	0.2	38	0.67	37	0.69	9	0.31		255	6.59	72	0	0.81
40824	2	2	3	2	49	165.8	0	107	19.16	354	63.4	30.2	124	124	2.9	6.6	62	140.5	473	348.98	0.36	20.44	1.26	2.38	144	1.83	56	1.95	829	19.25	5	0.09	44	0.82	8	0.14	24	0.42	30	0.56	5	0.17		200	5.17	110	0	1.24	123
42034	1	1	3	2	49	157.1	0	45	8.06	386	69.13	11.7	33	33	5.8	13.1	160	362.6	403	297.33	1.28	72.68	1.19	2.33	126	1.6	47	1.64	1472	34.18	7	0.13	11	0.2	9	0.16	26	0.46	27	0.5	7	0.24		245	6.34	167	1	1.89
42609	1	1	3	2	49	170.6	0	101	18.09	422	75.58	23.9	240	240	4	9.1	176	398.8	264	194.78	1.22	69.27	1.18	2.3	132	1.68	80	2.79	2398	55.68	8	0.15	17	0.32	13	0.24	38	0.67	25	0.47	16	0.56		231	5.97	523	1	5.9
46888	1	1	3	2	49	154.7	0	68	12.18	419	75.04	16.2	78	78	2.5	5.7	100	226.6	324	239.05	0.61	34.64	8888	2.23	131	1.66	48	1.68	954	22.15	1	0.02	4	0.07	3	0.05	12	0.21	21	0.39	2	0.07		209	5.4	101	0	1.14	130
48616	1	1	3	2	49	168	0	128	22.92	431	77.19	29.7	105	105	3.4	7.7	117	265.1	357	263.39	0.74	42.02	1.25	2.31	111	1.41	58	2.02	1129	26.22	1	0.02	10	0.19	3	0.05	11	0.19	13	0.24	2	0.07		260	6.72	129	0	1.46
49805	2	2	3	2	49	165.6	0	59	10.57	348	62.33	17	97	97	10.3	23.3	179	405.6	502	370.38	0.75	42.59	1.28	2.26	133	1.69	41	1.43	1094	25.4	3	0.06	34	0.63	16	0.29	26	0.46	15	0.28	5	0.17		228	5.9	112	0	1.26	173
51106	1	1	3	2	49	154.4	0	124	22.21	437	78.27	28.4	39	39	8	18.1	501	1135.3	357	263.39	1.37	77.79	1.25	2.3	120	1.52	66	2.3	1541	35.78	15	0.28	32	0.6	25	0.45	24	0.42	24	0.45	7	0.24		282	7.29	183	1	2.07
51293	3	1	1	2	49	153.8	0	158	28.3	409	73.25	38.6	102	102	3.3	7.5	108	244.7	379	279.63	0.22	12.49	1.17	2.27	161	2.04	45	1.57	1650	38.31	5	0.09	9	0.17	12	0.22	26	0.46	39	0.73	5	0.17		330	8.53	237	1	2.68
34293	2	2	3	1	50	183.5	0	57	10.21	344	61.61	16.6	420	420	7.8	17.7	133	301.4	622	458.91	0.95	53.94	1.24	2.29	106	1.35	75	2.62	1175	27.28	4	0.07	24	0.45	10	0.18	20	0.35	21	0.39	3	0.1		132	3.41	113	0	1.28
52674	2	2	3	1	50	179.5	0	155	27.76	334	59.82	46.4	361	361	7.6	17.2	141	319.5	496	365.95	0.1	5.68	1.26	2.42	130	1.65	84	2.93	1024	23.78	1	0.02	4	0.07	6	0.11	20	0.35	9	0.17	1	0.03		214	5.53	201	1	2.27
43187	3	1	1	1	50	171.5	0	98	17.55	291	52.12	33.7	210	210	6.1	13.8	133	301.4	489	360.78	1.15	65.3	1.15	2.19	113	1.44	41	1.43	632	14.68	4	0.07	17	0.32	23	0.42	13	0.23	13	0.24	1	0.03		142	3.67	69	0	0.78	85
36340	2	2	3	1	50	169.9	0	83	14.87	319	57.13	26	50	50	7.3	16.5	174	394.3	930	686.15	0.56	31.8	1.29	2.38	126	1.6	65	2.27	1055	24.5	7	0.13	23	0.43	11	0.2	31	0.54	22	0.41	7	0.24		185	4.78	98	0	1.11
6393	2	2	3	1	50	183	0	205	36.72	373	66.8	55	522	522	3.2	7.3	168	380.7			0.07	3.97	1.25	2.4	130	1.65	77	2.69	746	17.32	1	0.02	12	0.22	6	0.11	21	0.37	11	0.2	6	0.21		138	3.57	253	1	2.86	61
2913	1	1	3	1	50	175.2	0	119	21.31	260	46.57	45.8	90	90	9.4	21.3	268	607.3			2.45	139.11	1.24	2.27	116	1.47	68	2.37	775	18	11	0.2	27	0.5	5	0.09	15	0.26	13	0.24	3	0.1		183	4.73	70	0	0.79	130
6912	3	1	1	1	50	169.4	0	128	22.92	415	74.33	30.8	99	99	7.6	17.2	145	328.6			0.81	45.99	8888	2.16	123	1.56	71	2.48	944	21.92	2	0.04	7	0.13	9	0.16	11	0.19	20	0.37	5	0.17		283	7.32	114	0	1.29	205
41917	1	1	3	1	50	180.9	0	49	8.78	446	79.88	11	55	55	3.4	7.7	129	292.3	421	310.61	0.16	9.08	1.27	2.4	174	2.21	82	2.86	1168	27.12	2	0.04	11	0.2	4	0.07	15	0.26	7	0.13	17	0.59		205	5.3	345	1	3.9
8325	1	1	3	1	50	185.7	0	104	18.63	260	46.57	40	95	95	3.2	7.3	173	392			1.55	88.01	1.17	2.26	114	1.45	49	1.71	1108	25.73	1	0.02	28	0.52	13	0.24	33	0.58	28	0.52	7	0.24		221	5.72	65	0	0.73
10442	3	1	1	1	50	181.4	0	109	19.52	353	63.22	30.9	114	114	20.9	47.4	455	1031			1.28	72.68	1.24	2.28	120	1.52	95	3.32	1608	37.34	6	0.11	13	0.24	13	0.24	28	0.49	26	0.48	4	0.14		229	5.92	152	1	1.72	153
10013	2	2	3	1	50	178	0	53	9.49	323	57.85	16.4	51	51	3.7	8.4	106	240.2			0.47	26.69	1.33	2.44	115	1.46	57	1.99	878	20.39	1	0.02	68	1.27	7	0.13	17	0.3	11	0.2	6	0.21		187	4.84	177	1	2
18961	1	1	3	1	50	176.2	0	158	28.3	316	56.6	50	92	92	10.8	24.5	260	589.2			0.64	36.34	1.27	2.36	115	1.46	114	3.98	824	19.13	2	0.04	14	0.26	7	0.13	40	0.7	20	0.37	4	0.14		151	3.9	165	1	1.86	82
2161	1	1	3	1	50	171.6	0	81	14.51	299	53.55	27.1	260	260	9.4	21.3	308	697.9			0.83	47.13	1.31	2.5	119	1.51	81	2.83	983	22.83	4	0.07	19	0.35	9	0.16	21	0.37	25	0.47	10	0.35		212	5.48	218	1	2.46
3372	1	1	3	1	50	174.4	0	80	14.33	305	54.63	26.2	82	82	5.5	12.5	200	453.2			2.27	128.89	1.27	2.32	113	1.44	71	2.48	1012	23.5	5	0.09	24	0.45	10	0.18	31	0.54	19	0.35	4	0.14		214	5.53	103	0	1.16
4317	3	1	1	1	50	169.3	0	98	17.55	328	58.74	29.9	257	257	3.8	8.6	173	392			0.02	1.14	1.26	2.4	112	1.42	30	1.05	782	18.16	0	0	1	0.02	4	0.07	10	0.18	7	0.13	2	0.07		230	5.95	195	1	2.2
47019	1	1	3	1	50	186.9	0	63	11.28	393	70.39	16	117	117	3.4	7.7	8888	888888	361	266.35	0.08	4.54	1.33	2.57	139	1.77	51	1.78	1239	28.77	3	0.06	9	0.17	5	0.09	16	0.28	28	0.52	5	0.17		251	6.49	60	0	0.68	183
8742	1	1	3	1	50	173	0	122	21.85	342	61.25	35.7	141	141	8.8	19.9	250	566.5			1.73	98.23	1.2	2.18	118	1.5	86	3	1951	45.3	7	0.13	47	0.88	16	0.29	28	0.49	28	0.52	11	0.38		234	6.05	108	0	1.22
47486	3	1	1	1	50	181.7	0	81	14.51	318	56.95	25.5	123	123	5.8	13.1	158	358	334	246.43	0.66	37.47	1.28	2.31	118	1.5	52	1.82	1445	33.55	4	0.07	22	0.41	38	0.69	26	0.46	42	0.78	6	0.21		253	6.54	223	1	2.52
4211	1	1	3	1	50	173.5	0	51	9.13	323	57.85	15.8	64	64	8.3	18.8	325	736.5			0.84	47.7	1.26	2.01	121	1.54	66	2.3	1162	26.98	3	0.06	9	0.17	5	0.09	14	0.25	22	0.41	8	0.28		181	4.68	215	1	2.43
19373	3	1	1	1	50	172.2	0	110	19.7	285	51.04	38.6	212	212	3.4	7.7	166	376.2			0.32	18.17	1.26	2.18	126	1.6	69	2.41	1016	23.59	5	0.09	10	0.19	5	0.09	12	0.21	28	0.52	5	0.17		203	5.25	133	0	1.5	128
33302	3	1	1	1	50	180.5	0	100	17.91	352	63.04	28.4	169	169	6.5	14.7	169	383	260	191.83	0.85	48.26	1.16	2.16	122	1.55	63	2.2	2650	61.53	3	0.06	7	0.13	24	0.43	39	0.69	16	0.3	10	0.35		183	4.73	617	1	6.97
19070	1	1	3	1	50	175.4	0	72	12.9	315	56.42	22.9	135	135	9	20.4	272	616.4			0.69	39.18	1.26	2.39	112	1.42	68	2.37	1199	27.84	21	0.39	74	1.38	6	0.11	27	0.47	39	0.73	9	0.31		223	5.77	106	0	1.2
42735	2	2	3	1	50	163.3	0	89	15.94	349	62.51	25.5	255	255	6.9	15.6	136	308.2	478	352.67	0.54	30.66	1.27	2.28	128	1.63	62	2.16	1345	31.23	7	0.13	49	0.91	11	0.2	16	0.28	16	0.3	8	0.28		204	5.28	50	0	0.56
3911	3	1	1	1	50	173.8	0	109	19.52	399	71.46	27.3	100	100	3.1	7	235	532.5			0.67	38.04	1.24	2.33	138	1.75	79	2.76	1068	24.8	6	0.11	21	0.39	14	0.25	20	0.35	15	0.28	4	0.14		222	5.74	123	0	1.39
17704	2	2	3	1	50	172.1	0	45	8.06	351	62.86	12.8	665	665	14	31.7	147	333.1			0.82	46.56	1.24	2.33	118	1.5	71	2.48	900	20.9	6	0.11	9	0.17	2	0.04	27	0.47	54	1.01	14	0.49		186	4.81	51	0	0.58
17677	1	1	3	1	50	176	0	90	16.12	309	55.34	29.1	229	229	21.8	49.4	371	840.7			0.23	13.06	1.2	2.2	116	1.47	94	3.28	3394	78.81	7	0.13	34	0.63	12	0.22	15	0.26	63	1.17	25	0.87		292	7.55	362	1	4.09	187
18642	1	1	3	1	50	172.1	0	74	13.25	366	65.55	20.2	333	333	3.4	7.7	138	312.7			1.46	82.9	1.23	2.34	134	1.7	83	2.9	1367	31.74	4	0.07	16	0.3	13	0.24	54	0.95	14	0.26	2	0.07		253	6.54	157	1	1.77
2006	3	1	1	1	50	181.9	0	164	29.37	399	71.46	41.1	97	97	5.9	13.4	194	439.6			0.17	9.65	1.25	2.34	123	1.56	79	2.76	1556	36.13	11	0.2	19	0.35	25	0.45	25	0.44	15	0.28	7	0.24		215	5.56	243	1	2.74
50533	2	2	3	1	50	170.3	0	64	11.46	310	55.52	20.6	124	124	4.3	9.7	163	369.4	917	676.56	0.32	18.17	1.31	2.35	110	1.4	38	1.33	755	17.53	1	0.02	10	0.19	10	0.18	20	0.35	15	0.28	3	0.1		159	4.11	144	0	1.63
37607	1	1	3	1	50	181.3	0	112	20.06	309	55.34	36.2	291	291	12.5	28.3	272	616.4	416	306.92	1.14	64.73	1.2	2.28	131	1.66	84	2.93	2033	47.21	6	0.11	23	0.43	21	0.38	35	0.62	21	0.39	9	0.31		230	5.95	268	1	3.03
3405	3	1	1	1	50	167.6	0	109	19.52	330	59.1	33	121	121	10.3	23.3	290	657.1			0.8	45.42	1.24	2.27	141	1.79	56	1.95	1688	39.2	5	0.09	61	1.14	12	0.22	20	0.35	25	0.47	8	0.28		203	5.25	100	0	1.13	120
16725	1	1	3	1	50	189	0	123	22.03	328	58.74	37.5	106	106	7.7	17.4	224	507.6			0.88	49.97	1.28	2.39	123	1.56	90	3.14	952	22.11	1	0.02	12	0.22	5	0.09	18	0.32	19	0.35	6	0.21		258	6.67	105	0	1.19	179
10880	2	2	3	1	50	168.8	0	101	18.09	327	58.57	30.9	152	152	3.8	8.6	76	172.2			0.04	2.27	1.23	2.27	121	1.54	64	2.23	605	14.05	0	0	1	0.02	1	0.02	9	0.16	4	0.07	0	0		200	5.17	83	0	0.94	103
19395	1	1	3	1	50	165.5	0	122	21.85	321	57.49	38	362	362	12	27.2	354	802.2			0.88	49.97	1.09	2.11	113	1.44	47	1.64	893	20.74	2	0.04	8	0.15	5	0.09	11	0.19	5	0.09	3	0.1		135	3.49	110	0	1.24	78
52	3	1	1	1	50	178.2	0	155	27.76	323	57.85	48	245	245	2	4.5	129	292.3			0.45	25.55	1.32	2.49	140	1.78	70	2.44	1394	32.37	5	0.09	17	0.32	15	0.27	28	0.49	33	0.61	6	0.21		244	6.31	204	1	2.3
540	1	1	3	1	50	174.9	0	87	15.58	372	66.63	23.4	62	62	3.9	8.8	177	401.1			1.14	64.73	1.23	2.38	135	1.71	75	2.62	1567	36.39	4	0.07	8	0.15	4	0.07	17	0.3	16	0.3	6	0.21		278	7.19	333	1	3.76
892	1	1	3	1	50	173.4	0	124	22.21	235	42.09	52.8	268	268	8.4	19	284	643.5			0.16	9.08	1.21	2.13	104	1.32	61	2.13	626	14.54	2	0.04	6	0.11	1	0.02	7	0.12	4	0.07	5	0.17		158	4.09	102	0	1.15	95
993	2	2	3	1	50	172.4	0	34	6.09	310	55.52	11	265	265	4.2	9.5	107	242.5			0.21	11.92	1.25	2.37	107	1.36	82	2.86	1029	23.89	1	0.02	6	0.11	5	0.09	23	0.4	4	0.07	5	0.17		194	5.02	211	1	2.38
1339	1	1	3	1	50	167.3	0	70	12.54	409	73.25	17.1	194	194	4.2	9.5	201	455.5			0.16	9.08	1.23	2.34	125	1.59	65	2.27	2443	56.73	5	0.09	10	0.19	11	0.2	91	1.6	26	0.48	10	0.35		425	10.99	900	1	10.16
1781	2	2	3	1	50	179.5	0	51	9.13	403	72.18	12.7	530	530	3.7	8.4	125	283.3			1.42	80.63	1.21	2.18	106	1.35	59	2.06	939	21.8	1	0.02	8	0.15	6	0.11	45	0.79	22	0.41	1	0.03		231	5.97	202	1	2.28
4930	1	1	3	1	50	185.8	0	142	25.43	325	58.21	43.7	88	88	3.2	7.3	150	339.9			1.11	63.03	1.22	2.29	118	1.5	58	2.02	948	22.01	3	0.06	8	0.15	9	0.16	27	0.47	26	0.48	4	0.14		190	4.91	203	1	2.29	111
5365	1	1	3	1	50	176	0	99	17.73	297	53.19	33.3	46	46	8.8	19.9	215	487.2			0.93	52.81	1.24	2.36	107	1.36	53	1.85	872	20.25	6	0.11	21	0.39	6	0.11	30	0.53	27	0.5	5	0.17		191	4.94	76	0	0.86
5914	1	1	3	1	50	177.8	0	91	16.3	350	62.69	26	353	353	16.7	37.8	384	870.1			1.24	70.41	1.24	2.33	100	1.27	54	1.89	1072	24.89	6	0.11	13	0.24	3	0.05	8	0.14	13	0.24	8	0.28		150	3.88	115	0	1.3
11531	1	1	3	1	50	179.5	0	107	19.16	264	47.28	40.5	221	221	3.8	8.6	121	274.2			0.97	55.08	1.24	2.33	137	1.74	58	2.02	1523	35.36	4	0.07	21	0.39	10	0.18	27	0.47	30	0.56	5	0.17		288	7.45	75	0	0.85
13829	1	1	3	1	50	166.8	0	141	25.25	265	47.46	53.2	200	200	5.7	12.9	255	577.8			0.51	28.96	8888	2.23	121	1.54	63	2.2	1140	26.47	5	0.09	13	0.24	8	0.14	25	0.44	16	0.3	6	0.21		201	5.2	369	1	4.17	71
18446	2	2	3	1	50	175.9	0	63	11.28	329	58.92	19.1	172	172	6.1	13.8	286	648.1			0.28	15.9	1.17	2.38	109	1.38	89	3.11	1695	39.36	5	0.09	33	0.61	20	0.36	17	0.3	59	1.1	12	0.42		349	9.03	222	1	2.51
19250	2	2	3	1	50	176.3	0	52	9.31	263	47.1	19.8	49	49	7.2	16.3	221	500.8			0.01	0.57	1.22	2.27	109	1.38	79	2.76	1017	23.61	3	0.06	14	0.26	13	0.24	42	0.74	17	0.32	6	0.21		309	7.99	243	1	2.74
20157	2	2	3	1	50	171.9	0	58	10.39	298	53.37	19.5	186	186	6.4	14.5	203	460			0.47	26.69	8888	2.27	124	1.57	68	2.37	924	21.46	5	0.09	30	0.56	17	0.31	31	0.54	15	0.28	6	0.21		172	4.45	122	0	1.38	121
20191	3	1	1	1	50	173.7	0	143	25.61	383	68.6	37.3	154	154	9	20.4	334	756.8			1.23	69.84	1.17	2.2	119	1.51	48	1.68	791	18.37	2	0.04	6	0.11	5	0.09	21	0.37	11	0.2	2	0.07		161	4.16	92	0	1.04	81
21500	1	1	3	1	50	178.5	0	67	12	365	65.37	18.4	179	179	3.4	7.7	118	267.4			0.22	12.49	1.22	2.32	115	1.46	80	2.79	1600	37.15	3	0.06	5	0.09	7	0.13	20	0.35	20	0.37	7	0.24		324	8.38	680	1	7.68
33136	1	1	3	1	50	170.2	0	101	18.09	319	57.13	31.7	189	189	22	49.9	321	727.4	644	475.14	0.98	55.64	1.21	2.29	114	1.45	55	1.92	1399	32.48	5	0.09	15	0.28	8	0.14	30	0.53	6	0.11	3	0.1		167	4.32	103	0	1.16	112
34046	3	1	1	1	50	175.9	0	99	17.73	404	72.36	24.5	240	240	7.1	16.1	196	444.1	784	578.44	1.08	61.32	1.19	2.22	148	1.88	99	3.46	827	19.2	9	0.17	19	0.35	14	0.25	15	0.26	24	0.45	6	0.21		184	4.76	173	1	1.95
[truncated: 4,933 more rows]
[truncated: 206 more columns]
